# Supplementary material for: RNA profiles differ between small and large extracellular vesicle subsets isolated from porcine seminal plasma
Source: BMC Genomics. 2024 Dec 27;25:1250. doi: 10.1186/s12864-024-11167-4 (PMC11673705; doi:10.1186/s12864-024-11167-4)
Supplement: Supplementary file 1 — Additional file 1 (.xlsx). Raw data from the characterization of small (S-, n = 12) and large (L-, n = 12) extracellular vesicle (EV) samples isolated from porcine seminal plasma. (A) Size distribution (nm) and particle concentration (particles/mL) quantified by nanoparticle tracking analysis (NTA). (B) Presence of EV-specific protein and non-vesicular extracellular particle markers analyzed by flow cytometry (CytoFLEX S): (1) carboxyfluorescein succinimidyl ester (CSFE)-positive particles (EV, %), (2) CSFE-positive particles expressing CD63 (%), (3) CSFE-positive particles expressing HSP90β (%), and (4) albumin-positive particles (%) [file 12864_2024_11167_MOESM1_ESM.xlsx]

## Sheet: Size and Concentration
Additional file 1.- Raw data from the characterization of small (S-, n=12) and large (L-, n=12) extracellular vesicle (EV) samples.
		NTA
		Size sEV (large diameter, nm)		Particle concentration (x10^9)/mL
Biological replicate	Technical replicate	Large EVs	Small EVs	Large EVs	Small EVs
1	1	211.7	224.6	1065	307.5
1	2	210.8	215.4	920	302.5
1	3	195.5	210.9	957.5	292.5
1	4		188.5		315
1	5		175.3		287.5
2	1	318.8	208.2	995	490
2	2	475.8	208.5	925	355
2	3	258	210.1	735	248.5
2	4		280		237
2	5		152		134.25
3	1	206.7	166.6	710	1270
3	2	210.6	180.5	652.5	1030
3	3	218.2	153.8	540	820
3	4	177.8	179.7	585	612.5
3	5	211.1		645
4	1	235	235.2	196.5	297.5
4	2	234.4	284.3	146	240.5
4	3	238.6	226.7	166.75	310
4	4	236.7	175.3	150	89
4	5
5	1	223.1	184.2	222	450
5	2	262.6	211.8	335	447.5
5	3	229.7	296.2	292.5	385
5	4	229.6	176.4	247.25	315
5	5	255.8		320
6	1	329.2	334.4	530	790
6	2	250.2	278	435	562.5
6	3	241.7	205.5	382.5	807.5
6	4	256.4		427.5
6	5			470
7	1	209.8	219.9	645	203.25
7	2	197.1	199.6	750	119.25
7	3	204.8	238.7	842.5	175
7	4	189.7	224.5	790	131
7	5	184.9	224.7	497.5	88.5
8	1	210.1	250.3	432.5	217.25
8	2	235.3	188.5	365	138.25
8	3	258.1	168.8	340	126
8	4	242.3		307.5
8	5	228.2		475
9	1	210	182.3	287.5	252.5
9	2	181.4	181.1	812.5	224
9	3	172.6	180.9	892.5	190
9	4	190.6	206	937.5	123.25
9	5	195.1	226.9	1165	127.75
10	1	328.5	197.2	510	239.75
10	2	310.1	188.2	447.5	199.25
10	3	303.4	166.8	405	182.75
10	4	337.8	188.3	417.5	165.5
10	5	320.7	180	382.5	272.5
11	1	244.6	181.1	257.5	442.5
11	2	270.7	197.1	315	695
11	3	238.3	126.4	287.5	405
11	4	251.2	149.8	265	362.5
11	5	259.8		315
12	1	212.2	274.7	178	480
12	2	264.2	244.9	162	252.5
12	3	214.8	200.2	188.5	307.5
12	4	237.5	223.6	297.5	270
12	5	256.1		197.5

## Sheet: EV and non-EV protein markers  
Additional file 1.- Raw data from the characterization of small (S-, n=12) and large (L-, n=12) extracellular vesicle (EV) samples.
		Flow cytometry
sEV subset	Sample	CFSE+	CD63+	HSP90β+	Albumin+
Large	1	83.55	86.29	80.83	4.47
Large	2	81.89	88.59	77.51	5.79
Large	3	81.1	86.7	87.21	5.23
Large	4	74.77	83.84	86.6	2.2
Large	5	75.1	84.7	92.19	3.1
Large	6	77.49	83.29	95.08	3.32
Large	7	75.18	83.64	81.54	3.6
Large	8	75.95	83.98	77.45	4.14
Large	9	79.57	87.27	90.21	3.92
Large	10	74.16	82.03	87.45	2.96
Large	11	78.19	78.75	94.38	4.5
Large	12	70.63	76.87	95.61	3.63
Small	1	79.49	82.47	90.83	1.93
Small	2	84.64	84.14	86.01	3.45
Small	3	87.36	79.67	85.76	4.52
Small	4	85.22	83.1	81.01	3.61
Small	5	84.23	86.6	69.77	4.91
Small	6	87.66	87.27	82.42	5.08
Small	7	84.5	87.15	84.81	3.29
Small	8	84.81	87.45	66.03	4.19
Small	9	85.11	92.3	81.94	5.49
Small	10	83.54	80.66	86.68	4.42
Small	11	82.15	85.09	74.36	4.16
Small	12	79.99	86.3	77.68	5
