# Supplementary material for: RNA profiles differ between small and large extracellular vesicle subsets isolated from porcine seminal plasma
Source: BMC Genomics. 2024 Dec 27;25:1250. doi: 10.1186/s12864-024-11167-4 (PMC11673705; doi:10.1186/s12864-024-11167-4)
Supplement: Supplementary file 4 — Additional file 4 (.xlsx). Table S1. Raw data for the RNAs identified in each of 12 samples of small (S) and 12 samples of large (L) extracellular vesicles isolated from porcine seminal plasma. Table S2. The mean percentage of read counts of each of the RNA class identified in each of 12 samples of small (S) and 12 samples of large (L) extracellular vesicles isolated from porcine seminal plasma. Table S3. Data of selected all RNAs, including protein-coding RNAs (mRNAs), transfer RNAs (tRNAs), ribosomal RNAs (rRNAs), small nucleolar RNAs (snoRNAs), spliceosomal U small nuclear RNAs (snRNAs), and other non-coding RNAs (ncRNAs) in each of 12 samples of small (S) and 12 samples of large (L) extracellular vesicles isolated from porcine seminal plasma. Table S4. Data of microRNAs identified in small (S, n = 12) and large (L, n = 12) extracellular vesicles samples isolated from porcine seminal plasma. Those with at least 10 counts in three samples were selected for further analysis. Table S5. Data of PIWI-interacting RNAs identified in small (S, n = 12) and large (L, n = 12) extracellular vesicles samples isolated from porcine seminal plasma. Table S6. Data of all RNAs differentially abundant between small (S, n = 12) and large (L, n = 12) extracellular vesicle samples isolated from porcine seminal plasma. All RNAs includes protein-coding RNAs (mRNAs), transfer RNAs (tRNAs), ribosomal RNAs (rRNAs), small nucleolar RNAs (snoRNAs), spliceosomal U small nuclear RNAs (snRNAs), and other non-coding RNAs (ncRNAs). Table S7. Differentially abundant microRNAs (miRNAs) between samples of small (S, n = 12) and large (L, n = 12) extracellular vesicles isolated from porcine seminal plasma. Table S8. List and sequencing data of putative non-microRNAs after analyzing the nucleotide sequence using the Basic Local Alignment Search Tool (BLAST) software. Table S9. Data of the Network of differentially abundant microRNAs (miRNAs) and overrepresented functional categories. Analysis was perfo [file 12864_2024_11167_MOESM4_ESM.xlsx]

## Sheet: Table S1
Table S1. Raw data for the RNAs identified in each of 12 samples of small (S) and 12 samples of large (L) extracellular vesicles isolated from porcine seminal plasma.
Sequence	Length	RNA type	Symbol	miRNA	mature form	Precursor	Start in precursor	End in precursor	Rfam ID	RNA	Description	Type of RNA	piRNA cluster	Ssc accession	Ssc Gene ID	Ssc Gene symbol	Ssc Gene description	type_of_gene	Ensembl gene ID	Gene name	Gene description	HGNC symbol	NCBI gene ID	Ssc Gene symbol	Ssc Gene description	RNA type	Hsa RefSeq accession	Hsa gene ID	Hsa Gene symbol	Hsa Gene description	type_of_gene		S_01	S_02	S_03	S_04	S_05	S_06	S_07	S_08	S_09	S_10	S_11	S_12	L-01	L-02	L-03	L-04	L-05
TAGCTTATCAGACTGATGTTGAC	23	miRNA	bta-miR-21-5p	bta-miR-21-5p	FALSE	ssc-mir-21	18	40	RF00658	mir-21	microRNA mir-21	miRNA	piR-ssc-1085041	NR_038508.1	100316568	MIR21	microRNA mir-21	ncRNA	ENSSSCG00000018555	ssc-mir-21	ssc-mir-21 [Source:miRBase;Acc:MI0002459]	0	100316568	MIR21	microRNA mir-21	miRNA	NM_030938.5	81671	VMP1	vacuole membrane protein 1	protein-coding		37	27	50	44	34	30	75	69	21	21	33	51	42	76	25	101	345
CTGTGCGTGTGACAGCGGCTG	21	miRNA	bta-miR-210-3p	bta-miR-210-3p	FALSE	ssc-mir-210	48	68	RF00679	mir-210	microRNA mir-210	miRNA		NR_038514.1	100316612	MIR210	microRNA mir-210	ncRNA	ENSSSCG00000019083							miRNA	NR_029623.1	406992	MIR210	microRNA 210	ncRNA		24	6	5	15	8	8	14	11	3	11	9	12	9	7	4	8	15
AGTCCGCCCCGCCCCCC	17	miRNA	bta-miR-2892	bta-miR-2892		bta-mir-2892	86	100																									48	27	27	62	16	39	36	22	18	32	27	50	24	23	21	31	50
TTAATGCTAATCGTGATAGGGGT	23	miRNA	eca-miR-155	eca-miR-155	TRUE	hsa-mir-155	4	26	RF00731	mir-155	microRNA mir-155	miRNA															NR_001458.3	114614	MIR155HG	MIR155 host gene	ncRNA		34	11	12	29	14	27	39	28	24	12	20	18	22	11	5	27	30
CTGCCCCCTCCTGCC	15	miRNA	eca-miR-8972	eca-miR-8972		eca-mir-8972	70	84											ENSSSCG00000000749	SLC6A12	solute carrier family 6 member 12 [Source:VGNC Symbol;Acc:VGNC:93155]	SLC6A12	100512716	SLC6A12	solute carrier family 6 member 12	mRNA							13	9	5	18	91	12	22	53	76	4	11	10	7	8	8	6	17
CTGCCCCCTCCTGCCC	16	miRNA	eca-miR-8972	eca-miR-8972		eca-mir-8972	70	85											ENSSSCG00000013273	CHST1	carbohydrate sulfotransferase 1 [Source:VGNC Symbol;Acc:VGNC:86673]	CHST1	100519885	CHST1	carbohydrate sulfotransferase 1	mRNA							58	35	22	46	205	40	56	155	171	18	40	59	15	18	16	17	61
TGAAGCGCCTGTGCTCTGCCGAG	23	miRNA	hsa-miR-7706	hsa-miR-7706	FALSE	hsa-mir-7706	44	66																			NM_007200.5	11214	AKAP13	A-kinase anchoring protein 13	protein-coding		23	11	13	23	2	12	30	16	6	7	10	18	9	11	3	18	26
ATCCCACCGCTGCCACC	17	miRNA	miR-1260b	miR-1260b					RF04175	mir-1260b	mir-1260b microRNA precursor family	miRNA	piR-ssc-1016883																				12	7	2	7	9	6	3	11	3	6	3	5	13	17	0	35	36
CCACCTACCCTGATGTATC	19	miRNA	miR-2985	miR-2985					RF02095	mir-2985-2	mir-2985-2 microRNA precursor	miRNA																					17	7	8	15	7	8	16	10	4	6	11	8	8	3	1	7	7
AAATTCTGTTGCAGCAGATAGC	22	miRNA	miR-BHRF1-2	miR-BHRF1-2					RF00366	mir-BHRF1-2	mir-BHRF1-2 microRNA precursor family	miRNA																					11	6	3	18	5	5	10	7	4	7	2	2	2	8	3	6	9
GGGTTCGGATCCCAGCGGTGCCTCC	25	miRNA	MIR5100										piR-ssc-751115														NR_049836.1	100847014	MIR5100	microRNA 5100	ncRNA		12	10	3	14	4	7	18	8	4	5	9	8	10	12	9	31	72
GGTTCGGATCCCAGCGGTGCCTCC	24	miRNA	MIR5100										piR-ssc-751115														NR_049836.1	100847014	MIR5100	microRNA 5100	ncRNA		9	14	3	13	7	9	16	11	9	3	17	12	16	9	3	30	75
GTTCGGATCCCAGCGGTGCCTCC	23	miRNA	MIR5100										piR-ssc-751115														NR_049836.1	100847014	MIR5100	microRNA 5100	ncRNA		13	3	4	16	8	7	13	11	4	3	5	10	7	8	5	19	37
TGGGTTCGGATCCCAGCGGTGCCTCC	26	miRNA	MIR5100										piR-ssc-751115														NR_049836.1	100847014	MIR5100	microRNA 5100	ncRNA		9	5	6	11	4	10	6	9	8	7	9	12	5	7	4	38	31
TACCCTGTAGATCCGAATTTGTG	23	miRNA	mmu-miR-10a-5p	mmu-miR-10a-5p	TRUE	ssc-mir-10a	9	31	RF00104	mir-10	mir-10 microRNA precursor family	miRNA	piR-ssc-778880	NR_038531.1	100498783	MIR10A	microRNA mir-10a	ncRNA	ENSSSCG00000019270	MIR10A	microRNA 10a [Source:HGNC Symbol;Acc:HGNC:31497]	MIR10A	0			miRNA	NR_029608.1	406902	MIR10A	microRNA 10a	ncRNA		1	1	8	3	2	3	7	8	3	1	5	1	5	9	3	10	28
CAAACACCATTGTCACACTCC	21	miRNA	mmu-miR-122b-3p	mmu-miR-122b-3p	FALSE	mmu-mir-122b	35	55																			NR_039899.1	100616357	MIR3591	microRNA 3591	ncRNA		126	83	76	127	50	69	135	150	49	61	60	73	71	54	27	61	83
TAATACTGCCGGGTAATGATGG	22	miRNA	mmu-miR-200c-3p	mmu-miR-200c-3p	FALSE	mmu-mir-200c	45	66	RF00241	mir-8	mir-8/mir-141/mir-200 microRNA precursor family	miRNA															NR_029779.1	406985	MIR200C	microRNA 200c	ncRNA		7	8	10	11	4	5	12	21	8	2	6	7	18	15	6	36	69
TACTGCATCAGGAACTGACTGG	22	miRNA	mmu-miR-217-5p	mmu-miR-217-5p	FALSE	mmu-mir-217	34	55	RF00673	mir-217	microRNA mir-217	miRNA																					6	1	2	5	1	10	11	13	2	6	6	10	1	3	0	2	7
TTCCTCTAGATAGTC	15	miRNA	mmu-miR-3535	mmu-miR-3535		mmu-mir-3535	92	106					piR-ssc-104994																				5	11	5	16	35	6	7	47	30	6	5	7	2	6	4	4	11
ATCCCAGCGGTGCCTCC	17	miRNA	mmu-miR-5100	mmu-miR-5100		mmu-mir-5100	40	55					piR-ssc-1147704																				21	2	6	16	7	4	15	11	6	8	11	13	11	12	6	30	57
GGTAAACAGGAGATCCTGGGTTCGAATCCCAGCGGTGCCT	40	miRNA	mmu-mir-5100	mmu-miR-5100	FALSE								piR-ssc-784330														XM_047436807.1	80169	CTC1	CST telomere replication complex component 1	protein-coding		36	39	53	34	30	44	64	34	32	27	54	48	101	121	66	166	368
GTAAACAGGAGATCCTGGGTTCGAATCCCAGCGGTGCCTC	40	miRNA	mmu-mir-5100	mmu-miR-5100	FALSE								piR-ssc-797431														XM_047436807.1	80169	CTC1	CST telomere replication complex component 1	protein-coding		7	19	6	15	7	10	20	20	8	9	13	14	9	16	10	19	72
TGGTAAACAGGAGATCCTGGGTTCGAATCCCAGCGGTGCC	40	miRNA	mmu-mir-5100	mmu-miR-5100	FALSE								piR-ssc-797431														XM_047436807.1	80169	CTC1	CST telomere replication complex component 1	protein-coding		43	40	31	62	33	42	68	58	39	19	36	54	33	50	17	95	316
TTCGAATCCCAGCGGTGCCTCC	22	miRNA	mmu-miR-5100	mmu-miR-5100		mmu-mir-5100	35	55					piR-ssc-776663														XM_047436807.1	80169	CTC1	CST telomere replication complex component 1	protein-coding		7	13	7	12	4	5	9	10	5	6	6	9	8	5	5	25	37
TCATACAGCTAGATAACC	18	miRNA	mmu-miR-9b-3p	mmu-miR-9b-3p	FALSE	mmu-mir-9b-3	36	53	RF00237	mir-9	mir-9/mir-79 microRNA precursor family	miRNA							ENSSSCG00000018888							miRNA							11	10	11	5	8	6	15	9	12	10	7	19	12	3	3	17	14
TCATACAGCTAGATAACCAAAG	22	miRNA	mmu-miR-9b-3p	mmu-miR-9b-3p	FALSE	mmu-mir-9b-3	36	57											ENSSSCG00000018888							miRNA							68	41	28	35	37	27	54	51	23	15	30	56	47	35	19	34	55
TGAGGTAGTAGGTTGTATAGTT	22	miRNA	ssc-let-7a	ssc-let-7a	TRUE	ssc-let-7a-2	11	32	RF00027	let-7	let-7 microRNA precursor	miRNA	piR-ssc-1235026	NR_038599.1	100628333	MIRLET7A-2	microRNA let-7a-2	ncRNA	ENSSSCG00000018319	ssc-let-7a-2	ssc-let-7a-2 [Source:miRBase;Acc:MI0017984]		100628333	MIRLET7A-2	microRNA let-7a-2	miRNA	XM_047441697.1	124905135	LOC124905135	collagen alpha-1(III) chain-like	protein-coding		46	16	28	32	14	30	41	37	22	22	17	36	30	22	17	47	70
TGAGGTAGTAGGTTGTATGGTT	22	miRNA	ssc-let-7c	ssc-let-7c	TRUE	ssc-let-7c	16	37	RF00027	let-7	let-7 microRNA precursor	miRNA	piR-ssc-1046017	NR_031538.2	100170412	MIRLET7C	microRNA let-7c	ncRNA	ENSSSCG00000018164	ssc-let-7c	ssc-let-7c [Source:miRBase;Acc:MI0002445]		100170412	MIRLET7C	microRNA let-7c	miRNA	NR_029480.1	406885	MIRLET7C	microRNA let-7c	ncRNA		27	7	8	33	16	19	31	24	15	22	20	35	17	14	8	29	14
CTATACGACCTGCTGCCTTTC	21	miRNA	ssc-let-7d-3p	ssc-let-7d-3p	FALSE	ssc-let-7d	65	85	RF00027	let-7	let-7 microRNA precursor	miRNA		NR_128407.1	104794424	MIRLET7D	microRNA let-7d	ncRNA	ENSSSCG00000019364	ssc-let-7d	ssc-let-7d [Source:miRBase;Acc:MI0022120]		104794424	MIRLET7D	microRNA let-7d	miRNA	NR_029481.1	406886	MIRLET7D	microRNA let-7d	ncRNA		17	9	4	16	6	9	13	5	4	3	5	2	2	1	2	10	5
CTATACGACCTGCTGCCTTTCT	22	miRNA	ssc-let-7d-3p	ssc-let-7d-3p	TRUE	ssc-let-7d	65	86	RF00027	let-7	let-7 microRNA precursor	miRNA		NR_128407.1	104794424	MIRLET7D	microRNA let-7d	ncRNA	ENSSSCG00000019364	ssc-let-7d	ssc-let-7d [Source:miRBase;Acc:MI0022120]		104794424	MIRLET7D	microRNA let-7d	miRNA	NR_029481.1	406886	MIRLET7D	microRNA let-7d	ncRNA		107	37	37	62	13	39	58	55	27	27	38	37	40	26	19	40	34
TACCCTGTAGATCCGAATTTGT	22	miRNA	ssc-miR-10a-5p	ssc-miR-10a-5p	TRUE	ssc-mir-10a	9	30	RF00104	mir-10	mir-10 microRNA precursor family	miRNA	piR-ssc-1045142	NR_038531.1	100498783	MIR10A	microRNA mir-10a	ncRNA	ENSSSCG00000019270	MIR10A	microRNA 10a [Source:HGNC Symbol;Acc:HGNC:31497]	MIR10A	0			miRNA	NR_029608.1	406902	MIR10A	microRNA 10a	ncRNA		10	13	17	13	3	11	21	22	11	4	15	6	20	42	16	22	102
TACCCTGTAGAACCGAATTTGT	22	miRNA	ssc-miR-10b	ssc-miR-10b	TRUE	ssc-mir-10b	10	31	RF00104	mir-10	mir-10 microRNA precursor family	miRNA	piR-ssc-1265654	NR_035383.1	100498711	MIR10B	microRNA mir-10b	ncRNA	ENSSSCG00000019942	MIR10B	microRNA 10b [Source:HGNC Symbol;Acc:HGNC:31498]	MIR10B	0			miRNA	NR_029609.1	406903	MIR10B	microRNA 10b	ncRNA		2	4	8	8	4	1	8	3	3	4	5	5	7	8	2	20	28
TCCCTGAGACCCTTTAACCTGTG	23	miRNA	ssc-miR-125a	ssc-miR-125a	TRUE	ssc-mir-125a	11	33	RF00052	lin-4	lin-4 microRNA precursor	miRNA	piR-ssc-1117258	NR_038541.1	100498718	MIR125A	microRNA mir-125a	ncRNA	ENSSSCG00000019341	ssc-mir-125a	ssc-mir-125a [Source:miRBase;Acc:MI0013115]	0	100498718	MIR125A	microRNA mir-125a	miRNA	NR_029693.1	406910	MIR125A	microRNA 125a	ncRNA		2	2	4	3	1	1	2	4	1	5	2	2	7	12	7	4	20
TCCCTGAGACCCTAACTTGTG	21	miRNA	ssc-miR-125b	ssc-miR-125b	FALSE	ssc-mir-125b-2	17	37	RF00052	lin-4	lin-4 microRNA precursor	miRNA	piR-ssc-774639	NR_038579.1	100498797	MIR125B-1	microRNA mir-125b-1	ncRNA	ENSSSCG00000038593	ssc-mir-125b-2	ssc-mir-125b-2 [Source:miRBase;Acc:MI0002414]	0	100316597	MIR125B-2	microRNA mir-125b-2	miRNA	NR_029671.1	406911	MIR125B1	microRNA 125b-1	ncRNA		4	12	16	12	4	15	21	29	16	7	12	10	21	24	13	44	122
TCAACCAGCTATCACC	16	miRNA	ssc-miR-133b	ssc-miR-133b	FALSE																												3	2	2	2	14	0	4	16	13	2	0	4	1	0	0	3	1
TCAGTGCACTACAGAACTTTGT	22	miRNA	ssc-miR-148a-3p	ssc-miR-148a-3p	TRUE	ssc-mir-148a	44	65	RF00248	mir-148	mir-148/mir-152 microRNA precursor family	miRNA	piR-ssc-1189464	NR_038485.1	100316604	MIR148A	microRNA mir-148a	ncRNA	ENSSSCG00000018277	MIR148A	microRNA 148a [Source:HGNC Symbol;Acc:HGNC:31535]	MIR148A	0			miRNA	NR_029597.1	406940	MIR148A	microRNA 148a	ncRNA		10	4	6	9	0	4	11	10	4	0	6	7	5	7	2	14	40
TAGCAGCACGTAAATATTGGCG	22	miRNA	ssc-miR-16-5p	ssc-miR-16-5p	TRUE	ssc-mir-16-2	9	30					piR-ssc-1164185	NR_035366.1	100316611	MIR16-1	microRNA mir-16-1	ncRNA	ENSSSCG00000019808	ssc-mir-16-2	ssc-mir-16-2 [Source:miRBase;Acc:MI0008212]		100316571	MIR16-2	microRNA mir-16-2	miRNA	NR_029486.1	406950	MIR16-1	microRNA 16-1	ncRNA		9	5	7	10	8	9	15	18	3	5	3	6	9	4	0	12	22
TAATACTGCCTGGTAATGATG	21	miRNA	ssc-miR-200b-3p	ssc-miR-200b-3p	TRUE	ssc-mir-200b	41	61						NR_162178.1	114482246	MIR200B	microRNA mir-200b	ncRNA	ENSSSCG00000024128	ssc-mir-200b	ssc-mir-200b [Source:miRBase;Acc:MI0033407]		114482246	MIR200B	microRNA mir-200b	miRNA	NR_029639.1	406984	MIR200B	microRNA 200b	ncRNA		13	15	17	25	4	18	23	26	8	14	9	17	21	40	12	45	127
TAATACTGCCTGGTAATGATGAC	23	miRNA	ssc-miR-200b-3p	ssc-miR-200b-3p	TRUE	ssc-mir-200b	41	63						NR_162178.1	114482246	MIR200B	microRNA mir-200b	ncRNA	ENSSSCG00000024128	ssc-mir-200b	ssc-mir-200b [Source:miRBase;Acc:MI0033407]		114482246	MIR200B	microRNA mir-200b	miRNA	NR_029639.1	406984	MIR200B	microRNA 200b	ncRNA		4	11	14	10	5	10	25	9	6	7	5	6	12	24	12	27	73
AGCTTATCAGACTGATGTTG	20	miRNA	ssc-miR-21-5p	ssc-miR-21-5p	FALSE	ssc-mir-21	19	38	RF00658	mir-21	microRNA mir-21	miRNA	piR-ssc-1085041	NR_038508.1	100316568	MIR21	microRNA mir-21	ncRNA	ENSSSCG00000018555	ssc-mir-21	ssc-mir-21 [Source:miRBase;Acc:MI0002459]		100316568	MIR21	microRNA mir-21	miRNA	NM_030938.5	81671	VMP1	vacuole membrane protein 1	protein-coding		29	12	11	24	11	15	23	21	6	9	8	14	11	7	5	7	21
TAGCTTATCAGACTGATGTT	20	miRNA	ssc-miR-21-5p	ssc-miR-21-5p	FALSE	ssc-mir-21	18	37	RF00658	mir-21	microRNA mir-21	miRNA	piR-ssc-1085041	NR_038508.1	100316568	MIR21	microRNA mir-21	ncRNA	ENSSSCG00000018555	ssc-mir-21	ssc-mir-21 [Source:miRBase;Acc:MI0002459]		100316568	MIR21	microRNA mir-21	miRNA	NM_030938.5	81671	VMP1	vacuole membrane protein 1	protein-coding		23	12	5	23	4	8	24	24	10	10	11	13	11	8	4	10	22
TAGCTTATCAGACTGATGTTG	21	miRNA	ssc-miR-21-5p	ssc-miR-21-5p	FALSE	ssc-mir-21	18	38	RF00658	mir-21	microRNA mir-21	miRNA	piR-ssc-1085041	NR_038508.1	100316568	MIR21	microRNA mir-21	ncRNA	ENSSSCG00000018555	ssc-mir-21	ssc-mir-21 [Source:miRBase;Acc:MI0002459]		100316568	MIR21	microRNA mir-21	miRNA	NM_030938.5	81671	VMP1	vacuole membrane protein 1	protein-coding		494	294	323	530	188	334	532	481	243	241	270	437	335	252	146	421	697
TAGCTTATCAGACTGATGTTGG	22	miRNA	ssc-miR-21-5p			ssc-mir-21	18	38											ENSSSCG00000018555	ssc-mir-21	ssc-mir-21 [Source:miRBase;Acc:MI0002459]		100316568	MIR21	microRNA mir-21	miRNA	NM_030938.5	81671	VMP1	vacuole membrane protein 1	protein-coding		13	5	8	4	3	7	13	3	7	6	5	4	2	1	1	5	8
TTATCAGACTGATGTTG	17	miRNA	ssc-miR-21-5p	ssc-miR-21-5p	FALSE	ssc-mir-21	22	38	RF00658	mir-21	microRNA mir-21	miRNA	piR-ssc-1085041	NR_038508.1	100316568	MIR21	microRNA mir-21	ncRNA	ENSSSCG00000018555	ssc-mir-21	ssc-mir-21 [Source:miRBase;Acc:MI0002459]		100316568	MIR21	microRNA mir-21	miRNA	NM_030938.5	81671	VMP1	vacuole membrane protein 1	protein-coding		13	10	9	14	8	8	8	12	9	15	8	8	7	8	2	10	9
TGTCAGTTTGTCAAATACCCC	21	miRNA	ssc-miR-223-3p	ssc-miR-223-3p	TRUE	ssc-mir-223	51	71	RF00664	mir-223	microRNA mir-223	miRNA	piR-ssc-1267643	NR_162179.1	114482249	MIR223	microRNA mir-223	ncRNA	ENSSSCG00000019401	ssc-mir-223	ssc-mir-223 [Source:miRBase;Acc:MI0033408]		114482249	MIR223	microRNA mir-223	miRNA	NR_029637.1	407008	MIR223	microRNA 223	ncRNA		10	6	2	5	1	5	17	9	4	5	5	15	3	2	1	4	3
TAGCACCATCTGAAATCGGTT	21	miRNA	ssc-miR-29a-3p	ssc-miR-29a-3p	FALSE	ssc-mir-29a	53	73	RF00074	mir-29	mir-29 microRNA precursor	miRNA	piR-ssc-1149556	NR_038524.1	100498781	MIR29A	microRNA mir-29a	ncRNA	ENSSSCG00000018841	ssc-mir-29a	ssc-mir-29a [Source:miRBase;Acc:MI0013090]		100498781	MIR29A	microRNA mir-29a	miRNA	NR_029503.1	407021	MIR29A	microRNA 29a	ncRNA		6	7	4	4	3	6	10	9	5	1	8	5	7	11	7	11	33
TAGCACCATTTGAAATCGGTT	21	miRNA	ssc-miR-29c-3p	ssc-miR-29c-3p	FALSE	ssc-mir-29c	54	74	RF00074	mir-29	mir-29 microRNA precursor	miRNA	piR-ssc-1121130	NR_038509.1	100316569	MIR29C	microRNA mir-29c	ncRNA	ENSSSCG00000019663	ssc-mir-29c	ssc-mir-29c [Source:miRBase;Acc:MI0002460]		100316569	MIR29C	microRNA mir-29c	miRNA	NR_029832.1	407026	MIR29C	microRNA 29c	ncRNA		15	21	15	10	7	12	17	22	3	5	10	7	10	18	10	28	60
TATTGCACTTGTCCCGGCCTGT	22	miRNA	ssc-miR-92a-3p	ssc-miR-92a-3p	TRUE	ssc-mir-92a-2	51	72	RF00464	mir-92	mir-92 microRNA precursor family	miRNA	piR-ssc-1095982	NR_035388.1	100498723	MIR92A-1	microRNA mir-92a-1	ncRNA	ENSSSCG00000025320	ssc-mir-92a-2	ssc-mir-92a-2 [Source:miRBase;Acc:MI0013124]		100498787	MIR92A-2	microRNA mir-92a-2	miRNA	NR_029508.1	407048	MIR92A1	microRNA 92a-1	ncRNA		2	5	6	1	1	6	5	2	4	3	2	5	5	10	4	9	21
ACCCCGCGCCCGCCGCC	17	mRNA	ACTN2											XM_021094523.1	110255222	ZNF296	zinc finger protein 296	protein-coding	ENSSSCG00000031166				110255222	ZNF296	zinc finger protein 296	mRNA	NM_001278344.2	88	ACTN2	actinin alpha 2	protein-coding		4	5	7	10	5	4	18	7	7	4	3	2	4	4	2	3	5
GCCCCGCCGCCCGCCG	16	mRNA	ACTR3B																ENSSSCG00000016426	0	0	0	102159531	ACTR3B	actin related protein 3B	mRNA							19	11	14	17	14	10	22	31	18	10	5	16	16	4	9	8	13
CTTCAAGTTCTTTTC	15	mRNA	ADGRB3																ENSSSCG00000004270	ADGRB3	adhesion G protein-coupled receptor B3 [Source:VGNC Symbol;Acc:VGNC:85122]	ADGRB3	100736796	ADGRB3	adhesion G protein-coupled receptor B3	mRNA							16	10	7	13	45	15	9	36	32	7	3	15	10	6	1	10	10
CCACCTCGTCATCCACAATGAGAGCACCTG	30	mRNA	AGT																								NM_001384479.1	183	AGT	angiotensinogen	protein-coding		15	3	6	12	4	3	6	12	10	2	6	13	4	2	4	3	11
CCCCTTCCACCTCGTCATCCACGATGAGAGTACCTG	36	mRNA	AGT																								NM_001384479.1	183	AGT	angiotensinogen	protein-coding		16	9	3	9	9	3	5	14	5	4	7	7	9	4	3	7	7
CCCTTCCACCTCGTCATCC	19	mRNA	AGT																								NM_001384479.1	183	AGT	angiotensinogen	protein-coding		6	3	3	13	6	11	6	10	8	3	3	7	1	3	5	3	6
CCCTTCCACCTCGTCATCCAC	21	mRNA	AGT																								NM_001384479.1	183	AGT	angiotensinogen	protein-coding		24	10	13	31	11	14	28	29	23	12	10	20	11	11	6	18	11
CCCTTCCACCTCGTCATCCACAACGAGAGTACCTG	35	mRNA	AGT																								NM_001384479.1	183	AGT	angiotensinogen	protein-coding		22	8	12	21	16	9	33	21	20	13	10	10	11	13	8	23	8
CCCTTCCACCTCGTCATCCACAATG	25	mRNA	AGT																								NM_001384479.1	183	AGT	angiotensinogen	protein-coding		5	4	2	13	4	6	3	16	5	5	3	4	7	3	1	8	1
CCCTTCCACCTCGTCATCCACAATGAG	27	mRNA	AGT																								NM_001384479.1	183	AGT	angiotensinogen	protein-coding		2	4	7	8	3	3	4	12	9	3	1	5	8	3	1	7	5
CCCTTCCACCTCGTCATCCACAATGAGAATACCTG	35	mRNA	AGT																								NM_001384479.1	183	AGT	angiotensinogen	protein-coding		33	16	21	26	10	16	29	17	14	5	19	18	16	11	6	17	21
CCCTTCCACCTCGTCATCCACAATGAGAGCACCTG	35	mRNA	AGT																								NM_001384479.1	183	AGT	angiotensinogen	protein-coding		159	73	89	110	66	73	166	127	72	56	61	90	56	57	15	77	82
CCCTTCCACCTCGTCATCCACAATGAGAGTATC	33	mRNA	AGT																								NM_001384479.1	183	AGT	angiotensinogen	protein-coding		17	6	13	17	8	12	14	13	6	8	8	12	14	10	1	15	5
CCCTTCCACCTCGTCATCCACAATGAGAGTATCC	34	mRNA	AGT																								NM_001384479.1	183	AGT	angiotensinogen	protein-coding		15	7	5	9	8	10	14	8	5	6	6	5	7	14	2	14	5
CCCTTCCACCTCGTCATCCACAATGAGAGTATCT	34	mRNA	AGT																								NM_001384479.1	183	AGT	angiotensinogen	protein-coding		9	8	9	13	6	7	13	10	6	8	8	6	8	6	2	6	2
CCCTTCCACCTCGTCATCCACAATGAGGGTACCTG	35	mRNA	AGT																								NM_001384479.1	183	AGT	angiotensinogen	protein-coding		13	5	12	20	12	13	32	10	2	5	7	5	15	10	0	15	12
CCCTTCCACCTCGTCATCCACAATGGGAGTACCTG	35	mRNA	AGT																								NM_001384479.1	183	AGT	angiotensinogen	protein-coding		48	22	21	32	14	30	60	32	22	23	22	39	21	18	8	23	31
CCCTTCCACCTCGTCATCCACAGTGAGAGTACCTG	35	mRNA	AGT																								NM_001384479.1	183	AGT	angiotensinogen	protein-coding		17	8	8	13	7	13	13	10	9	5	5	10	6	5	1	12	5
CCCTTCCACCTCGTCATCCACCATGAGAGCACCTG	35	mRNA	AGT																								NM_001384479.1	183	AGT	angiotensinogen	protein-coding		13	6	6	8	6	6	17	5	5	4	7	4	5	7	0	3	7
CCCTTCCACCTCGTCATCCACGAGGAGAGTACCTG	35	mRNA	AGT																								NM_001384479.1	183	AGT	angiotensinogen	protein-coding		12	8	1	12	3	4	9	15	14	6	2	8	1	3	0	4	9
CCCTTCCACCTCGTCATCCACGATGAGAG	29	mRNA	AGT																								NM_001384479.1	183	AGT	angiotensinogen	protein-coding		16	3	6	15	6	16	4	7	3	6	2	3	6	1	3	4	5
CCCTTCCACCTCGTCATCCACGATGAGAGGACCTG	35	mRNA	AGT																								NM_001384479.1	183	AGT	angiotensinogen	protein-coding		11	10	5	11	6	5	15	5	5	9	8	16	9	6	3	6	5
CCCTTCCACCTCGTCATCCACGATGAGAGTACC	33	mRNA	AGT																								NM_001384479.1	183	AGT	angiotensinogen	protein-coding		74	42	45	79	36	61	102	78	39	36	52	72	56	56	20	52	85
CCCTTCCACCTCGTCATCCACGATGAGAGTACCC	34	mRNA	AGT																								NM_001384479.1	183	AGT	angiotensinogen	protein-coding		33	17	13	19	20	17	31	30	10	8	13	15	16	11	10	26	18
CCCTTCCACCTCGTCATCCACGATGAGAGTACCGG	35	mRNA	AGT																								NM_001384479.1	183	AGT	angiotensinogen	protein-coding		18	6	6	16	4	6	10	12	5	11	7	9	4	6	5	9	6
CCCTTCCACCTCGTCATCCACGATGAGAGTACCT	34	mRNA	AGT																								NM_001384479.1	183	AGT	angiotensinogen	protein-coding		37	15	15	36	15	29	38	30	19	10	19	31	12	20	12	23	21
CCCTTCCACCTCGTCATCCACGATGAGAGTACCTG	35	mRNA	AGT																								NM_001384479.1	183	AGT	angiotensinogen	protein-coding		698	427	391	677	293	414	708	505	370	295	351	512	428	262	134	417	484
CCCTTCCACCTCGTCATCCACGATGAGAGTACCTGA	36	mRNA	AGT																								NM_001384479.1	183	AGT	angiotensinogen	protein-coding		20	7	11	12	11	12	20	18	7	5	4	12	6	6	2	9	5
CCCTTCCACCTCGTCATCCACGATGAGAGTACCTGAA	37	mRNA	AGT																								NM_001384479.1	183	AGT	angiotensinogen	protein-coding		9	5	4	9	7	7	10	14	6	6	3	6	6	5	1	5	5
CCCTTCCACCTCGTCATCCACGATGAGAGTACCTGAAAG	39	mRNA	AGT																								NM_001384479.1	183	AGT	angiotensinogen	protein-coding		4	4	7	13	6	11	16	4	6	6	5	12	2	8	0	5	8
CCCTTCCACCTCGTCATCCACGATGAGAGTCCCTG	35	mRNA	AGT																								NM_001384479.1	183	AGT	angiotensinogen	protein-coding		17	9	19	23	12	17	24	23	8	10	13	22	18	11	2	14	12
CCCTTCCACCTCGTCCTCCACGATGAGAGTACCTG	35	mRNA	AGT																								NM_001384479.1	183	AGT	angiotensinogen	protein-coding		9	8	6	12	3	5	9	5	3	10	7	5	4	4	2	9	7
CCTTCCACCTCGTCATCCACAATGAGAGCACCTG	34	mRNA	AGT																								NM_001384479.1	183	AGT	angiotensinogen	protein-coding		14	10	10	14	3	7	13	15	5	8	9	5	9	5	2	14	6
CCTTCCACCTCGTCATCCACGATGAGAGTACCTG	34	mRNA	AGT																								NM_001384479.1	183	AGT	angiotensinogen	protein-coding		60	32	40	55	21	23	63	26	28	16	24	39	35	16	9	29	32
CTTCCACCTCGTCATCCACGATGAGAGTACCTG	33	mRNA	AGT																								NM_001384479.1	183	AGT	angiotensinogen	protein-coding		6	2	7	11	2	4	14	2	1	2	4	9	5	3	0	7	2
TCCACCTCGTCATCCACAATGAGAGCACCTG	31	mRNA	AGT																								NM_001384479.1	183	AGT	angiotensinogen	protein-coding		13	6	3	12	2	8	14	11	6	5	7	9	4	3	1	3	8
TCCCTTCCACCTCGTCATCCACGATGAGAGTACCTG	36	mRNA	AGT																								NM_001384479.1	183	AGT	angiotensinogen	protein-coding		26	22	19	41	17	14	28	27	16	13	20	16	13	8	4	13	18
TTCCACCTCGTCATCCACAATGAGAGCACCTG	32	mRNA	AGT																								NM_001384479.1	183	AGT	angiotensinogen	protein-coding		6	5	7	3	3	5	18	10	3	5	3	5	7	3	0	3	4
GCGGGAGCGGCGGGGGCG	18	mRNA	ANKRD13D																ENSSSCG00000012917	ANKRD13D	ankyrin repeat domain 13D [Source:VGNC Symbol;Acc:VGNC:85327]	ANKRD13D	100515297	ANKRD13D	ankyrin repeat domain 13D	mRNA							6	10	7	21	7	12	24	10	10	9	6	17	22	16	10	13	13
CTGACACCTCCGGCC	15	mRNA	ARMCX2																ENSSSCG00000012510	ARMCX2	armadillo repeat containing X-linked 2 [Source:HGNC Symbol;Acc:HGNC:16869]	ARMCX2	100521941	ARMCX2	armadillo repeat containing X-linked 2	mRNA							10	4	2	18	21	5	5	32	22	5	0	9	4	2	4	3	1
CTGACACCTCCGGCCC	16	mRNA	ARMCX2																ENSSSCG00000012510	ARMCX2	armadillo repeat containing X-linked 2 [Source:HGNC Symbol;Acc:HGNC:16869]	ARMCX2	100521941	ARMCX2	armadillo repeat containing X-linked 2	mRNA							44	33	23	75	108	31	48	173	146	18	13	32	15	12	24	18	31
CTGACACCTCCGGCCCC	17	mRNA	ARMCX2																ENSSSCG00000012510	ARMCX2	armadillo repeat containing X-linked 2 [Source:HGNC Symbol;Acc:HGNC:16869]	ARMCX2	100521941	ARMCX2	armadillo repeat containing X-linked 2	mRNA							7	3	2	8	10	3	4	15	10	3	2	0	3	2	4	2	2
TGACACCTCCGGCCC	15	mRNA	ARMCX2																ENSSSCG00000012510	ARMCX2	armadillo repeat containing X-linked 2 [Source:HGNC Symbol;Acc:HGNC:16869]	ARMCX2	100521941	ARMCX2	armadillo repeat containing X-linked 2	mRNA							5	0	0	1	9	1	4	16	12	1	1	5	2	0	1	2	2
TCCTCGTTAGTATAG	15	mRNA	AURKB										piR-ssc-1004480						ENSSSCG00000028924	AURKB	aurora kinase B [Source:VGNC Symbol;Acc:VGNC:85698]	AURKB	396955	AURKB	aurora kinase B	mRNA							9	11	6	9	0	8	9	7	1	0	10	3	6	11	6	19	32
TCCTCGTTAGTATAGT	16	mRNA	AURKB										piR-ssc-1004480						ENSSSCG00000028924	AURKB	aurora kinase B [Source:VGNC Symbol;Acc:VGNC:85698]	AURKB	396955	AURKB	aurora kinase B	mRNA							7	8	5	5	1	3	7	9	3	4	3	13	10	9	6	16	32
CCACTTCGGCCTTCC	15	mRNA	BAIAP2																ENSSSCG00000017142	BAIAP2	BAR/IMD domain containing adaptor protein 2 [Source:VGNC Symbol;Acc:VGNC:85748]	BAIAP2	100513228	BAIAP2	BAR/IMD domain containing adaptor protein 2	mRNA							3	1	0	2	10	4	1	14	17	0	0	0	2	0	4	3	1
CGGCCCCCTCCGGCCC	16	mRNA	BTN1A1																ENSSSCG00000001132	BTN1A1	butyrophilin subfamily 1 member A1 [Source:VGNC Symbol;Acc:VGNC:85915]	BTN1A1	100626139	BTN1A1	butyrophilin subfamily 1 member A1	mRNA							3	5	3	3	10	1	3	12	10	1	1	1	1	2	1	0	4
CTGCCACCTCCGGCCC	16	mRNA	C11orf42																ENSSSCG00000014634	C11orf42	chromosome 9 C11orf42 homolog [Source:VGNC Symbol;Acc:VGNC:86084]	C11orf42	100513748	C9H11orf42	chromosome 9 C11orf42 homolog	mRNA							6	3	0	4	10	5	6	15	20	2	2	5	1	2	0	0	3
GTCTGAAAAAAAAAT	15	mRNA	CAAP1																ENSSSCG00000053029	CAAP1	caspase activity and apoptosis inhibitor 1 [Source:HGNC Symbol;Acc:HGNC:25834]	CAAP1	100511909	CAAP1	caspase activity and apoptosis inhibitor 1	mRNA							57	45	41	82	78	42	59	76	86	40	33	46	57	51	39	33	47
TGGCGAGGCCTCGGGATCCC	20	mRNA	CACNA1B																								NM_001243812.2	774	CACNA1B	calcium voltage-gated channel subunit alpha1 B	protein-coding		11	3	6	9	5	9	7	13	11	4	9	7	5	5	2	11	8
CTGACACTCCTGCCC	15	mRNA	CAPZB																ENSSSCG00000003493	CAPZB	capping actin protein of muscle Z-line subunit beta [Source:VGNC Symbol;Acc:VGNC:86184]	CAPZB	100134958	CAPZB	capping actin protein of muscle Z-line subunit beta	mRNA							63	39	28	81	191	34	59	284	179	38	27	49	24	17	15	27	40
CTGACCCCTCCTGCC	15	mRNA	CD52																ENSSSCG00000057268	CD52	CD52 molecule [Source:HGNC Symbol;Acc:HGNC:1804]	CD52	0			mRNA							48	57	25	94	251	43	60	342	251	44	47	59	26	24	24	29	43
CTGACCCCTCCTGCCC	16	mRNA	CD52																ENSSSCG00000057268	CD52	CD52 molecule [Source:HGNC Symbol;Acc:HGNC:1804]	CD52	0			mRNA							368	350	165	485	1321	180	369	1748	1378	215	224	331	139	119	157	149	351
CTGACCCCTCCTGCCT	16	mRNA	CD52																ENSSSCG00000057268	CD52	CD52 molecule [Source:HGNC Symbol;Acc:HGNC:1804]	CD52	0			mRNA							8	6	0	11	18	4	4	15	8	5	1	5	3	1	2	4	4
TCTGACCCCTCCTGCCC	17	mRNA	CD52																ENSSSCG00000057268	CD52	CD52 molecule [Source:HGNC Symbol;Acc:HGNC:1804]	CD52	0			mRNA							11	8	3	14	28	4	4	34	24	8	4	8	2	2	6	5	5
TCGGCGTTGCTTCTACAGTGGCTGTGGCTCGACCCCTAGC	40	mRNA	CD80										piR-ssc-902670						ENSSSCG00000011899	CD80	CD80 molecule [Source:VGNC Symbol;Acc:VGNC:97920]	CD80	397161	CD80	CD80 molecule	mRNA							1	8	15	5	4	1	7	5	2	4	10	3	1	2	1	3	13
CTGACACCCCTGCCC	15	mRNA	CDC25B																ENSSSCG00000007151	CDC25B	cell division cycle 25B [Source:VGNC Symbol;Acc:VGNC:95839]	CDC25B	100329127	CDC25B	cell division cycle 25B	mRNA							35	24	22	68	175	18	35	177	156	26	11	27	20	14	19	23	39
CTGAACCTCCTGCCC	15	mRNA	CLSPN																ENSSSCG00000003628	CLSPN	claspin [Source:VGNC Symbol;Acc:VGNC:86783]	CLSPN	100525928	CLSPN	claspin	mRNA							14	16	17	27	63	9	13	113	87	10	7	16	13	7	7	10	16
CCCCTCCGCCGCCTGCCG	18	mRNA	CLUH																ENSSSCG00000017835	CLUH	clustered mitochondria homolog [Source:VGNC Symbol;Acc:VGNC:86792]	CLUH	100513375	CLUH	clustered mitochondria homolog	mRNA							11	1	5	13	5	4	8	9	10	4	4	11	6	2	2	6	11
CTCACCTGGAGCACC	15	mRNA	CNDP1										piR-ssc-1202493						ENSSSCG00000004869	CNDP1	carnosine dipeptidase 1 [Source:VGNC Symbol;Acc:VGNC:86811]	CNDP1	100516053	CNDP1	carnosine dipeptidase 1	mRNA							5	4	1	5	3	5	7	9	4	5	6	6	4	5	4	11	24
CACCGCCGCCGCCGCCGCC	19	mRNA	CPEB2											NM_001185049.2	100462674	CPEB2	cytoplasmic polyadenylation element binding protein 2	protein-coding															17	7	5	8	5	3	13	14	5	3	1	4	2	2	1	3	3
CGCCGCCGCCGCCGCCC	17	mRNA	CPEB2										piR-ssc-108990	NM_001185049.2	100462674	CPEB2	cytoplasmic polyadenylation element binding protein 2	protein-coding	ENSSSCG00000062559	HOXA13	homeobox A13 [Source:HGNC Symbol;Acc:HGNC:5102]	HOXA13	100359352	HOXA13	homeobox A13	mRNA							14	15	6	14	2	7	9	9	9	10	5	0	2	3	0	6	7
GGGCGGCGGCGGCGGCGGTG	20	mRNA	CPEB2											NM_001185049.2	100462674	CPEB2	cytoplasmic polyadenylation element binding protein 2	protein-coding	ENSSSCG00000000018	KIAA0930	KIAA0930 [Source:VGNC Symbol;Acc:VGNC:89438]	KIAA0930	100736589	KIAA0930	KIAA0930	mRNA							12	16	15	15	13	9	21	22	13	4	16	12	24	14	9	19	27
ATTTATTTTCATTGC	15	mRNA	CPEB3																ENSSSCG00000010468	CPEB3	cytoplasmic polyadenylation element binding protein 3 [Source:VGNC Symbol;Acc:VGNC:86938]	CPEB3	100152117	CPEB3	cytoplasmic polyadenylation element binding protein 3	mRNA							22	19	20	19	22	21	33	20	8	16	14	19	32	17	4	15	26
AAACAGGAGATCCTGGGTTCGGATCCCAGCGGGGCCTCC	39	mRNA	CTC1										piR-ssc-749797														XM_047436807.1	80169	CTC1	CST telomere replication complex component 1	protein-coding		13	11	9	13	10	10	12	12	3	4	8	18	24	23	17	33	51
AAACAGGAGATCCTGGGTTCGGATCCCAGCGGTGCCTCC	39	mRNA	CTC1										piR-ssc-788885														XM_047436807.1	80169	CTC1	CST telomere replication complex component 1	protein-coding		0	5	2	2	1	4	3	3	2	3	1	1	2	1	1	6	13
AAAGCCCCTGTATGGTAAACAGGAGATCCTGGGTTCGGAT	40	mRNA	CTC1										piR-ssc-777800														XM_047436807.1	80169	CTC1	CST telomere replication complex component 1	protein-coding		4	10	7	10	5	19	14	13	8	20	14	17	10	13	6	29	65
AAAGCCCCTGTCTGGTAAACAGGAGATCCTGGGTTCGGAT	40	mRNA	CTC1										piR-ssc-777800														XM_047436807.1	80169	CTC1	CST telomere replication complex component 1	protein-coding		5	12	5	3	3	7	9	3	4	3	6	8	7	12	9	9	32
AAAGCCCCTGTGTGGTAAACAGGAGATCCTGGGTTCGGAT	40	mRNA	CTC1										piR-ssc-777800														XM_047436807.1	80169	CTC1	CST telomere replication complex component 1	protein-coding		15	19	11	9	5	11	26	21	14	9	12	17	20	16	8	24	99
AAAGCCCCTGTTTCGTAAACAGGAGATCCTGGGTTCGGAT	40	mRNA	CTC1										piR-ssc-779882														XM_047436807.1	80169	CTC1	CST telomere replication complex component 1	protein-coding		3	9	2	3	5	18	22	5	5	11	14	11	15	16	9	23	71
AAAGCCCCTGTTTGGTAAACAGGAGATCCTGGGTTCGAAT	40	mRNA	CTC1										piR-ssc-770210														XM_047436807.1	80169	CTC1	CST telomere replication complex component 1	protein-coding		14	12	1	16	7	9	15	11	6	4	9	18	13	13	1	18	70
AAAGCCCCTGTTTGGTAAACAGGAGATCCTGGGTTCGGAT	40	mRNA	CTC1										piR-ssc-770210														XM_047436807.1	80169	CTC1	CST telomere replication complex component 1	protein-coding		104	107	81	75	47	102	116	74	59	37	76	99	97	93	42	151	520
AAAGCCCCTGTTTGGTAAACAGGAGATCCTGGGTTCGTAT	40	mRNA	CTC1										piR-ssc-765506														XM_047436807.1	80169	CTC1	CST telomere replication complex component 1	protein-coding		9	12	0	3	1	3	9	10	5	4	5	7	6	8	5	6	28
AAAGCTCCTGTATGGTAAACAGGAGATCCTGGGTTCGGAT	40	mRNA	CTC1										piR-ssc-777800														XM_047436807.1	80169	CTC1	CST telomere replication complex component 1	protein-coding		5	5	3	2	1	4	5	4	3	2	2	5	5	7	2	4	21
AAAGCTCCTGTGTGGTAAACAGGAGATCCTGGGTTCGGAT	40	mRNA	CTC1										piR-ssc-777800														XM_047436807.1	80169	CTC1	CST telomere replication complex component 1	protein-coding		2	6	8	2	4	3	7	3	3	3	4	4	2	7	4	7	34
AAAGCTCCTGTTTCGTAAACAGGAGATCCTGGGTTCGGAT	40	mRNA	CTC1										piR-ssc-779882														XM_047436807.1	80169	CTC1	CST telomere replication complex component 1	protein-coding		4	5	2	5	2	4	3	3	1	0	1	4	4	8	4	4	22
AAAGCTCCTGTTTGGTAAACAGGAGATCCTGGGTTCGGAT	40	mRNA	CTC1										piR-ssc-770210														XM_047436807.1	80169	CTC1	CST telomere replication complex component 1	protein-coding		34	45	24	21	14	27	28	24	19	9	23	38	32	28	27	34	132
AAATCCATTGGGGTCTCCCCGCGCAGGTTCGGATCCTGCC	40	mRNA	CTC1										piR-ssc-803099														XM_047436807.1	80169	CTC1	CST telomere replication complex component 1	protein-coding		4	7	6	4	4	2	18	5	1	1	6	4	9	6	8	13	26
AAATCCATTGGGGTTTCCCCGCGCAGGTTCGGATCCTGCC	40	mRNA	CTC1										piR-ssc-754360														XM_047436807.1	80169	CTC1	CST telomere replication complex component 1	protein-coding		39	36	34	53	20	35	68	37	29	21	29	49	64	57	24	70	230
AAATCCATTGGGGTTTCCCCGCGCAGGTTCGTATCCTGCC	40	mRNA	CTC1										piR-ssc-751753														XM_047436807.1	80169	CTC1	CST telomere replication complex component 1	protein-coding		4	2	8	8	2	2	9	4	1	2	2	6	6	6	4	13	19
AACAGGAGATCCTGGGTTCGAATCCCAGCGGGGCCTCC	38	mRNA	CTC1										piR-ssc-760112														XM_047436807.1	80169	CTC1	CST telomere replication complex component 1	protein-coding		5	12	3	7	3	6	14	4	3	1	7	5	10	9	5	8	30
AACAGGAGATCCTGGGTTCGAATCCCAGCGGTGCCTCC	38	mRNA	CTC1										piR-ssc-759857														XM_047436807.1	80169	CTC1	CST telomere replication complex component 1	protein-coding		6	8	4	7	6	5	11	8	8	1	5	9	6	10	0	10	28
AACAGGAGATCCTGGGTTCGGATCCCAGCGGGGCCTCC	38	mRNA	CTC1										piR-ssc-749797														XM_047436807.1	80169	CTC1	CST telomere replication complex component 1	protein-coding		75	70	59	75	31	51	102	68	44	46	58	77	82	81	53	105	337
AACAGGAGATCCTGGGTTCGGATCCCAGCGGGGCCTCCAA	40	mRNA	CTC1										piR-ssc-750496														XM_047436807.1	80169	CTC1	CST telomere replication complex component 1	protein-coding		12	13	4	11	1	7	15	12	9	5	10	12	18	10	8	8	48
AACAGGAGATCCTGGGTTCGGATCCCAGCGGTGCCTCC	38	mRNA	CTC1										piR-ssc-788885														XM_047436807.1	80169	CTC1	CST telomere replication complex component 1	protein-coding		26	31	13	9	13	20	32	10	14	7	16	28	25	21	7	44	114
AACAGGAGATCCTGGGTTCGGATCCCAGCGGTGCCTCCAA	40	mRNA	CTC1										piR-ssc-751115														XM_047436807.1	80169	CTC1	CST telomere replication complex component 1	protein-coding		5	4	5	1	3	2	4	2	2	2	1	4	5	12	1	8	19
AACAGGAGATCCTGGGTTCGTATCCCAGCGGGGCCTCC	38	mRNA	CTC1										piR-ssc-757790														XM_047436807.1	80169	CTC1	CST telomere replication complex component 1	protein-coding		6	5	3	6	2	7	5	6	2	2	3	9	9	6	2	10	17
AAGCCCCTGTTTGGTAAACAGGAGATCCTGGGTTCGAATC	40	mRNA	CTC1										piR-ssc-770210														XM_047436807.1	80169	CTC1	CST telomere replication complex component 1	protein-coding		6	3	4	6	4	3	13	5	6	6	5	5	4	6	2	13	31
AAGCCCCTGTTTGGTAAACAGGAGATCCTGGGTTCGGATC	40	mRNA	CTC1										piR-ssc-777800														XM_047436807.1	80169	CTC1	CST telomere replication complex component 1	protein-coding		33	28	30	30	10	39	47	14	24	20	39	36	31	22	18	50	176
AAGCTCCTGTTTGGTAAACAGGAGATCCTGGGTTCGGATC	40	mRNA	CTC1										piR-ssc-777800														XM_047436807.1	80169	CTC1	CST telomere replication complex component 1	protein-coding		13	18	15	16	10	10	20	8	16	10	12	15	15	4	11	17	76
AAGGCCATGGAGTGGAAATCCATTGGGGTTTCCCCGCGCA	40	mRNA	CTC1										piR-ssc-805045														XM_047436807.1	80169	CTC1	CST telomere replication complex component 1	protein-coding		3	4	2	1	0	4	3	2	1	2	0	4	10	12	1	9	31
AAGGCCATGGATTGGAAATCCATTGGGGTCTCCCCGCGCA	40	mRNA	CTC1										piR-ssc-778935														XM_047436807.1	80169	CTC1	CST telomere replication complex component 1	protein-coding		2	0	3	2	0	5	6	5	3	2	5	3	14	15	5	23	23
AAGGCCATGGATTGGAAATCCATTGGGGTGTCCCCGCGCA	40	mRNA	CTC1										piR-ssc-802678														XM_047436807.1	80169	CTC1	CST telomere replication complex component 1	protein-coding		2	4	3	3	3	6	3	5	3	0	3	5	7	7	4	15	18
AAGGCCATGGATTGGAAATCCATTGGGGTTTCCCCGCGCA	40	mRNA	CTC1										piR-ssc-805045														XM_047436807.1	80169	CTC1	CST telomere replication complex component 1	protein-coding		21	8	22	12	11	26	27	25	11	6	18	20	66	57	27	109	175
AAGGCCATGGATTTGAAATCCATTGGGGTTTCCCCGCGCA	40	mRNA	CTC1										piR-ssc-805045														XM_047436807.1	80169	CTC1	CST telomere replication complex component 1	protein-coding		2	3	4	7	3	4	15	2	0	1	7	3	25	26	5	24	71
AAGGCGATGGATTGGAAATCCATTGGGGTTTCCCCGCGCA	40	mRNA	CTC1										piR-ssc-805045														XM_047436807.1	80169	CTC1	CST telomere replication complex component 1	protein-coding		0	0	1	2	1	3	1	1	0	0	3	5	8	9	5	9	16
AAGGCTATGGAATGGAAATCCATTGGGGTTTCCCCGCGCA	40	mRNA	CTC1										piR-ssc-805045														XM_047436807.1	80169	CTC1	CST telomere replication complex component 1	protein-coding		3	0	5	4	1	5	3	3	3	1	4	3	11	2	3	14	24
AAGGCTATGGAGTGGAAATCCATTGGGGTTTCCCCGCGCA	40	mRNA	CTC1										piR-ssc-805045														XM_047436807.1	80169	CTC1	CST telomere replication complex component 1	protein-coding		4	1	1	4	0	3	2	5	0	1	3	2	17	17	2	19	30
AAGGCTATGGATTGGAAATCCATTGGGGTCTCCCCGCGCA	40	mRNA	CTC1										piR-ssc-778935														XM_047436807.1	80169	CTC1	CST telomere replication complex component 1	protein-coding		12	0	5	3	3	7	4	3	3	2	3	6	20	15	9	23	40
AAGGCTATGGATTGGAAATCCATTGGGGTGTCCCCGCGCA	40	mRNA	CTC1										piR-ssc-802678														XM_047436807.1	80169	CTC1	CST telomere replication complex component 1	protein-coding		3	0	0	6	2	4	2	8	2	5	6	2	18	6	7	15	43
AAGGCTATGGATTGGAAATCCATTGGGGTTTCCCCGCGCA	40	mRNA	CTC1										piR-ssc-805045														XM_047436807.1	80169	CTC1	CST telomere replication complex component 1	protein-coding		35	17	29	16	12	38	37	27	17	10	24	33	100	80	38	137	245
AAGGCTATGGATTTGAAATCCATTGGGGTTTCCCCGCGCA	40	mRNA	CTC1										piR-ssc-805045														XM_047436807.1	80169	CTC1	CST telomere replication complex component 1	protein-coding		3	5	9	7	4	13	4	5	3	1	15	4	45	37	13	45	105
ACAGGAGATCCTGGGTTCGAATCCCAGCGGGGCCTCC	37	mRNA	CTC1										piR-ssc-748960														XM_047436807.1	80169	CTC1	CST telomere replication complex component 1	protein-coding		6	5	1	2	2	3	6	4	3	3	5	5	8	6	3	7	19
ACAGGAGATCCTGGGTTCGGATCCCAGCGGGGCCTCC	37	mRNA	CTC1										piR-ssc-749797														XM_047436807.1	80169	CTC1	CST telomere replication complex component 1	protein-coding		66	30	35	57	19	47	55	40	38	22	28	38	54	47	15	78	216
ACAGGAGATCCTGGGTTCGGATCCCAGCGGTGCCTCC	37	mRNA	CTC1										piR-ssc-747600														XM_047436807.1	80169	CTC1	CST telomere replication complex component 1	protein-coding		20	18	5	12	5	13	19	12	7	5	10	14	9	15	8	39	43
ACGCCAAGGTCGCGGGTTCGGTCCCCGTACGGGCCACCAA	40	mRNA	CTC1										piR-ssc-800136														XM_047436807.1	80169	CTC1	CST telomere replication complex component 1	protein-coding		11	11	10	12	2	12	8	11	9	7	9	14	15	10	8	17	51
AGAACGCCAAGGTCGCGGGTTCGGTCCCCGTACGGGCCAC	40	mRNA	CTC1										piR-ssc-788010														XM_047436807.1	80169	CTC1	CST telomere replication complex component 1	protein-coding		4	5	6	11	2	10	21	12	5	2	8	7	14	12	3	21	58
AGAGCATGGTGCTGATAACGCCAAGGTCGCGGGTTCGGTC	40	mRNA	CTC1										piR-ssc-749617														XM_047436807.1	80169	CTC1	CST telomere replication complex component 1	protein-coding		5	5	3	6	2	5	2	2	3	1	1	5	4	2	4	8	30
AGAGCCTGGTGCTGATAACGCCAAGGTCGCGGGTTCGATC	40	mRNA	CTC1										piR-ssc-749617														XM_047436807.1	80169	CTC1	CST telomere replication complex component 1	protein-coding		26	7	17	18	7	18	34	18	13	12	18	23	28	26	14	28	110
AGAGCCTGGTGCTGATAACGCCAAGGTCGCGGGTTCGCTC	40	mRNA	CTC1										piR-ssc-749617														XM_047436807.1	80169	CTC1	CST telomere replication complex component 1	protein-coding		22	17	14	11	7	13	20	12	7	9	15	17	20	17	7	34	92
AGAGCCTGGTGCTGATAACGCCAAGGTCGCGGGTTCGGCC	40	mRNA	CTC1										piR-ssc-749617														XM_047436807.1	80169	CTC1	CST telomere replication complex component 1	protein-coding		4	4	5	0	0	0	0	1	1	2	6	14	12	8	2	0	0
AGAGCCTGGTGCTGATAACGCCAAGGTCGCGGGTTCGGTC	40	mRNA	CTC1										piR-ssc-749617														XM_047436807.1	80169	CTC1	CST telomere replication complex component 1	protein-coding		207	166	157	167	109	158	277	173	105	90	131	216	227	257	115	360	1003
AGAGCCTGGTGCTGATAACGCCAAGGTCGCGGGTTCGTTC	40	mRNA	CTC1										piR-ssc-749617														XM_047436807.1	80169	CTC1	CST telomere replication complex component 1	protein-coding		27	25	26	15	8	29	23	20	15	15	25	28	40	22	12	41	140
AGAGCGTGGTGCTGATAACGCCAAGGTCGCGGGTTCGGTC	40	mRNA	CTC1										piR-ssc-749617														XM_047436807.1	80169	CTC1	CST telomere replication complex component 1	protein-coding		8	6	10	3	4	4	13	6	3	9	4	13	13	9	4	14	52
AGAGCTTGGTGCTGATAACGCCAAGGTCGCGGGTTCGCTC	40	mRNA	CTC1										piR-ssc-749617														XM_047436807.1	80169	CTC1	CST telomere replication complex component 1	protein-coding		38	36	30	37	15	32	41	34	19	14	34	34	46	43	11	46	193
AGAGCTTGGTGCTGATAACGCCAAGGTCGCGGGTTCGGCC	40	mRNA	CTC1										piR-ssc-749617														XM_047436807.1	80169	CTC1	CST telomere replication complex component 1	protein-coding		12	12	4	0	0	0	0	0	2	6	13	26	18	10	7	0	0
AGAGCTTGGTGCTGATAACGCCAAGGTCGCGGGTTCGGTC	40	mRNA	CTC1										piR-ssc-749617														XM_047436807.1	80169	CTC1	CST telomere replication complex component 1	protein-coding		423	424	329	362	195	389	537	434	262	218	300	493	550	485	199	690	2170
AGAGCTTGGTGCTGATAACGCCAAGGTCGCGGGTTCGTTC	40	mRNA	CTC1										piR-ssc-749617														XM_047436807.1	80169	CTC1	CST telomere replication complex component 1	protein-coding		66	58	39	45	22	46	86	47	39	32	40	57	75	51	24	80	258
AGAGCTTGGTGCTGATAACGCCCAGGTCGCGGGTTCGGTC	40	mRNA	CTC1										piR-ssc-781398														XM_047436807.1	80169	CTC1	CST telomere replication complex component 1	protein-coding		6	13	2	6	2	9	7	5	3	0	4	2	2	10	1	10	36
AGATCCTGGGTTCGAATCCCAGCGGGGCCTCC	32	mRNA	CTC1										piR-ssc-753936														XM_047436807.1	80169	CTC1	CST telomere replication complex component 1	protein-coding		8	14	11	4	3	8	13	10	5	2	6	5	6	12	7	18	48
AGATCCTGGGTTCGAATCCCAGCGGTGCCTCC	32	mRNA	CTC1										piR-ssc-776663														XM_047436807.1	80169	CTC1	CST telomere replication complex component 1	protein-coding		13	15	9	26	11	19	13	23	13	10	11	15	16	13	4	25	66
AGATCCTGGGTTCGGATCCCAGCGGGGCCTCC	32	mRNA	CTC1										piR-ssc-749797														XM_047436807.1	80169	CTC1	CST telomere replication complex component 1	protein-coding		41	32	21	35	14	31	39	33	15	18	38	27	49	39	16	49	150
AGATCCTGGGTTCGGATCCCAGCGGTGCCTC	31	mRNA	CTC1										piR-ssc-759883														XM_047436807.1	80169	CTC1	CST telomere replication complex component 1	protein-coding		5	2	2	3	3	2	6	3	0	3	1	2	3	8	2	12	21
AGATCCTGGGTTCGGATCCCAGCGGTGCCTCC	32	mRNA	CTC1										piR-ssc-749473														XM_047436807.1	80169	CTC1	CST telomere replication complex component 1	protein-coding		42	48	38	71	27	44	80	49	28	35	62	65	45	32	19	130	303
AGATCCTGGGTTCGTATCCCAGCGGTGCCTCC	32	mRNA	CTC1										piR-ssc-1147704														XM_047436807.1	80169	CTC1	CST telomere replication complex component 1	protein-coding		9	4	6	9	5	8	11	9	5	6	8	11	13	5	2	8	25
AGCTCAGTTGGTCAGAGCCTGGTGCTGATAACGCCAAGGT	40	mRNA	CTC1										piR-ssc-749617														XM_047436807.1	80169	CTC1	CST telomere replication complex component 1	protein-coding		7	0	0	2	2	5	6	5	0	3	4	2	6	4	4	9	15
AGCTCAGTTGGTCAGAGCTTGGTGCTGATAACGCCAAGGT	40	mRNA	CTC1										piR-ssc-749617														XM_047436807.1	80169	CTC1	CST telomere replication complex component 1	protein-coding		5	7	3	9	2	12	13	14	6	9	5	7	10	16	9	19	30
AGCTCAGTTGGTTAGAGCCTGGTGCTGATAACGCCAAGGT	40	mRNA	CTC1										piR-ssc-749617														XM_047436807.1	80169	CTC1	CST telomere replication complex component 1	protein-coding		4	6	2	5	3	9	4	7	3	1	0	4	8	1	7	22	22
AGCTGGTTAAAGCCCCTGTTTGGTAAACAGGAGATCCTGG	40	mRNA	CTC1										piR-ssc-770210														XM_047436807.1	80169	CTC1	CST telomere replication complex component 1	protein-coding		7	1	3	11	6	12	12	5	5	2	6	8	6	2	3	23	52
AGGAGATCCTGGGTTCGGATCCCAGCGGGGCCTCC	35	mRNA	CTC1										piR-ssc-749797														XM_047436807.1	80169	CTC1	CST telomere replication complex component 1	protein-coding		34	19	21	25	8	20	28	17	12	13	25	24	32	25	20	60	100
AGGAGATCCTGGGTTCGGATCCCAGCGGTGCCTCC	35	mRNA	CTC1										piR-ssc-749473														XM_047436807.1	80169	CTC1	CST telomere replication complex component 1	protein-coding		5	2	2	7	2	7	10	3	2	1	3	2	5	7	1	21	14
AGGCCATGGATTGGAAATCCATTGGGGTTTCCCCGCGCAG	40	mRNA	CTC1										piR-ssc-805045														XM_047436807.1	80169	CTC1	CST telomere replication complex component 1	protein-coding		9	4	4	13	6	9	13	8	4	5	3	5	11	4	1	21	39
AGGCTATGGATTGGAAATCCATTGGGGTTTCCCCGCGCAG	40	mRNA	CTC1										piR-ssc-805045														XM_047436807.1	80169	CTC1	CST telomere replication complex component 1	protein-coding		11	4	3	9	2	7	11	11	7	3	12	8	6	6	1	14	37
AGGTTCGGATCCTGCCGACTACGCC	25	mRNA	CTC1										piR-ssc-761090														XM_047436807.1	80169	CTC1	CST telomere replication complex component 1	protein-coding		5	5	5	18	3	10	6	8	4	4	7	15	5	10	2	18	35
AGTGGTTAAGGCATGGATTGGAAATCCATTGGGGTTTCCC	40	mRNA	CTC1										piR-ssc-805045														XM_047436807.1	80169	CTC1	CST telomere replication complex component 1	protein-coding		6	3	9	15	7	18	15	7	6	8	9	7	20	10	8	28	60
AGTGGTTAAGGCCATGGATTGGAAATCCATTGGGGTTTCC	40	mRNA	CTC1										piR-ssc-805045														XM_047436807.1	80169	CTC1	CST telomere replication complex component 1	protein-coding		22	12	15	20	8	13	26	18	6	4	15	6	18	15	3	37	92
AGTGGTTAAGGCTATGGATTGGAAATCCATTGGGGTTTCC	40	mRNA	CTC1										piR-ssc-805045														XM_047436807.1	80169	CTC1	CST telomere replication complex component 1	protein-coding		24	22	22	24	15	28	32	27	15	8	10	15	19	20	12	30	121
AGTTGGTCAGAGCCTGGTGCTGATAACGCCAAGGTCGCGG	40	mRNA	CTC1										piR-ssc-749617														XM_047436807.1	80169	CTC1	CST telomere replication complex component 1	protein-coding		11	4	5	6	1	4	8	6	4	5	7	6	8	5	4	18	42
AGTTGGTCAGAGCTTGGTGCTGATAACGCCAAGGTCGCGG	40	mRNA	CTC1										piR-ssc-749617														XM_047436807.1	80169	CTC1	CST telomere replication complex component 1	protein-coding		20	13	11	14	9	10	27	13	12	2	24	14	24	20	7	34	73
AGTTGGTTAAAGCCCCTGTTTGGTAAACAGGAGATCCTGG	40	mRNA	CTC1										piR-ssc-770210														XM_047436807.1	80169	CTC1	CST telomere replication complex component 1	protein-coding		6	4	6	17	4	8	20	10	3	0	7	5	7	5	3	26	48
AGTTGGTTAAAGCTCCTGTTTGGTAAACAGGAGATCCTGG	40	mRNA	CTC1										piR-ssc-770210														XM_047436807.1	80169	CTC1	CST telomere replication complex component 1	protein-coding		4	2	0	11	2	5	9	3	1	0	0	4	3	1	4	16	37
AGTTGGTTAGACCTGGTGCTGATAACGCCAAGGTCGCGGG	40	mRNA	CTC1										piR-ssc-749617														XM_047436807.1	80169	CTC1	CST telomere replication complex component 1	protein-coding		4	3	5	15	2	8	10	7	3	1	5	6	6	4	3	26	57
AGTTGGTTAGAGCCTGGTGCTGATAACGCCAAGGTCGCGG	40	mRNA	CTC1										piR-ssc-749617														XM_047436807.1	80169	CTC1	CST telomere replication complex component 1	protein-coding		9	19	7	24	16	22	25	12	7	1	3	11	15	6	5	53	132
ATAACGCCAAGGTCGCGGGTTCGATCCCCGTACGGGCCAC	40	mRNA	CTC1										piR-ssc-1184013														XM_047436807.1	80169	CTC1	CST telomere replication complex component 1	protein-coding		56	47	45	39	19	31	79	55	34	28	47	66	45	46	35	86	274
ATAACGCCAAGGTCGCGGGTTCGCTCCCCGTACGGGCCAC	40	mRNA	CTC1																								XM_047436807.1	80169	CTC1	CST telomere replication complex component 1	protein-coding		26	20	11	32	15	23	38	37	31	10	21	22	26	22	13	58	144
ATAACGCCAAGGTCGCGGGTTCGGCCCCCGTACGGGCCAC	40	mRNA	CTC1																								XM_047436807.1	80169	CTC1	CST telomere replication complex component 1	protein-coding		5	4	7	0	0	0	0	0	2	5	2	8	4	6	3	0	1
ATAACGCCAAGGTCGCGGGTTCGGTCCCCGTACGGGCC	38	mRNA	CTC1										piR-ssc-760797														XM_047436807.1	80169	CTC1	CST telomere replication complex component 1	protein-coding		9	4	1	7	6	3	4	6	5	4	10	2	20	11	11	31	49
ATAACGCCAAGGTCGCGGGTTCGGTCCCCGTACGGGCCAC	40	mRNA	CTC1										piR-ssc-788010														XM_047436807.1	80169	CTC1	CST telomere replication complex component 1	protein-coding		291	205	189	265	136	249	414	268	231	126	256	245	300	302	127	534	1397
ATAACGCCAAGGTCGCGGGTTCGGTCCCCGTCCGGGCCAC	40	mRNA	CTC1																								XM_047436807.1	80169	CTC1	CST telomere replication complex component 1	protein-coding		18	10	17	24	6	21	30	27	25	7	15	32	27	18	7	50	103
ATAACGCCAAGGTCGCGGGTTCGTTCCCCGTACGGGCCAC	40	mRNA	CTC1										piR-ssc-791970														XM_047436807.1	80169	CTC1	CST telomere replication complex component 1	protein-coding		37	26	33	61	28	30	57	45	29	18	29	35	46	36	16	72	183
ATCCATTGGGGTCTCCCCGCGCAGGTTCGGATCCTGCCGA	40	mRNA	CTC1										piR-ssc-803099														XM_047436807.1	80169	CTC1	CST telomere replication complex component 1	protein-coding		4	5	1	2	0	1	8	2	1	5	2	6	5	2	1	2	22
ATCCATTGGGGTTTCCCCGCGCAGGTTCGGATCCTGCCGA	40	mRNA	CTC1										piR-ssc-754360														XM_047436807.1	80169	CTC1	CST telomere replication complex component 1	protein-coding		25	16	16	28	9	24	30	24	14	12	17	23	26	27	8	41	86
ATCCATTGGGGTTTCCCCGCGCAGGTTCGGATCCTGCCGG	40	mRNA	CTC1										piR-ssc-758216														XM_047436807.1	80169	CTC1	CST telomere replication complex component 1	protein-coding		1	1	1	3	2	2	7	5	3	2	2	1	5	6	1	7	24
ATCCTGGGTTCGAATCCCAGCGGTGCCTCC	30	mRNA	CTC1										piR-ssc-776663														XM_047436807.1	80169	CTC1	CST telomere replication complex component 1	protein-coding		3	3	4	9	6	11	8	4	6	5	9	9	4	2	4	19	46
ATCCTGGGTTCGGATCCCAGCGGGGCCTCC	30	mRNA	CTC1										piR-ssc-1029872														XM_047436807.1	80169	CTC1	CST telomere replication complex component 1	protein-coding		23	14	7	16	11	16	14	21	13	9	11	11	33	30	9	45	65
ATCCTGGGTTCGGATCCCAGCGGTGCCTCC	30	mRNA	CTC1										piR-ssc-751115														XM_047436807.1	80169	CTC1	CST telomere replication complex component 1	protein-coding		26	12	10	37	7	17	20	20	14	16	31	17	18	18	14	67	104
CAAAGCCCCTGTTTGGTAAACAGGAGATCCTGGGTTCGGA	40	mRNA	CTC1										piR-ssc-770210														XM_047436807.1	80169	CTC1	CST telomere replication complex component 1	protein-coding		7	2	4	11	5	10	7	6	1	2	6	8	10	5	2	11	30
CAGGAGATCCTGGGTTCGGATCCCAGCGGGGCCTCC	36	mRNA	CTC1										piR-ssc-749797														XM_047436807.1	80169	CTC1	CST telomere replication complex component 1	protein-coding		74	31	22	34	21	23	48	37	24	16	26	28	41	36	23	77	176
CAGGAGATCCTGGGTTCGGATCCCAGCGGTGCCTCC	36	mRNA	CTC1										piR-ssc-749473														XM_047436807.1	80169	CTC1	CST telomere replication complex component 1	protein-coding		3	12	6	7	3	8	17	12	7	5	7	16	9	13	1	37	44
CAGGTTCGGATCCTGCCGACTACGCC	26	mRNA	CTC1										piR-ssc-761090														XM_047436807.1	80169	CTC1	CST telomere replication complex component 1	protein-coding		29	7	15	22	18	24	38	36	18	7	26	23	20	16	14	36	88
CAGTTGGCTAGAGCCTGGTGCTGATAACGCCAAGGTCGCG	40	mRNA	CTC1										piR-ssc-749617														XM_047436807.1	80169	CTC1	CST telomere replication complex component 1	protein-coding		12	8	3	5	6	2	8	7	3	6	2	8	3	8	1	11	45
CAGTTGGCTAGAGCTTGGTGCTGATAACGCCAAGGTCGCG	40	mRNA	CTC1										piR-ssc-749617														XM_047436807.1	80169	CTC1	CST telomere replication complex component 1	protein-coding		16	9	9	14	9	11	14	11	10	6	10	10	23	7	7	19	69
CAGTTGGTCAGAGCCTGGTGCTGATAACGCCAAGGTCGCG	40	mRNA	CTC1										piR-ssc-749617														XM_047436807.1	80169	CTC1	CST telomere replication complex component 1	protein-coding		46	34	19	35	11	36	38	36	28	13	19	38	39	26	15	62	201
CAGTTGGTCAGAGCTGGTGCTGATAACGCCAAGGTCGCGG	40	mRNA	CTC1										piR-ssc-749617														XM_047436807.1	80169	CTC1	CST telomere replication complex component 1	protein-coding		7	15	11	11	7	8	16	7	1	4	10	3	18	5	6	19	63
CAGTTGGTCAGAGCTTGGTGCTGATAACGCCAAGGTCGCG	40	mRNA	CTC1										piR-ssc-749617														XM_047436807.1	80169	CTC1	CST telomere replication complex component 1	protein-coding		82	89	39	90	35	67	120	84	56	30	76	93	101	55	25	133	414
CAGTTGGTTAGACCTGGTGCTGATAACGCCAAGGTCGCGG	40	mRNA	CTC1										piR-ssc-749617														XM_047436807.1	80169	CTC1	CST telomere replication complex component 1	protein-coding		17	16	10	37	16	33	26	28	9	7	10	20	16	17	6	62	198
CAGTTGGTTAGAGCCTGGTGCTGATAACGCCAAGGTCGCG	40	mRNA	CTC1										piR-ssc-749617														XM_047436807.1	80169	CTC1	CST telomere replication complex component 1	protein-coding		63	52	26	74	31	52	68	51	28	21	27	34	42	33	22	162	432
CAGTTGGTTAGAGCTGGTGCTGATAACGCCAAGGTCGCGG	40	mRNA	CTC1										piR-ssc-749617														XM_047436807.1	80169	CTC1	CST telomere replication complex component 1	protein-coding		21	7	7	20	10	15	24	19	8	5	4	20	17	7	4	37	112
CATTGGGGTCTCCCCGCGCAGGTTCGGATCCTGCCGACTA	40	mRNA	CTC1										piR-ssc-803099														XM_047436807.1	80169	CTC1	CST telomere replication complex component 1	protein-coding		4	7	4	6	8	10	5	4	1	2	7	10	7	1	3	6	20
CATTGGGGTTTCCCCGCGCAGGTTCGGATCCTGCCGACTA	40	mRNA	CTC1										piR-ssc-754360														XM_047436807.1	80169	CTC1	CST telomere replication complex component 1	protein-coding		46	35	31	42	12	30	41	31	23	19	22	35	54	40	20	70	156
CATTGGGGTTTCCCCGCGCAGGTTCGGATCCTGCCGGCTA	40	mRNA	CTC1										piR-ssc-758216														XM_047436807.1	80169	CTC1	CST telomere replication complex component 1	protein-coding		8	9	8	8	3	5	4	5	3	1	3	6	10	8	3	11	35
CCATTGGGGTTTCCCCGCGCAGGTTCGGATCCTGCCGACT	40	mRNA	CTC1										piR-ssc-754360														XM_047436807.1	80169	CTC1	CST telomere replication complex component 1	protein-coding		7	8	2	5	2	1	6	2	3	1	3	6	17	10	3	7	17
CCCCGCGCAGGTTCGAATCCTGCCGACTACGC	32	mRNA	CTC1										piR-ssc-760886														XM_047436807.1	80169	CTC1	CST telomere replication complex component 1	protein-coding		13	0	3	2	2	3	4	3	1	3	3	4	6	5	6	5	15
CCCCGCGCAGGTTCGAATCCTGCCGACTACGCC	33	mRNA	CTC1										piR-ssc-760886														XM_047436807.1	80169	CTC1	CST telomere replication complex component 1	protein-coding		40	28	33	21	5	24	26	25	10	23	24	33	31	38	15	39	108
CCCCGCGCAGGTTCGCATCCTGCCGACTACGCC	33	mRNA	CTC1										piR-ssc-775936														XM_047436807.1	80169	CTC1	CST telomere replication complex component 1	protein-coding		7	8	5	11	1	4	5	8	3	7	11	8	8	13	3	11	41
CCCCGCGCAGGTTCGGATCCTGCCGACTAC	30	mRNA	CTC1										piR-ssc-755897														XM_047436807.1	80169	CTC1	CST telomere replication complex component 1	protein-coding		7	4	2	1	1	1	0	2	1	4	2	2	3	11	4	5	21
CCCCGCGCAGGTTCGGATCCTGCCGACTACG	31	mRNA	CTC1										piR-ssc-755897														XM_047436807.1	80169	CTC1	CST telomere replication complex component 1	protein-coding		3	9	4	2	0	3	9	9	1	6	1	2	17	21	7	19	23
CCCCGCGCAGGTTCGGATCCTGCCGACTACGC	32	mRNA	CTC1										piR-ssc-755897														XM_047436807.1	80169	CTC1	CST telomere replication complex component 1	protein-coding		24	31	20	32	9	25	35	21	25	18	26	34	60	61	29	69	156
CCCCGCGCAGGTTCGGATCCTGCCGACTACGCC	33	mRNA	CTC1										piR-ssc-755897														XM_047436807.1	80169	CTC1	CST telomere replication complex component 1	protein-coding		244	287	178	213	96	213	252	275	197	130	209	268	402	390	187	396	1389
CCCCGCGCAGGTTCGGATCCTGCCGGCTACGCC	33	mRNA	CTC1																								XM_047436807.1	80169	CTC1	CST telomere replication complex component 1	protein-coding		14	13	11	11	10	21	21	18	19	16	9	16	36	26	12	37	97
CCCCGCGCAGGTTCGTATCCTGCCGACTACGCC	33	mRNA	CTC1										piR-ssc-763202														XM_047436807.1	80169	CTC1	CST telomere replication complex component 1	protein-coding		34	31	16	23	16	22	31	26	8	13	26	43	36	38	26	55	150
CCCGCGCAGGTTCGGATCCTGCCGACTACGC	31	mRNA	CTC1										piR-ssc-761090														XM_047436807.1	80169	CTC1	CST telomere replication complex component 1	protein-coding		4	1	2	5	0	6	2	4	0	1	0	3	8	6	4	11	18
CCCGCGCAGGTTCGGATCCTGCCGACTACGCC	32	mRNA	CTC1										piR-ssc-761090														XM_047436807.1	80169	CTC1	CST telomere replication complex component 1	protein-coding		38	37	33	46	16	35	56	45	29	25	39	42	57	39	21	75	185
CCGAGTGGTTAAGGCATGGAATGGAAATCCATTGGGGTTT	40	mRNA	CTC1										piR-ssc-847648														XM_047436807.1	80169	CTC1	CST telomere replication complex component 1	protein-coding		3	3	5	4	2	5	5	3	3	1	2	2	6	2	1	8	27
CCGAGTGGTTAAGGCATGGAGTGGAAATCCATTGGGGTTT	40	mRNA	CTC1										piR-ssc-847648														XM_047436807.1	80169	CTC1	CST telomere replication complex component 1	protein-coding		8	4	5	10	8	4	10	3	3	1	4	7	6	4	4	8	31
CCGAGTGGTTAAGGCATGGATTGGAAATCCATTGGGGTCT	40	mRNA	CTC1										piR-ssc-847648														XM_047436807.1	80169	CTC1	CST telomere replication complex component 1	protein-coding		8	12	9	10	5	6	11	6	5	1	4	11	10	2	4	6	45
CCGAGTGGTTAAGGCATGGATTGGAAATCCATTGGGGTGT	40	mRNA	CTC1										piR-ssc-847648														XM_047436807.1	80169	CTC1	CST telomere replication complex component 1	protein-coding		9	6	4	3	3	10	13	3	5	2	3	10	7	2	0	8	29
CCGAGTGGTTAAGGCATGGATTGGAAATCCATTGGGGTTT	40	mRNA	CTC1										piR-ssc-847648														XM_047436807.1	80169	CTC1	CST telomere replication complex component 1	protein-coding		42	43	37	57	19	49	63	42	29	13	29	35	38	41	13	91	294
CCGAGTGGTTAAGGCCATGGAATGGAAATCCATTGGGGTT	40	mRNA	CTC1																								XM_047436807.1	80169	CTC1	CST telomere replication complex component 1	protein-coding		6	4	4	10	1	5	6	4	3	1	7	8	4	5	2	5	36
CCGAGTGGTTAAGGCCATGGAGTGGAAATCCATTGGGGTT	40	mRNA	CTC1																								XM_047436807.1	80169	CTC1	CST telomere replication complex component 1	protein-coding		12	5	3	5	4	5	7	5	2	4	3	6	10	4	3	19	52
CCGAGTGGTTAAGGCCATGGATTGGAAATCCATTGGGGTC	40	mRNA	CTC1																								XM_047436807.1	80169	CTC1	CST telomere replication complex component 1	protein-coding		17	7	7	12	5	11	24	13	11	4	11	14	17	8	3	18	66
CCGAGTGGTTAAGGCCATGGATTGGAAATCCATTGGGGTG	40	mRNA	CTC1																								XM_047436807.1	80169	CTC1	CST telomere replication complex component 1	protein-coding		12	13	9	12	6	10	27	16	11	7	6	6	14	6	3	20	78
CCGAGTGGTTAAGGCCATGGATTGGAAATCCATTGGGGTT	40	mRNA	CTC1																								XM_047436807.1	80169	CTC1	CST telomere replication complex component 1	protein-coding		81	32	63	82	44	82	101	59	44	35	49	57	87	39	21	108	445
CCGAGTGGTTAAGGCGATGGATTGGAAATCCATTGGGGTT	40	mRNA	CTC1																								XM_047436807.1	80169	CTC1	CST telomere replication complex component 1	protein-coding		5	6	3	5	8	9	12	8	7	0	5	13	12	3	4	10	44
CCGAGTGGTTAAGGCTATGGAATGGAAATCCATTGGGGTT	40	mRNA	CTC1																								XM_047436807.1	80169	CTC1	CST telomere replication complex component 1	protein-coding		15	10	10	14	3	10	17	15	6	3	6	8	6	7	3	15	59
CCGAGTGGTTAAGGCTATGGACTGGAAATCCATTGGGGTT	40	mRNA	CTC1																								XM_047436807.1	80169	CTC1	CST telomere replication complex component 1	protein-coding		10	7	3	13	2	7	4	5	4	3	0	12	3	5	3	8	43
CCGAGTGGTTAAGGCTATGGAGTGGAAATCCATTGGGGTT	40	mRNA	CTC1																								XM_047436807.1	80169	CTC1	CST telomere replication complex component 1	protein-coding		17	10	6	15	9	14	17	9	8	3	10	16	10	10	2	23	78
CCGAGTGGTTAAGGCTATGGATTGGAAATCCATTGGGGTA	40	mRNA	CTC1																								XM_047436807.1	80169	CTC1	CST telomere replication complex component 1	protein-coding		5	2	8	11	5	7	6	6	1	0	4	3	1	4	2	10	32
CCGAGTGGTTAAGGCTATGGATTGGAAATCCATTGGGGTC	40	mRNA	CTC1																								XM_047436807.1	80169	CTC1	CST telomere replication complex component 1	protein-coding		16	21	16	20	8	15	31	10	7	7	12	18	10	10	4	31	92
CCGAGTGGTTAAGGCTATGGATTGGAAATCCATTGGGGTG	40	mRNA	CTC1																								XM_047436807.1	80169	CTC1	CST telomere replication complex component 1	protein-coding		26	11	14	17	12	17	23	14	12	7	14	13	20	15	3	35	92
CCGAGTGGTTAAGGCTATGGATTGGAAATCCATTGGGGTT	40	mRNA	CTC1																								XM_047436807.1	80169	CTC1	CST telomere replication complex component 1	protein-coding		110	82	74	128	70	97	178	96	66	33	77	116	94	74	29	166	601
CCGAGTGGTTAAGGCTATGGATTTGAAATCCATTGGGGTT	40	mRNA	CTC1																								XM_047436807.1	80169	CTC1	CST telomere replication complex component 1	protein-coding		3	4	1	5	5	7	8	0	3	2	3	11	7	3	2	4	30
CCGCGCAGGTTCGGATCCTGCCGACTACGCC	31	mRNA	CTC1										piR-ssc-761090														XM_047436807.1	80169	CTC1	CST telomere replication complex component 1	protein-coding		21	15	10	19	5	11	25	18	15	3	22	19	24	15	4	44	78
CCTGGGTTCGAATCCCAGCGGGGCCTCC	28	mRNA	CTC1										piR-ssc-753936														XM_047436807.1	80169	CTC1	CST telomere replication complex component 1	protein-coding		11	17	9	11	2	10	9	11	6	8	7	7	12	14	9	25	41
CCTGGGTTCGAATCCCAGCGGTGCCTCC	28	mRNA	CTC1										piR-ssc-776663														XM_047436807.1	80169	CTC1	CST telomere replication complex component 1	protein-coding		4	4	1	8	2	0	5	8	7	5	3	7	6	5	3	8	25
CCTGGGTTCGGATCCCAGCGGTGCCTCC	28	mRNA	CTC1										piR-ssc-751115														XM_047436807.1	80169	CTC1	CST telomere replication complex component 1	protein-coding		12	17	19	29	9	27	19	34	21	16	24	28	24	21	13	52	98
CCTGTCTGGTAAACAGGAGATCCTGGGTTCGGATCCCAGC	40	mRNA	CTC1										piR-ssc-777800														XM_047436807.1	80169	CTC1	CST telomere replication complex component 1	protein-coding		15	14	9	10	12	20	25	9	8	8	13	26	12	12	8	23	80
CGAAAGCCCCTGTTTCGTAAACAGGAGATCCTGGGTTCGG	40	mRNA	CTC1																								XM_047436807.1	80169	CTC1	CST telomere replication complex component 1	protein-coding		9	2	7	5	2	8	5	7	2	0	5	8	1	3	3	7	25
CGAAATCCAATGGGGTTTCCCCGCGCAGGTTCGGATCCTG	40	mRNA	CTC1																								XM_047436807.1	80169	CTC1	CST telomere replication complex component 1	protein-coding		8	12	6	13	7	14	16	8	4	7	7	15	17	32	12	33	84
CGAGTGGTTAAGGCATGGAATGGAAATCCATTGGGGTTTC	40	mRNA	CTC1																								XM_047436807.1	80169	CTC1	CST telomere replication complex component 1	protein-coding		9	3	3	4	3	8	4	3	1	0	3	5	9	5	2	11	46
CGAGTGGTTAAGGCATGGAGTGGAAATCCATTGGGGTTTC	40	mRNA	CTC1																								XM_047436807.1	80169	CTC1	CST telomere replication complex component 1	protein-coding		10	7	5	4	7	7	11	6	7	2	4	12	11	3	1	11	55
CGAGTGGTTAAGGCATGGATTGGAAATCCATTGGGGTCTC	40	mRNA	CTC1																								XM_047436807.1	80169	CTC1	CST telomere replication complex component 1	protein-coding		8	9	8	10	2	6	10	8	3	5	5	5	7	9	2	11	65
CGAGTGGTTAAGGCATGGATTGGAAATCCATTGGGGTGTC	40	mRNA	CTC1																								XM_047436807.1	80169	CTC1	CST telomere replication complex component 1	protein-coding		6	2	4	5	3	4	3	7	3	3	9	2	7	6	2	15	33
CGAGTGGTTAAGGCATGGATTGGAAATCCATTGGGGTTTC	40	mRNA	CTC1																								XM_047436807.1	80169	CTC1	CST telomere replication complex component 1	protein-coding		37	36	38	60	36	45	79	51	20	23	34	43	70	46	23	104	402
CGAGTGGTTAAGGCATGGATTTGAAATCCATTGGGGTTTC	40	mRNA	CTC1																								XM_047436807.1	80169	CTC1	CST telomere replication complex component 1	protein-coding		4	6	5	0	6	2	7	4	3	1	2	2	7	4	2	14	45
CGAGTGGTTAAGGCCATGGAATGGAAATCCATTGGGGTTT	40	mRNA	CTC1																								XM_047436807.1	80169	CTC1	CST telomere replication complex component 1	protein-coding		11	12	6	11	4	7	19	8	2	2	5	7	5	3	3	16	33
CGAGTGGTTAAGGCCATGGAGTGGAAATCCATTGGGGTTT	40	mRNA	CTC1																								XM_047436807.1	80169	CTC1	CST telomere replication complex component 1	protein-coding		20	5	9	12	4	9	13	13	4	6	7	11	15	10	5	15	53
CGAGTGGTTAAGGCCATGGATTGGAAATCCATTGGGGTAT	40	mRNA	CTC1																								XM_047436807.1	80169	CTC1	CST telomere replication complex component 1	protein-coding		4	4	6	3	0	2	14	4	2	1	3	1	4	7	2	4	34
CGAGTGGTTAAGGCCATGGATTGGAAATCCATTGGGGTCT	40	mRNA	CTC1																								XM_047436807.1	80169	CTC1	CST telomere replication complex component 1	protein-coding		16	11	11	13	5	13	24	13	10	2	15	13	20	9	6	24	71
CGAGTGGTTAAGGCCATGGATTGGAAATCCATTGGGGTGT	40	mRNA	CTC1																								XM_047436807.1	80169	CTC1	CST telomere replication complex component 1	protein-coding		9	9	8	12	2	16	18	7	6	2	3	11	11	10	6	25	65
CGAGTGGTTAAGGCCATGGATTGGAAATCCATTGGGGTTT	40	mRNA	CTC1																								XM_047436807.1	80169	CTC1	CST telomere replication complex component 1	protein-coding		131	66	56	94	37	86	110	80	41	33	56	78	96	56	24	145	496
CGAGTGGTTAAGGCCATGGATTTGAAATCCATTGGGGTTT	40	mRNA	CTC1																								XM_047436807.1	80169	CTC1	CST telomere replication complex component 1	protein-coding		6	5	4	8	6	3	7	3	2	4	7	11	6	4	7	17	51
CGAGTGGTTAAGGCGATGGATTGGAAATCCATTGGGGTTT	40	mRNA	CTC1																								XM_047436807.1	80169	CTC1	CST telomere replication complex component 1	protein-coding		11	5	10	12	3	6	12	4	5	3	10	11	13	3	3	12	46
CGAGTGGTTAAGGCTATGGAATGGAAATCCATTGGGGTTT	40	mRNA	CTC1																								XM_047436807.1	80169	CTC1	CST telomere replication complex component 1	protein-coding		18	10	13	13	2	13	11	10	8	9	8	7	15	7	4	27	61
CGAGTGGTTAAGGCTATGGACTGGAAATCCATTGGGGTTT	40	mRNA	CTC1																								XM_047436807.1	80169	CTC1	CST telomere replication complex component 1	protein-coding		20	8	11	5	6	8	12	4	1	3	7	4	6	3	4	14	33
CGAGTGGTTAAGGCTATGGAGTGGAAATCCATTGGGGTTT	40	mRNA	CTC1																								XM_047436807.1	80169	CTC1	CST telomere replication complex component 1	protein-coding		20	19	17	20	7	14	19	9	10	3	7	17	15	10	6	33	66
CGAGTGGTTAAGGCTATGGATTGGAAATCCATTGGGGTAT	40	mRNA	CTC1																								XM_047436807.1	80169	CTC1	CST telomere replication complex component 1	protein-coding		6	7	3	11	3	8	11	5	4	3	5	9	6	8	1	8	29
CGAGTGGTTAAGGCTATGGATTGGAAATCCATTGGGGTCT	40	mRNA	CTC1																								XM_047436807.1	80169	CTC1	CST telomere replication complex component 1	protein-coding		23	17	13	27	6	12	31	14	10	4	14	19	25	7	6	36	110
CGAGTGGTTAAGGCTATGGATTGGAAATCCATTGGGGTGT	40	mRNA	CTC1																								XM_047436807.1	80169	CTC1	CST telomere replication complex component 1	protein-coding		20	21	10	19	13	15	21	18	8	7	13	16	13	12	4	30	73
CGAGTGGTTAAGGCTATGGATTGGAAATCCATTGGGGTTT	40	mRNA	CTC1																								XM_047436807.1	80169	CTC1	CST telomere replication complex component 1	protein-coding		118	89	78	128	60	108	209	96	66	38	84	95	140	102	44	255	706
CGAGTGGTTAAGGCTATGGATTTGAAATCCATTGGGGTTT	40	mRNA	CTC1																								XM_047436807.1	80169	CTC1	CST telomere replication complex component 1	protein-coding		14	5	11	6	8	9	17	10	7	6	12	13	14	14	1	18	75
CGCAGGTTCGGATCCTGCCGACTACGCC	28	mRNA	CTC1										piR-ssc-761090														XM_047436807.1	80169	CTC1	CST telomere replication complex component 1	protein-coding		22	5	11	27	7	20	14	10	7	7	14	10	12	18	6	23	58
CGCGCAGGTTCGGATCCTGCCGACTACGCC	30	mRNA	CTC1										piR-ssc-761090														XM_047436807.1	80169	CTC1	CST telomere replication complex component 1	protein-coding		11	14	7	14	4	10	12	5	2	5	13	7	9	6	4	41	44
CGGATAACGCCAAGGTCGCGGGTTCGGTCCCCGTACGGGC	40	mRNA	CTC1										piR-ssc-788010														XM_047436807.1	80169	CTC1	CST telomere replication complex component 1	protein-coding		17	14	16	22	14	20	24	19	13	7	14	24	27	9	5	48	120
CGTAAACAGGAGATCCTGGGTTCGGATCCCAGCGGGGCCT	40	mRNA	CTC1										piR-ssc-790965														XM_047436807.1	80169	CTC1	CST telomere replication complex component 1	protein-coding		80	46	99	60	46	85	121	60	58	32	84	79	101	143	82	142	304
CGTAAACAGGAGATCCTGGGTTCGTATCCCAGCGGGGCCT	40	mRNA	CTC1										piR-ssc-794898														XM_047436807.1	80169	CTC1	CST telomere replication complex component 1	protein-coding		4	8	11	5	3	6	10	3	1	1	6	6	6	12	5	7	27
CTAAAGCCCCTGTATCGTAAACAGGAGATCCTGGGTTCGG	40	mRNA	CTC1																								XM_047436807.1	80169	CTC1	CST telomere replication complex component 1	protein-coding		17	13	8	5	7	17	10	18	10	4	9	9	10	9	2	16	62
CTAAAGCCCCTGTCTCGTAAACAGGAGATCCTGGGTTCGG	40	mRNA	CTC1																								XM_047436807.1	80169	CTC1	CST telomere replication complex component 1	protein-coding		55	35	28	55	26	40	67	44	17	18	29	44	38	24	14	60	196
CTAAAGCCCCTGTGTCGTAAACAGGAGATCCTGGGTTCGG	40	mRNA	CTC1																								XM_047436807.1	80169	CTC1	CST telomere replication complex component 1	protein-coding		27	19	14	26	13	26	35	14	19	13	19	23	23	9	6	53	120
CTAAAGCCCCTGTTTCGTAAACAGGAGATCCTGGGTTCGA	40	mRNA	CTC1										piR-ssc-797431														XM_047436807.1	80169	CTC1	CST telomere replication complex component 1	protein-coding		10	8	2	4	1	4	12	12	5	4	10	10	11	3	8	5	52
CTAAAGCCCCTGTTTCGTAAACAGGAGATCCTGGGTTCGG	40	mRNA	CTC1																								XM_047436807.1	80169	CTC1	CST telomere replication complex component 1	protein-coding		169	135	109	183	88	188	250	210	127	80	128	175	138	102	60	258	892
CTAAAGCCCCTGTTTCGTAAACAGGAGATCCTGGGTTCGT	40	mRNA	CTC1										piR-ssc-761330														XM_047436807.1	80169	CTC1	CST telomere replication complex component 1	protein-coding		14	15	4	14	4	12	13	11	9	10	8	10	14	13	5	14	73
CTAAAGCTCCTGTATCGTAAACAGGAGATCCTGGGTTCGG	40	mRNA	CTC1																								XM_047436807.1	80169	CTC1	CST telomere replication complex component 1	protein-coding		12	4	4	2	2	9	2	6	4	5	6	8	3	7	3	11	21
CTAAAGCTCCTGTCTCGTAAACAGGAGATCCTGGGTTCGG	40	mRNA	CTC1																								XM_047436807.1	80169	CTC1	CST telomere replication complex component 1	protein-coding		25	25	10	14	9	11	18	17	11	7	17	15	17	13	3	36	72
CTAAAGCTCCTGTGTCGTAAACAGGAGATCCTGGGTTCGG	40	mRNA	CTC1																								XM_047436807.1	80169	CTC1	CST telomere replication complex component 1	protein-coding		15	16	9	9	4	14	14	9	8	6	7	14	7	2	5	15	56
CTAAAGCTCCTGTTTCGTAAACAGGAGATCCTGGGTTCGG	40	mRNA	CTC1																								XM_047436807.1	80169	CTC1	CST telomere replication complex component 1	protein-coding		76	75	53	86	33	77	105	79	35	34	58	65	56	50	33	100	350
CTAAAGCTCCTGTTTCGTAAACAGGAGATCCTGGGTTCGT	40	mRNA	CTC1										piR-ssc-761330														XM_047436807.1	80169	CTC1	CST telomere replication complex component 1	protein-coding		4	4	4	6	3	7	9	3	4	7	8	4	4	3	3	5	25
CTCAGTTGGTCAGAGCCTGGTGCTGATAACGCCAAGGTCG	40	mRNA	CTC1										piR-ssc-749617														XM_047436807.1	80169	CTC1	CST telomere replication complex component 1	protein-coding		20	7	9	20	7	7	19	14	7	10	8	6	12	9	5	23	53
CTCAGTTGGTCAGAGCTTGGTGCTGATAACGCCAAGGTCG	40	mRNA	CTC1										piR-ssc-749617														XM_047436807.1	80169	CTC1	CST telomere replication complex component 1	protein-coding		33	24	23	27	14	22	27	20	17	9	15	24	26	20	12	37	138
CTCAGTTGGTTAGACCTGGTGCTGATAACGCCAAGGTCGC	40	mRNA	CTC1										piR-ssc-749617														XM_047436807.1	80169	CTC1	CST telomere replication complex component 1	protein-coding		5	1	2	11	1	15	6	1	7	4	1	5	8	7	5	22	55
CTCAGTTGGTTAGAGCCTGGTGCTGATAACGCCAAGGTCG	40	mRNA	CTC1										piR-ssc-749617														XM_047436807.1	80169	CTC1	CST telomere replication complex component 1	protein-coding		15	16	10	16	8	23	34	13	14	2	13	14	14	9	3	43	92
CTCAGTTGGTTAGAGCTGGTGCTGATAACGCCAAGGTCGC	40	mRNA	CTC1										piR-ssc-749617														XM_047436807.1	80169	CTC1	CST telomere replication complex component 1	protein-coding		6	3	2	11	5	7	5	3	4	2	4	7	5	9	2	6	28
CTGATAACGCCAAGGTCGCGGGTTCGCTCCCCGTACGGGC	40	mRNA	CTC1																								XM_047436807.1	80169	CTC1	CST telomere replication complex component 1	protein-coding		42	27	20	54	17	32	42	38	21	17	32	30	36	31	16	79	204
CTGATAACGCCAAGGTCGCGGGTTCGGCCCCCGTACGGGC	40	mRNA	CTC1																								XM_047436807.1	80169	CTC1	CST telomere replication complex component 1	protein-coding		4	3	2	0	0	0	0	0	5	7	20	16	9	5	4	1	2
CTGATAACGCCAAGGTCGCGGGTTCGGTCCCCGTACGGGC	40	mRNA	CTC1										piR-ssc-769224														XM_047436807.1	80169	CTC1	CST telomere replication complex component 1	protein-coding		457	288	244	425	214	372	511	479	230	176	352	443	456	384	159	808	2110
CTGATAACGCCAAGGTCGCGGGTTCGGTCCCCGTCCGGGC	40	mRNA	CTC1																								XM_047436807.1	80169	CTC1	CST telomere replication complex component 1	protein-coding		15	8	4	17	7	10	13	16	10	4	6	8	10	9	4	29	55
CTGATAACGCCAAGGTCGCGGGTTCGTTCCCCGTACGGGC	40	mRNA	CTC1										piR-ssc-762851														XM_047436807.1	80169	CTC1	CST telomere replication complex component 1	protein-coding		72	63	34	53	37	53	78	57	33	23	54	60	50	52	20	98	273
CTGGGTTCGAATCCCAGCGGGGCCTCC	27	mRNA	CTC1										piR-ssc-753936														XM_047436807.1	80169	CTC1	CST telomere replication complex component 1	protein-coding		8	11	6	5	3	8	15	11	2	3	7	13	23	10	10	24	49
CTGGGTTCGAATCCCAGCGGTGCCTCC	27	mRNA	CTC1										piR-ssc-776663														XM_047436807.1	80169	CTC1	CST telomere replication complex component 1	protein-coding		5	4	5	7	5	5	10	6	4	2	3	15	9	11	0	13	34
CTGGGTTCGGATCCCAGCGGTGCCTCC	27	mRNA	CTC1										piR-ssc-751115														XM_047436807.1	80169	CTC1	CST telomere replication complex component 1	protein-coding		31	12	18	30	8	12	17	35	15	8	15	24	26	23	7	57	88
CTGGTTAAAGCCCCTGTTTGGTAAACAGGAGATCCTGGGT	40	mRNA	CTC1										piR-ssc-770210														XM_047436807.1	80169	CTC1	CST telomere replication complex component 1	protein-coding		24	17	9	22	5	29	20	11	8	2	6	12	14	3	4	37	105
CTGGTTAAAGCTCCTGTTTGGTAAACAGGAGATCCTGGGT	40	mRNA	CTC1										piR-ssc-770210														XM_047436807.1	80169	CTC1	CST telomere replication complex component 1	protein-coding		4	9	2	10	3	7	5	6	5	2	2	2	3	2	2	19	34
CTGTCTGGTAAACAGGAGATCCTGGGTTCGGATCCCAGCG	40	mRNA	CTC1										piR-ssc-777800														XM_047436807.1	80169	CTC1	CST telomere replication complex component 1	protein-coding		10	2	6	6	3	8	12	9	9	1	9	13	7	11	1	30	55
CTTAGCTGGTTAAAGCCCCTGTTTGGTAAACAGGAGATCC	40	mRNA	CTC1										piR-ssc-770210														XM_047436807.1	80169	CTC1	CST telomere replication complex component 1	protein-coding		12	5	5	12	2	3	4	9	8	0	3	3	9	5	2	18	54
CTTAGTTGGTCAAAGCCCCTGTTTGGTAAACAGGAGATCC	40	mRNA	CTC1										piR-ssc-770210														XM_047436807.1	80169	CTC1	CST telomere replication complex component 1	protein-coding		11	15	9	9	6	13	23	9	8	9	12	18	20	8	6	30	65
CTTAGTTGGTCAAAGCTCCTGTTTGGTAAACAGGAGATCC	40	mRNA	CTC1										piR-ssc-770210														XM_047436807.1	80169	CTC1	CST telomere replication complex component 1	protein-coding		7	5	3	4	3	6	5	6	2	4	1	9	9	3	4	11	22
CTTAGTTGGTTAAAGCCCCTGTATGGTAAACAGGAGATCC	40	mRNA	CTC1										piR-ssc-777800														XM_047436807.1	80169	CTC1	CST telomere replication complex component 1	protein-coding		2	6	6	11	4	4	4	3	5	1	4	3	3	0	0	15	32
CTTAGTTGGTTAAAGCCCCTGTGTGGTAAACAGGAGATCC	40	mRNA	CTC1										piR-ssc-777800														XM_047436807.1	80169	CTC1	CST telomere replication complex component 1	protein-coding		6	3	4	12	6	9	9	12	5	6	4	5	5	2	1	18	55
CTTAGTTGGTTAAAGCCCCTGTTTGGTAAACAGGAGATCC	40	mRNA	CTC1										piR-ssc-770210														XM_047436807.1	80169	CTC1	CST telomere replication complex component 1	protein-coding		34	29	25	55	28	52	73	36	17	12	19	22	22	31	22	112	328
CTTAGTTGGTTAAAGCTCCTGTTTGGTAAACAGGAGATCC	40	mRNA	CTC1										piR-ssc-770210														XM_047436807.1	80169	CTC1	CST telomere replication complex component 1	protein-coding		15	14	10	32	6	33	28	12	11	5	10	13	13	10	7	61	139
GAAATCCAATGGGGTTTCCCCGCGCAGGTTCGGATCCTGC	40	mRNA	CTC1																								XM_047436807.1	80169	CTC1	CST telomere replication complex component 1	protein-coding		6	9	6	7	1	9	8	7	3	5	6	8	21	15	6	24	48
GAAATCCATGGGGGTTTCCCCGCGCAGGTTCGGATCCTGC	40	mRNA	CTC1																								XM_047436807.1	80169	CTC1	CST telomere replication complex component 1	protein-coding		7	11	5	1	1	8	7	3	3	4	7	8	11	8	5	7	37
GAAATCCATTGGGGTATCCCCGCGCAGGTTCGGATCCTGC	40	mRNA	CTC1										piR-ssc-781376														XM_047436807.1	80169	CTC1	CST telomere replication complex component 1	protein-coding		14	2	5	8	2	9	11	11	2	4	9	8	13	12	3	16	49
GAAATCCATTGGGGTCTCCCCGCGCAGGTTCGGATCCTGC	40	mRNA	CTC1										piR-ssc-803099														XM_047436807.1	80169	CTC1	CST telomere replication complex component 1	protein-coding		35	22	15	23	5	23	39	41	15	11	21	34	44	33	15	55	151
GAAATCCATTGGGGTGTCCCCGCGCAGGTTCGGATCCTGC	40	mRNA	CTC1										piR-ssc-802678														XM_047436807.1	80169	CTC1	CST telomere replication complex component 1	protein-coding		11	10	6	22	5	14	17	16	10	4	6	6	11	14	7	41	85
GAAATCCATTGGGGTTTCCCCGCGCAGGTTCGCATCCTGC	40	mRNA	CTC1										piR-ssc-757437														XM_047436807.1	80169	CTC1	CST telomere replication complex component 1	protein-coding		7	1	3	5	3	4	10	12	1	4	3	10	5	10	2	17	23
GAAATCCATTGGGGTTTCCCCGCGCAGGTTCGGATCCTGC	40	mRNA	CTC1										piR-ssc-754360														XM_047436807.1	80169	CTC1	CST telomere replication complex component 1	protein-coding		245	154	157	199	95	177	317	193	128	95	168	231	295	259	121	379	1128
GAAATCCATTGGGGTTTCCCCGCGCAGGTTCGTATCCTGC	40	mRNA	CTC1										piR-ssc-756444														XM_047436807.1	80169	CTC1	CST telomere replication complex component 1	protein-coding		24	13	9	28	14	16	31	15	14	11	19	19	25	24	15	19	116
GAGATCCTGGGTTCGAATCCCAGCGGGGCCTCC	33	mRNA	CTC1										piR-ssc-753936														XM_047436807.1	80169	CTC1	CST telomere replication complex component 1	protein-coding		7	3	6	2	5	4	5	4	3	1	3	2	11	2	6	15	29
GAGATCCTGGGTTCGAATCCCAGCGGTGCCTCC	33	mRNA	CTC1										piR-ssc-776663														XM_047436807.1	80169	CTC1	CST telomere replication complex component 1	protein-coding		8	8	5	9	2	8	9	8	4	4	12	5	5	6	5	15	47
GAGATCCTGGGTTCGGATCCCAGCGGGGCCTCC	33	mRNA	CTC1										piR-ssc-749797														XM_047436807.1	80169	CTC1	CST telomere replication complex component 1	protein-coding		24	15	21	23	12	15	37	18	16	11	24	32	44	17	17	41	122
GAGATCCTGGGTTCGGATCCCAGCGGTGCCTCC	33	mRNA	CTC1										piR-ssc-749473														XM_047436807.1	80169	CTC1	CST telomere replication complex component 1	protein-coding		36	20	23	27	14	28	30	40	23	11	27	21	32	22	7	63	167
GAGCCTGGTGCTGATAACGCCAAGGTCGCGGGTTCGGTCC	40	mRNA	CTC1										piR-ssc-769224														XM_047436807.1	80169	CTC1	CST telomere replication complex component 1	protein-coding		16	20	3	25	13	23	29	13	15	9	25	21	35	17	9	47	90
GAGCTTGGTGCTGATAACGCCAAGGTCGCGGGTTCGGTCC	40	mRNA	CTC1										piR-ssc-769224														XM_047436807.1	80169	CTC1	CST telomere replication complex component 1	protein-coding		59	29	26	48	25	35	60	43	13	13	24	39	63	26	23	95	234
GAGCTTGGTGCTGATAACGCCAAGGTCGCGGGTTCGTTCC	40	mRNA	CTC1										piR-ssc-749617														XM_047436807.1	80169	CTC1	CST telomere replication complex component 1	protein-coding		7	3	5	6	4	8	7	4	6	6	6	6	3	11	7	10	30
GAGTGGTTAAGGCATGGATTGGAAATCCATTGGGGTTTCC	40	mRNA	CTC1										piR-ssc-805045														XM_047436807.1	80169	CTC1	CST telomere replication complex component 1	protein-coding		7	11	6	21	13	22	22	10	1	2	13	16	15	17	6	30	111
GAGTGGTTAAGGCCATGGATTGGAAATCCATTGGGGTTTC	40	mRNA	CTC1																								XM_047436807.1	80169	CTC1	CST telomere replication complex component 1	protein-coding		32	30	22	38	19	27	49	17	7	8	22	32	24	27	16	53	144
GAGTGGTTAAGGCCATGGATTTGAAATCCATTGGGGTTTC	40	mRNA	CTC1																								XM_047436807.1	80169	CTC1	CST telomere replication complex component 1	protein-coding		2	9	5	3	2	2	10	3	1	1	5	1	7	7	0	7	27
GAGTGGTTAAGGCTATGGATTGGAAATCCATTGGGGTTTC	40	mRNA	CTC1																								XM_047436807.1	80169	CTC1	CST telomere replication complex component 1	protein-coding		29	29	22	47	11	36	46	35	23	13	23	38	45	28	15	73	188
GATAACGCCAAGGTCGCGGGTTCGCTCCCCGTACGGGCCA	40	mRNA	CTC1																								XM_047436807.1	80169	CTC1	CST telomere replication complex component 1	protein-coding		17	12	22	17	9	12	20	19	15	4	18	19	35	25	14	56	104
GATAACGCCAAGGTCGCGGGTTCGGCCCCCGTACGGGCCA	40	mRNA	CTC1																								XM_047436807.1	80169	CTC1	CST telomere replication complex component 1	protein-coding		2	6	6	0	0	0	0	0	1	2	12	8	3	4	4	0	0
GATAACGCCAAGGTCGCGGGTTCGGTCCCCGTACGGGCC	39	mRNA	CTC1										piR-ssc-788010														XM_047436807.1	80169	CTC1	CST telomere replication complex component 1	protein-coding		7	6	4	8	6	16	9	6	4	6	6	12	58	49	24	80	121
GATAACGCCAAGGTCGCGGGTTCGGTCCCCGTACGGGCCA	40	mRNA	CTC1										piR-ssc-788010														XM_047436807.1	80169	CTC1	CST telomere replication complex component 1	protein-coding		164	98	177	141	87	188	232	169	108	101	185	195	321	275	191	495	1021
GATAACGCCAAGGTCGCGGGTTCGGTCCCCGTCCGGGCCA	40	mRNA	CTC1																								XM_047436807.1	80169	CTC1	CST telomere replication complex component 1	protein-coding		11	6	18	11	3	7	17	5	3	5	7	10	18	19	7	32	43
GATAACGCCAAGGTCGCGGGTTCGTTCCCCGTACGGGCC	39	mRNA	CTC1										piR-ssc-762851														XM_047436807.1	80169	CTC1	CST telomere replication complex component 1	protein-coding		2	0	0	0	1	0	4	0	1	0	0	4	13	9	6	13	11
GATAACGCCAAGGTCGCGGGTTCGTTCCCCGTACGGGCCA	40	mRNA	CTC1										piR-ssc-762851														XM_047436807.1	80169	CTC1	CST telomere replication complex component 1	protein-coding		31	14	31	23	15	40	37	30	21	15	28	29	71	41	23	74	118
GATCCTGGGTTCGAATCCCAGCGGTGCCTCC	31	mRNA	CTC1										piR-ssc-776663														XM_047436807.1	80169	CTC1	CST telomere replication complex component 1	protein-coding		7	9	3	2	4	8	10	12	3	5	8	6	5	4	2	8	41
GATCCTGGGTTCGGATCCCAGCGGGGCCTCC	31	mRNA	CTC1										piR-ssc-1029872														XM_047436807.1	80169	CTC1	CST telomere replication complex component 1	protein-coding		21	16	7	21	5	12	17	17	10	6	15	21	19	19	9	42	64
GATCCTGGGTTCGGATCCCAGCGGTGCCTCC	31	mRNA	CTC1										piR-ssc-749473														XM_047436807.1	80169	CTC1	CST telomere replication complex component 1	protein-coding		13	22	8	24	12	26	38	29	16	7	28	21	32	18	8	45	114
GCAAATCCATTGGGGTTTCCCCGCGCAGGTTCGGATCCTG	40	mRNA	CTC1										piR-ssc-754360														XM_047436807.1	80169	CTC1	CST telomere replication complex component 1	protein-coding		18	4	7	14	2	9	14	12	3	7	7	11	21	10	5	20	58
GCAGGTTCGGATCCTGCCGACTACGCC	27	mRNA	CTC1										piR-ssc-761090														XM_047436807.1	80169	CTC1	CST telomere replication complex component 1	protein-coding		5	5	6	10	5	4	4	2	0	0	3	3	9	4	5	16	21
GCCGAGTGGTTAAGGCATGGATTGGAAATCCATTGGGGTT	40	mRNA	CTC1										piR-ssc-847648														XM_047436807.1	80169	CTC1	CST telomere replication complex component 1	protein-coding		4	4	7	8	2	7	5	5	6	1	2	10	4	5	0	8	35
GCCGAGTGGTTAAGGCCATGGATTGGAAATCCATTGGGGT	40	mRNA	CTC1																								XM_047436807.1	80169	CTC1	CST telomere replication complex component 1	protein-coding		18	12	7	12	11	5	19	10	9	6	15	6	14	14	6	27	67
GCCGAGTGGTTAAGGCTATGGATTGGAAATCCATTGGGGT	40	mRNA	CTC1																								XM_047436807.1	80169	CTC1	CST telomere replication complex component 1	protein-coding		16	28	7	25	6	9	24	15	13	2	10	14	7	18	7	29	72
GCTAAACAGGAGATCCTGGGTTCGGATCCCAGCGGGGCCT	40	mRNA	CTC1										piR-ssc-790965														XM_047436807.1	80169	CTC1	CST telomere replication complex component 1	protein-coding		8	11	8	2	2	8	5	4	3	3	6	2	15	24	11	15	24
GCTAAACAGGAGATCCTGGGTTCGGATCCCAGCGGTGCCT	40	mRNA	CTC1										piR-ssc-779882														XM_047436807.1	80169	CTC1	CST telomere replication complex component 1	protein-coding		4	3	3	1	2	4	3	0	1	3	1	4	7	4	7	9	22
GCTCAGTTGGTCAGAGCTTGGTGCTGATAACGCCAAGGTC	40	mRNA	CTC1										piR-ssc-749617														XM_047436807.1	80169	CTC1	CST telomere replication complex component 1	protein-coding		7	5	3	3	4	2	7	7	4	2	4	5	11	5	1	13	24
GCTGATAACGCCAAGGTCGCGGGTTCGGTCCCCGTACGGG	40	mRNA	CTC1										piR-ssc-769224														XM_047436807.1	80169	CTC1	CST telomere replication complex component 1	protein-coding		56	35	27	45	17	35	60	52	19	19	36	48	46	42	19	110	250
GCTGATAACGCCAAGGTCGCGGGTTCGTTCCCCGTACGGG	40	mRNA	CTC1										piR-ssc-762851														XM_047436807.1	80169	CTC1	CST telomere replication complex component 1	protein-coding		8	4	2	12	6	9	4	15	7	0	6	9	7	5	3	19	29
GCTTAGTTGGTTAAAGCCCCTGTTTGGTAAACAGGAGATC	40	mRNA	CTC1										piR-ssc-770210														XM_047436807.1	80169	CTC1	CST telomere replication complex component 1	protein-coding		5	2	2	8	1	4	7	4	4	5	1	3	2	0	1	21	50
GGAAATCCATGGGGGTTTCCCCGCGCAGGTTCGGATCCTG	40	mRNA	CTC1																								XM_047436807.1	80169	CTC1	CST telomere replication complex component 1	protein-coding		9	6	5	19	4	4	10	13	7	3	10	13	10	19	10	22	45
GGAAATCCATTGGGGTATCCCCGCGCAGGTTCGGATCCTG	40	mRNA	CTC1										piR-ssc-781376														XM_047436807.1	80169	CTC1	CST telomere replication complex component 1	protein-coding		17	13	12	12	13	15	27	17	7	8	12	13	20	29	19	43	75
GGAAATCCATTGGGGTCTCCCCGCGCAGGTTCGAATCCTG	40	mRNA	CTC1										piR-ssc-778935														XM_047436807.1	80169	CTC1	CST telomere replication complex component 1	protein-coding		4	4	4	5	1	1	5	3	1	1	5	6	3	8	2	7	28
GGAAATCCATTGGGGTCTCCCCGCGCAGGTTCGGATCCTG	40	mRNA	CTC1										piR-ssc-803099														XM_047436807.1	80169	CTC1	CST telomere replication complex component 1	protein-coding		42	42	61	59	32	73	82	45	33	20	43	62	58	60	39	107	308
GGAAATCCATTGGGGTCTCCCCGCGCAGGTTCGTATCCTG	40	mRNA	CTC1																								XM_047436807.1	80169	CTC1	CST telomere replication complex component 1	protein-coding		3	1	4	11	4	5	5	2	1	6	4	6	14	5	2	10	20
GGAAATCCATTGGGGTGTCCCCGCGCAGGTTCGGATCCTG	40	mRNA	CTC1										piR-ssc-802678														XM_047436807.1	80169	CTC1	CST telomere replication complex component 1	protein-coding		29	16	21	34	8	22	40	20	10	11	11	28	40	30	10	56	136
GGAAATCCATTGGGGTTTCCCCGCGCAGGTTCGAATCCTG	40	mRNA	CTC1										piR-ssc-805045														XM_047436807.1	80169	CTC1	CST telomere replication complex component 1	protein-coding		26	36	32	38	18	19	26	18	11	12	30	29	23	29	25	58	165
GGAAATCCATTGGGGTTTCCCCGCGCAGGTTCGCATCCTG	40	mRNA	CTC1										piR-ssc-757437														XM_047436807.1	80169	CTC1	CST telomere replication complex component 1	protein-coding		7	7	9	23	9	14	10	8	2	1	4	2	13	16	10	27	39
GGAAATCCATTGGGGTTTCCCCGCGCAGGTTCGGATCCTG	40	mRNA	CTC1										piR-ssc-754360														XM_047436807.1	80169	CTC1	CST telomere replication complex component 1	protein-coding		357	237	321	357	161	320	511	327	189	147	279	392	495	519	257	778	2025
GGAAATCCATTGGGGTTTCCCCGCGCAGGTTCGTATCCTG	40	mRNA	CTC1										piR-ssc-756444														XM_047436807.1	80169	CTC1	CST telomere replication complex component 1	protein-coding		37	19	33	36	20	36	35	28	10	12	32	32	45	52	24	69	178
GGAGATCCTGGGTTCGGATCCCAGCGGGGCCTCC	34	mRNA	CTC1										piR-ssc-749797														XM_047436807.1	80169	CTC1	CST telomere replication complex component 1	protein-coding		11	12	3	7	6	4	10	2	8	3	1	8	14	10	9	20	33
GGCCGAGTGGTTAAGGCATGGATTGGAAATCCATTGGGGT	40	mRNA	CTC1										piR-ssc-847648														XM_047436807.1	80169	CTC1	CST telomere replication complex component 1	protein-coding		10	13	12	5	8	6	9	4	8	3	5	8	8	12	5	21	67
GGCCGAGTGGTTAAGGCCATGGATTGGAAATCCATTGGGG	40	mRNA	CTC1																								XM_047436807.1	80169	CTC1	CST telomere replication complex component 1	protein-coding		12	19	8	19	7	13	24	6	9	1	9	10	18	14	8	30	92
GGCCGAGTGGTTAAGGCTATGGATTGGAAATCCATTGGGG	40	mRNA	CTC1																								XM_047436807.1	80169	CTC1	CST telomere replication complex component 1	protein-coding		20	28	13	25	9	18	27	17	8	8	16	19	31	30	13	32	140
GGCCGGTTAGCTCAGTTGGCTAGAGCTTGGTGCTGATAAC	40	mRNA	CTC1																								XM_047436807.1	80169	CTC1	CST telomere replication complex component 1	protein-coding		3	7	3	5	3	4	9	3	4	0	3	5	11	4	2	11	26
GGCCGGTTAGCTCAGTTGGTCAGAGCCTGGTGCT	34	mRNA	CTC1																								XM_047436807.1	80169	CTC1	CST telomere replication complex component 1	protein-coding		5	0	1	1	1	2	1	0	0	0	2	3	6	7	0	5	17
GGCCGGTTAGCTCAGTTGGTCAGAGCCTGGTGCTG	35	mRNA	CTC1																								XM_047436807.1	80169	CTC1	CST telomere replication complex component 1	protein-coding		12	4	11	2	1	7	2	6	5	0	1	8	5	8	4	9	23
GGCCGGTTAGCTCAGTTGGTCAGAGCCTGGTGCTGAT	37	mRNA	CTC1																								XM_047436807.1	80169	CTC1	CST telomere replication complex component 1	protein-coding		12	8	9	7	2	11	6	3	5	5	1	5	6	9	6	5	33
GGCCGGTTAGCTCAGTTGGTCAGAGCCTGGTGCTGATAAC	40	mRNA	CTC1																								XM_047436807.1	80169	CTC1	CST telomere replication complex component 1	protein-coding		17	16	12	15	6	16	23	10	5	9	12	12	23	15	6	32	53
GGCCGGTTAGCTCAGTTGGTCAGAGCTGGTGCTGATAACG	40	mRNA	CTC1																								XM_047436807.1	80169	CTC1	CST telomere replication complex component 1	protein-coding		8	2	1	3	2	1	5	1	1	3	2	1	1	1	4	15	13
GGCCGGTTAGCTCAGTTGGTCAGAGCTTGGTGCT	34	mRNA	CTC1																								XM_047436807.1	80169	CTC1	CST telomere replication complex component 1	protein-coding		7	0	3	2	1	5	6	7	3	2	3	3	26	9	14	11	37
GGCCGGTTAGCTCAGTTGGTCAGAGCTTGGTGCTG	35	mRNA	CTC1																								XM_047436807.1	80169	CTC1	CST telomere replication complex component 1	protein-coding		9	10	10	4	6	12	8	15	9	7	6	15	23	11	5	28	47
GGCCGGTTAGCTCAGTTGGTCAGAGCTTGGTGCTGAT	37	mRNA	CTC1																								XM_047436807.1	80169	CTC1	CST telomere replication complex component 1	protein-coding		11	23	11	15	12	21	13	9	13	8	12	11	51	30	10	18	61
GGCCGGTTAGCTCAGTTGGTCAGAGCTTGGTGCTGATAAC	40	mRNA	CTC1																								XM_047436807.1	80169	CTC1	CST telomere replication complex component 1	protein-coding		36	28	27	41	20	29	34	26	8	17	25	31	55	35	22	76	132
GGCCGGTTAGCTCAGTTGGTTAGACCTGGTGCTGATAACG	40	mRNA	CTC1																								XM_047436807.1	80169	CTC1	CST telomere replication complex component 1	protein-coding		13	7	3	4	4	9	3	5	3	3	2	3	8	4	0	18	41
GGCCGGTTAGCTCAGTTGGTTAGAGCCTGGTGCTG	35	mRNA	CTC1										piR-ssc-1284334														XM_047436807.1	80169	CTC1	CST telomere replication complex component 1	protein-coding		4	10	4	10	12	9	14	9	6	2	4	4	12	6	3	23	36
GGCCGGTTAGCTCAGTTGGTTAGAGCCTGGTGCTGAT	37	mRNA	CTC1										piR-ssc-1284334														XM_047436807.1	80169	CTC1	CST telomere replication complex component 1	protein-coding		18	14	6	15	3	11	9	9	2	3	3	8	18	10	6	23	56
GGCCGGTTAGCTCAGTTGGTTAGAGCCTGGTGCTGATAAC	40	mRNA	CTC1										piR-ssc-1284334														XM_047436807.1	80169	CTC1	CST telomere replication complex component 1	protein-coding		22	12	10	35	8	24	25	22	8	5	10	8	24	19	10	70	92
GGGTTTCCCCGCGCAGGTTCGGATCCTGCCGACTACGCC	39	mRNA	CTC1										piR-ssc-779448														XM_047436807.1	80169	CTC1	CST telomere replication complex component 1	protein-coding		7	4	4	6	1	5	4	6	5	0	7	4	6	7	5	16	20
GGTAAACAGGAGATCCTGGGTTCGAATCCCAGCGGGGCCT	40	mRNA	CTC1										piR-ssc-1041562														XM_047436807.1	80169	CTC1	CST telomere replication complex component 1	protein-coding		15	13	24	13	14	35	35	17	11	14	23	26	68	67	44	53	143
GGTAAACAGGAGATCCTGGGTTCGCATCCCAGCGGGGCCT	40	mRNA	CTC1										piR-ssc-760822														XM_047436807.1	80169	CTC1	CST telomere replication complex component 1	protein-coding		3	6	6	7	5	3	8	7	5	5	4	1	14	10	4	16	20
GGTAAACAGGAGATCCTGGGTTCGCATCCCAGCGGTGCCT	40	mRNA	CTC1										piR-ssc-761057														XM_047436807.1	80169	CTC1	CST telomere replication complex component 1	protein-coding		7	3	1	3	0	5	6	4	3	2	1	3	9	14	6	12	18
GGTAAACAGGAGATCCTGGGTTCGGATCCCAGCGGGGCCT	40	mRNA	CTC1										piR-ssc-776414														XM_047436807.1	80169	CTC1	CST telomere replication complex component 1	protein-coding		206	164	338	147	104	248	265	145	126	88	196	208	579	594	401	595	951
GGTAAACAGGAGATCCTGGGTTCGGATCCCAGCGGT	36	mRNA	CTC1																								XM_047436807.1	80169	CTC1	CST telomere replication complex component 1	protein-coding		1	3	2	1	1	5	5	2	1	0	1	2	10	18	4	3	8
GGTAAACAGGAGATCCTGGGTTCGGATCCCAGCGGTGCC	39	mRNA	CTC1										piR-ssc-767997														XM_047436807.1	80169	CTC1	CST telomere replication complex component 1	protein-coding		2	2	0	3	0	0	3	1	2	0	0	1	12	17	4	29	31
GGTAAACAGGAGATCCTGGGTTCGGATCCCAGCGGTGCCT	40	mRNA	CTC1										piR-ssc-779882														XM_047436807.1	80169	CTC1	CST telomere replication complex component 1	protein-coding		105	104	187	87	66	155	205	86	102	102	157	170	355	416	241	535	1037
GGTAAACAGGAGATCCTGGGTTCGTATCCCAGCGGGGCCT	40	mRNA	CTC1										piR-ssc-759487														XM_047436807.1	80169	CTC1	CST telomere replication complex component 1	protein-coding		24	15	33	16	10	17	21	14	9	13	5	14	40	56	29	39	69
GGTAAACAGGAGATCCTGGGTTCGTATCCCAGCGGTGCCT	40	mRNA	CTC1										piR-ssc-761330														XM_047436807.1	80169	CTC1	CST telomere replication complex component 1	protein-coding		11	7	9	5	6	10	25	7	6	8	5	10	29	32	21	44	66
GGTAAACCGGAGATCCTGGGTTCGGATCCCAGCGGTGCCT	40	mRNA	CTC1																								XM_047436807.1	80169	CTC1	CST telomere replication complex component 1	protein-coding		14	0	0	19	0	2	3	20	0	0	0	0	36	0	0	8	1
GGTGCTGATAACGCCAAGGTCGCGGGTTCGGTCCCCGTAC	40	mRNA	CTC1										piR-ssc-769224														XM_047436807.1	80169	CTC1	CST telomere replication complex component 1	protein-coding		4	6	9	14	1	2	16	14	7	2	1	14	17	5	3	31	47
GGTTAGAGCCTGGTGCTGATAACGCCAAGGTCGCGGGTTC	40	mRNA	CTC1										piR-ssc-749617														XM_047436807.1	80169	CTC1	CST telomere replication complex component 1	protein-coding		8	15	9	11	16	19	19	7	7	2	3	4	13	10	2	47	100
GGTTAGAGCTGGTGCTGATAACGCCAAGGTCGCGGGTTCG	40	mRNA	CTC1										piR-ssc-749617														XM_047436807.1	80169	CTC1	CST telomere replication complex component 1	protein-coding		3	5	0	9	5	6	4	2	2	1	3	0	5	7	1	20	38
GGTTCGAATCCCAGCGGTGCCTCC	24	mRNA	CTC1										piR-ssc-776663														XM_047436807.1	80169	CTC1	CST telomere replication complex component 1	protein-coding		6	4	4	5	1	1	4	2	4	0	10	6	10	3	1	7	25
GTAAACAGGAGATCCTGGGTTCGAATCCCAGCGGGGCCTC	40	mRNA	CTC1										piR-ssc-924262														XM_047436807.1	80169	CTC1	CST telomere replication complex component 1	protein-coding		5	7	4	11	3	7	10	3	6	5	9	6	6	10	3	9	55
GTAAACAGGAGATCCTGGGTTCGGATCCCAGCGGGGCCTC	40	mRNA	CTC1										piR-ssc-777800														XM_047436807.1	80169	CTC1	CST telomere replication complex component 1	protein-coding		88	96	76	62	31	72	128	69	35	40	66	91	107	111	52	131	372
GTAAACAGGAGATCCTGGGTTCGGATCCCAGCGGTGCCTC	40	mRNA	CTC1										piR-ssc-779882														XM_047436807.1	80169	CTC1	CST telomere replication complex component 1	protein-coding		48	53	36	27	20	48	70	33	28	21	39	49	56	81	24	116	262
GTAAACAGGAGATCCTGGGTTCGTATCCCAGCGGGGCCTC	40	mRNA	CTC1										piR-ssc-794898														XM_047436807.1	80169	CTC1	CST telomere replication complex component 1	protein-coding		9	3	6	5	2	5	3	5	1	3	1	14	7	7	5	8	21
GTAAACAGGAGATCCTGGGTTCGTATCCCAGCGGTGCCTC	40	mRNA	CTC1										piR-ssc-761330														XM_047436807.1	80169	CTC1	CST telomere replication complex component 1	protein-coding		8	3	4	4	1	5	5	6	4	4	7	3	7	6	0	10	27
GTAGTCGTGGCCGAGTGGTTAAGGCCATGG	30	mRNA	CTC1										piR-ssc-501														XM_047436807.1	80169	CTC1	CST telomere replication complex component 1	protein-coding		2	3	1	4	2	2	2	3	3	2	0	2	3	8	1	8	18
GTAGTCGTGGCCGAGTGGTTAAGGCCATGGAATGGAAATC	40	mRNA	CTC1										piR-ssc-501														XM_047436807.1	80169	CTC1	CST telomere replication complex component 1	protein-coding		6	6	2	6	3	5	8	5	4	2	4	4	9	7	3	13	37
GTAGTCGTGGCCGAGTGGTTAAGGCCATGGACTGG	35	mRNA	CTC1										piR-ssc-501														XM_047436807.1	80169	CTC1	CST telomere replication complex component 1	protein-coding		9	17	5	22	2	3	15	8	9	5	5	10	20	10	17	20	37
GTAGTCGTGGCCGAGTGGTTAAGGCCATGGACTGGAAATC	40	mRNA	CTC1										piR-ssc-501														XM_047436807.1	80169	CTC1	CST telomere replication complex component 1	protein-coding		5	8	3	3	0	4	10	1	2	0	6	4	3	5	2	6	28
GTAGTCGTGGCCGAGTGGTTAAGGCCATGGAGTGGAAATC	40	mRNA	CTC1										piR-ssc-501														XM_047436807.1	80169	CTC1	CST telomere replication complex component 1	protein-coding		4	8	3	10	2	6	10	7	6	3	2	9	13	9	5	16	54
GTAGTCGTGGCCGAGTGGTTAAGGCCATGGATTG	34	mRNA	CTC1										piR-ssc-501														XM_047436807.1	80169	CTC1	CST telomere replication complex component 1	protein-coding		5	7	7	2	3	2	1	7	5	3	5	1	12	7	4	5	24
GTAGTCGTGGCCGAGTGGTTAAGGCCATGGATTGGAAATC	40	mRNA	CTC1										piR-ssc-501														XM_047436807.1	80169	CTC1	CST telomere replication complex component 1	protein-coding		60	64	52	77	38	69	91	60	42	29	40	50	110	78	38	135	330
GTAGTCGTGGCCGAGTGGTTAAGGCCATGGATTTGAAATC	40	mRNA	CTC1										piR-ssc-501														XM_047436807.1	80169	CTC1	CST telomere replication complex component 1	protein-coding		20	6	12	13	2	13	22	11	14	3	10	15	22	9	1	30	87
GTAGTCGTGGCCGAGTGGTTAAGGCGATGGATTGGAAATC	40	mRNA	CTC1										piR-ssc-501														XM_047436807.1	80169	CTC1	CST telomere replication complex component 1	protein-coding		8	4	3	11	3	6	7	8	5	3	1	4	11	7	3	12	46
GTAGTCGTGGCCGAGTGGTTAAGGCTATGGAATGGAAATC	40	mRNA	CTC1										piR-ssc-501														XM_047436807.1	80169	CTC1	CST telomere replication complex component 1	protein-coding		14	8	6	16	3	9	17	14	5	8	9	9	9	8	4	22	58
GTAGTCGTGGCCGAGTGGTTAAGGCTATGGACTGG	35	mRNA	CTC1																								XM_047436807.1	80169	CTC1	CST telomere replication complex component 1	protein-coding		11	19	9	23	7	15	16	15	8	4	9	14	23	22	5	22	79
GTAGTCGTGGCCGAGTGGTTAAGGCTATGGACTGGAAATC	40	mRNA	CTC1																								XM_047436807.1	80169	CTC1	CST telomere replication complex component 1	protein-coding		6	8	7	8	7	6	17	5	4	5	7	9	11	7	8	17	28
GTAGTCGTGGCCGAGTGGTTAAGGCTATGGAGTGGAAATC	40	mRNA	CTC1										piR-ssc-501														XM_047436807.1	80169	CTC1	CST telomere replication complex component 1	protein-coding		12	17	8	14	5	10	24	9	8	7	9	9	10	16	8	34	56
GTAGTCGTGGCCGAGTGGTTAAGGCTATGGATT	33	mRNA	CTC1										piR-ssc-501														XM_047436807.1	80169	CTC1	CST telomere replication complex component 1	protein-coding		6	4	2	5	3	3	5	4	3	3	6	6	3	8	3	9	19
GTAGTCGTGGCCGAGTGGTTAAGGCTATGGATTG	34	mRNA	CTC1										piR-ssc-501														XM_047436807.1	80169	CTC1	CST telomere replication complex component 1	protein-coding		17	22	18	17	7	17	19	15	9	6	11	21	26	24	9	34	78
GTAGTCGTGGCCGAGTGGTTAAGGCTATGGATTGGAAATC	40	mRNA	CTC1										piR-ssc-501														XM_047436807.1	80169	CTC1	CST telomere replication complex component 1	protein-coding		93	82	75	109	49	69	136	105	64	36	65	67	148	107	61	180	486
GTAGTCGTGGCCGAGTGGTTAAGGCTATGGATTTGAAATC	40	mRNA	CTC1										piR-ssc-501														XM_047436807.1	80169	CTC1	CST telomere replication complex component 1	protein-coding		21	9	13	25	9	10	29	16	7	8	13	18	24	24	9	41	112
GTGCTGATAACGCCAAGGTCGCGGGTTCGCTCCCCGTACG	40	mRNA	CTC1																								XM_047436807.1	80169	CTC1	CST telomere replication complex component 1	protein-coding		5	2	2	8	4	6	11	5	6	0	5	3	3	8	2	12	20
GTGCTGATAACGCCAAGGTCGCGGGTTCGGTCCCCGTACG	40	mRNA	CTC1										piR-ssc-769224														XM_047436807.1	80169	CTC1	CST telomere replication complex component 1	protein-coding		63	51	36	59	32	36	76	44	22	28	33	48	62	34	14	126	275
GTGCTGATAACGCCAAGGTCGCGGGTTCGTTCCCCGTACG	40	mRNA	CTC1										piR-ssc-762851														XM_047436807.1	80169	CTC1	CST telomere replication complex component 1	protein-coding		16	8	12	9	3	9	10	7	1	3	5	10	19	4	2	18	38
TAAACAGGAGATCCTGGGTTCGAATCCCAGCGGGGCCTCC	40	mRNA	CTC1										piR-ssc-760112														XM_047436807.1	80169	CTC1	CST telomere replication complex component 1	protein-coding		7	6	3	2	0	4	4	3	2	3	4	5	14	8	10	10	26
TAAACAGGAGATCCTGGGTTCGAATCCCAGCGGTGCCTCC	40	mRNA	CTC1										piR-ssc-806442														XM_047436807.1	80169	CTC1	CST telomere replication complex component 1	protein-coding		4	8	5	9	5	6	10	8	7	6	7	7	13	5	4	17	38
TAAACAGGAGATCCTGGGTTCGGATCCCAGCGGGGCCTCC	40	mRNA	CTC1										piR-ssc-749797														XM_047436807.1	80169	CTC1	CST telomere replication complex component 1	protein-coding		69	45	52	58	25	48	60	52	34	21	44	68	88	62	29	85	260
TAAACAGGAGATCCTGGGTTCGGATCCCAGCGGTGCCTCC	40	mRNA	CTC1										piR-ssc-779882														XM_047436807.1	80169	CTC1	CST telomere replication complex component 1	protein-coding		24	25	16	17	11	28	41	16	17	18	27	31	23	23	17	54	105
TAAAGCCCCTGTTTCGTAAACAGGAGATCCTGGGTTCGGA	40	mRNA	CTC1										piR-ssc-779882														XM_047436807.1	80169	CTC1	CST telomere replication complex component 1	protein-coding		6	5	4	7	3	8	10	9	4	1	2	9	9	3	4	9	31
TAACGCCAAGGTCGCGGGTTCGATCCCCGTACGGGCCACC	40	mRNA	CTC1										piR-ssc-857669														XM_047436807.1	80169	CTC1	CST telomere replication complex component 1	protein-coding		20	8	7	20	7	15	20	12	6	10	14	12	21	13	10	15	84
TAACGCCAAGGTCGCGGGTTCGCTCCCCGTACGGGCCACC	40	mRNA	CTC1																								XM_047436807.1	80169	CTC1	CST telomere replication complex component 1	protein-coding		5	9	2	7	5	4	10	2	8	3	5	7	7	5	2	10	27
TAACGCCAAGGTCGCGGGTTCGGTCCCCGTACGGGCC	37	mRNA	CTC1																								XM_047436807.1	80169	CTC1	CST telomere replication complex component 1	protein-coding		0	0	1	4	1	1	7	4	2	0	0	2	7	8	2	9	18
TAACGCCAAGGTCGCGGGTTCGGTCCCCGTACGGGCCACC	40	mRNA	CTC1										piR-ssc-788010														XM_047436807.1	80169	CTC1	CST telomere replication complex component 1	protein-coding		92	60	42	48	42	63	103	85	47	30	43	49	98	88	38	179	360
TAACGCCAAGGTCGCGGGTTCGGTCCCCGTCCGGGCCACC	40	mRNA	CTC1																								XM_047436807.1	80169	CTC1	CST telomere replication complex component 1	protein-coding		7	3	1	8	3	2	12	7	6	2	4	10	11	7	0	13	30
TAACGCCAAGGTCGCGGGTTCGTTCCCCGTACGGGCCACC	40	mRNA	CTC1										piR-ssc-759894														XM_047436807.1	80169	CTC1	CST telomere replication complex component 1	protein-coding		12	12	6	14	1	13	9	19	8	6	12	10	13	9	7	25	29
TAGAGCCTGGTGCTGATAACGCCAAGGTCGCGGGTTCGGT	40	mRNA	CTC1										piR-ssc-749617														XM_047436807.1	80169	CTC1	CST telomere replication complex component 1	protein-coding		1	3	1	8	4	6	9	4	2	0	1	2	3	8	1	14	41
TAGAGCTTGGTGCTGATAACGCCAAGGTCGCGGGTTCGGT	40	mRNA	CTC1										piR-ssc-749617														XM_047436807.1	80169	CTC1	CST telomere replication complex component 1	protein-coding		11	13	3	24	11	13	16	14	5	3	3	8	12	6	8	42	91
TAGCTCAGTTGGTCAGAGCCTGGTGCTGATAACGCCAAGG	40	mRNA	CTC1										piR-ssc-749617														XM_047436807.1	80169	CTC1	CST telomere replication complex component 1	protein-coding		9	1	1	6	3	8	5	8	4	1	2	3	7	5	1	14	27
TAGCTCAGTTGGTCAGAGCTTGGTGCTGATAACGCCAAGG	40	mRNA	CTC1										piR-ssc-749617														XM_047436807.1	80169	CTC1	CST telomere replication complex component 1	protein-coding		18	11	14	14	5	11	11	13	6	2	13	17	28	10	10	26	75
TAGCTCAGTTGGTTAGAGCCTGGTGCTGATAACGCCAAGG	40	mRNA	CTC1										piR-ssc-749617														XM_047436807.1	80169	CTC1	CST telomere replication complex component 1	protein-coding		6	8	5	6	6	13	21	10	6	0	9	3	8	5	1	28	31
TAGCTGGTTAAAGCCCCTGTTTGGTAAACAGGAGATCCTG	40	mRNA	CTC1										piR-ssc-770210														XM_047436807.1	80169	CTC1	CST telomere replication complex component 1	protein-coding		13	4	8	11	6	13	18	8	3	2	3	4	7	5	0	32	53
TAGTTGGTCAAAGCCCCTGTTTGGTAAACAGGAGATCCTG	40	mRNA	CTC1										piR-ssc-770210														XM_047436807.1	80169	CTC1	CST telomere replication complex component 1	protein-coding		9	9	5	6	3	4	6	8	3	1	5	8	8	4	5	13	42
TAGTTGGTTAAAGCCCCTGTTTGGTAAACAGGAGATCCTG	40	mRNA	CTC1										piR-ssc-770210														XM_047436807.1	80169	CTC1	CST telomere replication complex component 1	protein-coding		31	24	23	35	20	35	45	23	16	4	16	14	17	15	5	96	210
TAGTTGGTTAAAGCTCCTGTTTGGTAAACAGGAGATCCTG	40	mRNA	CTC1										piR-ssc-770210														XM_047436807.1	80169	CTC1	CST telomere replication complex component 1	protein-coding		13	14	8	22	9	18	21	8	7	3	7	4	12	2	4	26	77
TCAAAGCCCCTGTTTGGTAAACAGGAGATCCTGGGTTCGG	40	mRNA	CTC1										piR-ssc-770210														XM_047436807.1	80169	CTC1	CST telomere replication complex component 1	protein-coding		11	9	6	11	9	8	4	11	10	4	14	6	12	4	2	8	44
TCAGTTGGCTAGAGCCTGGTGCTGATAACGCCAAGGTCGC	40	mRNA	CTC1										piR-ssc-749617														XM_047436807.1	80169	CTC1	CST telomere replication complex component 1	protein-coding		8	5	2	7	2	6	6	4	5	5	1	3	4	3	6	14	25
TCAGTTGGCTAGAGCTTGGTGCTGATAACGCCAAGGTCGC	40	mRNA	CTC1										piR-ssc-749617														XM_047436807.1	80169	CTC1	CST telomere replication complex component 1	protein-coding		11	15	9	19	7	12	25	14	7	4	16	14	13	11	10	20	72
TCAGTTGGTAGAGCTTGGTGCTGATAACGCCAAGGTCGCG	40	mRNA	CTC1										piR-ssc-749617														XM_047436807.1	80169	CTC1	CST telomere replication complex component 1	protein-coding		3	9	1	5	0	4	11	4	1	0	8	4	3	0	1	10	19
TCAGTTGGTCAGAGCCTGGTGCTGATAACGCCAAGGTCGC	40	mRNA	CTC1										piR-ssc-749617														XM_047436807.1	80169	CTC1	CST telomere replication complex component 1	protein-coding		41	48	22	37	30	29	56	28	29	22	39	47	55	34	14	85	211
TCAGTTGGTCAGAGCTGGTGCTGATAACGCCAAGGTCGCG	40	mRNA	CTC1										piR-ssc-749617														XM_047436807.1	80169	CTC1	CST telomere replication complex component 1	protein-coding		12	6	6	10	9	6	22	9	10	8	7	16	13	15	7	28	68
TCAGTTGGTCAGAGCTTGGTGCTGATAACGCCAAGGTCGC	40	mRNA	CTC1										piR-ssc-749617														XM_047436807.1	80169	CTC1	CST telomere replication complex component 1	protein-coding		116	71	58	96	35	55	135	77	64	30	74	96	100	85	29	156	452
TCAGTTGGTTAGACCTGGTGCTGATAACGCCAAGGTCGCG	40	mRNA	CTC1										piR-ssc-749617														XM_047436807.1	80169	CTC1	CST telomere replication complex component 1	protein-coding		27	24	10	55	25	35	27	12	11	10	21	13	23	16	7	59	211
TCAGTTGGTTAGAGCCTGGTGCTGATAACGCCAAGGTCGC	40	mRNA	CTC1										piR-ssc-749617														XM_047436807.1	80169	CTC1	CST telomere replication complex component 1	protein-coding		95	55	34	87	53	50	83	50	34	14	40	39	59	33	18	163	448
TCAGTTGGTTAGAGCTGGTGCTGATAACGCCAAGGTCGCG	40	mRNA	CTC1										piR-ssc-749617														XM_047436807.1	80169	CTC1	CST telomere replication complex component 1	protein-coding		15	11	5	16	9	29	21	20	12	3	9	10	18	7	6	61	150
TCCATTGGGGTTTCCCCGCGCAGGTTCGGATCCTGCCGAC	40	mRNA	CTC1										piR-ssc-754360														XM_047436807.1	80169	CTC1	CST telomere replication complex component 1	protein-coding		25	21	21	38	10	17	27	23	16	14	20	30	21	41	8	45	100
TCCCCGCGCAGGTTCGAATCCTGCCGACTACGCC	34	mRNA	CTC1										piR-ssc-760886														XM_047436807.1	80169	CTC1	CST telomere replication complex component 1	protein-coding		12	10	7	16	7	8	15	13	6	9	6	7	14	7	4	18	37
TCCCCGCGCAGGTTCGGATCCTGCCGACTACG	32	mRNA	CTC1										piR-ssc-755897														XM_047436807.1	80169	CTC1	CST telomere replication complex component 1	protein-coding		4	1	0	2	1	4	3	4	2	1	3	2	6	8	1	11	17
TCCCCGCGCAGGTTCGGATCCTGCCGACTACGC	33	mRNA	CTC1										piR-ssc-755897														XM_047436807.1	80169	CTC1	CST telomere replication complex component 1	protein-coding		18	14	12	20	6	14	20	20	4	11	8	18	38	31	16	35	90
TCCCCGCGCAGGTTCGGATCCTGCCGACTACGCC	34	mRNA	CTC1										piR-ssc-755897														XM_047436807.1	80169	CTC1	CST telomere replication complex component 1	protein-coding		143	107	83	138	61	109	146	136	71	80	106	123	145	135	75	212	647
TCCCCGCGCAGGTTCGGATCCTGCCGGCTACGCC	34	mRNA	CTC1																								XM_047436807.1	80169	CTC1	CST telomere replication complex component 1	protein-coding		6	6	5	5	2	11	8	6	8	1	4	14	7	9	1	8	31
TCCCCGCGCAGGTTCGTATCCTGCCGACTACGCC	34	mRNA	CTC1										piR-ssc-763192														XM_047436807.1	80169	CTC1	CST telomere replication complex component 1	protein-coding		16	12	8	19	7	12	10	17	10	8	8	17	13	16	6	22	76
TCCTGGGTTCGGATCCCAGCGGGGCCTCC	29	mRNA	CTC1										piR-ssc-1029872														XM_047436807.1	80169	CTC1	CST telomere replication complex component 1	protein-coding		21	7	9	23	12	11	15	13	8	9	13	19	23	15	7	20	74
TCCTGGGTTCGGATCCCAGCGGTGCCTCC	29	mRNA	CTC1										piR-ssc-751115														XM_047436807.1	80169	CTC1	CST telomere replication complex component 1	protein-coding		27	13	16	17	9	19	19	20	12	4	23	21	27	20	7	35	87
TCGAAATCCAATGGGGTTTCCCCGCGCAGGTTCGGATCCT	40	mRNA	CTC1																								XM_047436807.1	80169	CTC1	CST telomere replication complex component 1	protein-coding		9	11	10	11	6	8	21	10	4	5	11	16	21	15	9	21	41
TGAAATCCATTGGGGTTTCCCCGCGCAGGTTCGGATCCTG	40	mRNA	CTC1										piR-ssc-754360														XM_047436807.1	80169	CTC1	CST telomere replication complex component 1	protein-coding		32	22	28	20	6	29	38	17	11	8	25	39	41	34	16	48	147
TGATAACGCCAAGGTCGCGGGTTCGCTCCCCGTACGGGCC	40	mRNA	CTC1																								XM_047436807.1	80169	CTC1	CST telomere replication complex component 1	protein-coding		17	17	10	29	11	18	33	30	19	6	19	30	27	18	10	44	95
TGATAACGCCAAGGTCGCGGGTTCGGCCCCCGTACGGGCC	40	mRNA	CTC1																								XM_047436807.1	80169	CTC1	CST telomere replication complex component 1	protein-coding		3	4	6	0	0	0	0	0	1	2	16	10	3	7	1	1	0
TGATAACGCCAAGGTCGCGGGTTCGGTCCCCGTACGGGCC	40	mRNA	CTC1										piR-ssc-788010														XM_047436807.1	80169	CTC1	CST telomere replication complex component 1	protein-coding		298	160	120	241	117	226	318	274	141	120	175	256	267	259	111	501	1270
TGATAACGCCAAGGTCGCGGGTTCGGTCCCCGTCCGGGCC	40	mRNA	CTC1																								XM_047436807.1	80169	CTC1	CST telomere replication complex component 1	protein-coding		14	4	7	9	7	2	5	17	7	0	3	13	8	7	2	25	24
TGATAACGCCAAGGTCGCGGGTTCGTTCCCCGTACGGGCC	40	mRNA	CTC1										piR-ssc-762851														XM_047436807.1	80169	CTC1	CST telomere replication complex component 1	protein-coding		48	29	25	50	21	38	36	52	31	17	21	42	46	45	17	83	178
TGCTGATAACGCCAAGGTCGCGGGTTCGCTCCCCGTACGG	40	mRNA	CTC1																								XM_047436807.1	80169	CTC1	CST telomere replication complex component 1	protein-coding		24	16	6	20	10	11	22	21	13	10	15	24	17	16	8	39	115
TGCTGATAACGCCAAGGTCGCGGGTTCGGCCCCCGTACGG	40	mRNA	CTC1																								XM_047436807.1	80169	CTC1	CST telomere replication complex component 1	protein-coding		3	1	4	0	0	0	2	0	3	0	11	8	7	9	1	0	1
TGCTGATAACGCCAAGGTCGCGGGTTCGGTCCCCGTACGG	40	mRNA	CTC1										piR-ssc-769224														XM_047436807.1	80169	CTC1	CST telomere replication complex component 1	protein-coding		200	162	128	200	132	177	287	221	131	100	145	196	184	204	78	448	1129
TGCTGATAACGCCAAGGTCGCGGGTTCGTTCCCCGTACGG	40	mRNA	CTC1										piR-ssc-762851														XM_047436807.1	80169	CTC1	CST telomere replication complex component 1	protein-coding		36	32	16	34	24	33	40	32	21	13	32	25	32	29	4	82	182
TGGAAATCCATGGGGGTTTCCCCGCGCAGGTTCGGATCCT	40	mRNA	CTC1																								XM_047436807.1	80169	CTC1	CST telomere replication complex component 1	protein-coding		4	3	4	8	8	5	19	7	3	1	4	10	10	9	2	11	23
TGGAAATCCATTGGGGTATCCCCGCGCAGGTTCGGATCCT	40	mRNA	CTC1										piR-ssc-781376														XM_047436807.1	80169	CTC1	CST telomere replication complex component 1	protein-coding		13	7	7	13	8	7	21	6	7	8	9	18	14	5	6	8	55
TGGAAATCCATTGGGGTCTCCCCGCGCAGGTTCGGATCCT	40	mRNA	CTC1										piR-ssc-803099														XM_047436807.1	80169	CTC1	CST telomere replication complex component 1	protein-coding		51	23	22	50	17	33	67	29	26	15	30	55	52	44	17	54	194
TGGAAATCCATTGGGGTGTCCCCGCGCAGGTTCGGATCCT	40	mRNA	CTC1										piR-ssc-802678														XM_047436807.1	80169	CTC1	CST telomere replication complex component 1	protein-coding		22	18	20	29	14	23	31	24	10	9	15	19	24	21	9	41	92
TGGAAATCCATTGGGGTTTCCCCGCGCAGGTTCGAATCCT	40	mRNA	CTC1										piR-ssc-805045														XM_047436807.1	80169	CTC1	CST telomere replication complex component 1	protein-coding		12	22	25	22	6	20	27	19	13	7	11	18	26	19	6	33	86
TGGAAATCCATTGGGGTTTCCCCGCGCAGGTTCGCATCCT	40	mRNA	CTC1										piR-ssc-757437														XM_047436807.1	80169	CTC1	CST telomere replication complex component 1	protein-coding		7	9	4	6	2	8	6	7	2	2	8	15	10	3	2	13	39
TGGAAATCCATTGGGGTTTCCCCGCGCAGGTTCGGATCCT	40	mRNA	CTC1										piR-ssc-754360														XM_047436807.1	80169	CTC1	CST telomere replication complex component 1	protein-coding		262	240	179	253	142	238	344	214	156	106	211	274	316	245	106	447	1294
TGGAAATCCATTGGGGTTTCCCCGCGCAGGTTCGTATCCT	40	mRNA	CTC1										piR-ssc-756444														XM_047436807.1	80169	CTC1	CST telomere replication complex component 1	protein-coding		34	28	19	31	13	37	36	17	15	15	11	26	49	28	10	39	127
TGGCAATCCATTGGGGTTTCCCCGCGCAGGTTCGGATCCT	40	mRNA	CTC1										piR-ssc-754360														XM_047436807.1	80169	CTC1	CST telomere replication complex component 1	protein-coding		13	12	11	12	7	11	10	8	10	4	14	17	17	11	10	12	90
TGGCCGAGTGGTTAAGCCATGGATTGGAAATCCATTGGGG	40	mRNA	CTC1																								XM_047436807.1	80169	CTC1	CST telomere replication complex component 1	protein-coding		5	11	2	2	1	6	10	3	2	7	2	5	7	7	5	9	40
TGGCCGAGTGGTTAAGGCATGGATTGGAAATCCATTGGGG	40	mRNA	CTC1										piR-ssc-847648														XM_047436807.1	80169	CTC1	CST telomere replication complex component 1	protein-coding		11	17	23	18	15	13	40	11	5	7	8	18	25	27	6	36	138
TGGCCGAGTGGTTAAGGCCATGGATTGGAAATCCATTGGG	40	mRNA	CTC1																								XM_047436807.1	80169	CTC1	CST telomere replication complex component 1	protein-coding		35	32	8	27	9	29	37	21	11	9	13	26	37	26	19	40	167
TGGCCGAGTGGTTAAGGCTATGGAATGGAAATCCATTGGG	40	mRNA	CTC1																								XM_047436807.1	80169	CTC1	CST telomere replication complex component 1	protein-coding		5	1	7	1	3	1	3	2	3	1	1	4	10	3	2	7	22
TGGCCGAGTGGTTAAGGCTATGGAGTGGAAATCCATTGGG	40	mRNA	CTC1																								XM_047436807.1	80169	CTC1	CST telomere replication complex component 1	protein-coding		10	2	2	6	4	12	3	2	8	1	3	9	8	8	3	6	38
TGGCCGAGTGGTTAAGGCTATGGATTGGAAATCCATTGGG	40	mRNA	CTC1																								XM_047436807.1	80169	CTC1	CST telomere replication complex component 1	protein-coding		52	54	33	41	16	48	54	33	14	13	40	31	48	31	14	70	217
TGGGGTTTCCCCGCGCAGGTTCGGATCCTGCCGACTACGC	40	mRNA	CTC1										piR-ssc-754687														XM_047436807.1	80169	CTC1	CST telomere replication complex component 1	protein-coding		9	1	1	9	4	6	8	4	8	5	8	8	5	4	3	15	27
TGGTAAACAGGAGATCCTGGGTTCGCATCCCAGCGGTGCC	40	mRNA	CTC1										piR-ssc-761057														XM_047436807.1	80169	CTC1	CST telomere replication complex component 1	protein-coding		5	6	8	5	0	1	10	4	3	3	1	1	5	4	3	9	22
TGGTAAACAGGAGATCCTGGGTTCGGATCCCAGCGGTGCC	40	mRNA	CTC1										piR-ssc-767997														XM_047436807.1	80169	CTC1	CST telomere replication complex component 1	protein-coding		130	133	118	101	95	158	247	118	106	90	160	198	161	204	91	327	1045
TGGTAAACAGGAGATCCTGGGTTCGTATCCCAGCGGTGCC	40	mRNA	CTC1										piR-ssc-761330														XM_047436807.1	80169	CTC1	CST telomere replication complex component 1	protein-coding		7	13	9	14	6	9	23	12	10	10	13	17	16	19	7	29	76
TGGTAAACCGGAGATCCTGGGTTCGGATCCCAGCGGTGCC	40	mRNA	CTC1																								XM_047436807.1	80169	CTC1	CST telomere replication complex component 1	protein-coding		1	0	0	24	0	1	1	13	0	0	0	0	6	0	0	4	2
TGGTGCTGATAACGCCAAGGTCGCGGGTTCGGTCCCCGTA	40	mRNA	CTC1										piR-ssc-769224														XM_047436807.1	80169	CTC1	CST telomere replication complex component 1	protein-coding		29	18	17	38	10	27	45	23	27	9	18	26	31	15	13	78	158
TGGTGCTGATAACGCCAAGGTCGCGGGTTCGTTCCCCGTA	40	mRNA	CTC1										piR-ssc-762851														XM_047436807.1	80169	CTC1	CST telomere replication complex component 1	protein-coding		10	1	5	3	3	3	9	2	0	5	5	6	5	6	2	13	23
TGGTTAGAGCCTGGTGCTGATAACGCCAAGGTCGCGGGTT	40	mRNA	CTC1										piR-ssc-779108														XM_047436807.1	80169	CTC1	CST telomere replication complex component 1	protein-coding		3	3	2	1	7	4	13	3	3	1	0	3	4	2	3	13	37
TTAGCTCAGTTGGTCAGAGCCTGGTGCTGATAACGCCAAG	40	mRNA	CTC1										piR-ssc-749617														XM_047436807.1	80169	CTC1	CST telomere replication complex component 1	protein-coding		7	3	6	7	3	3	6	2	4	7	6	6	7	8	1	13	17
TTAGCTCAGTTGGTCAGAGCTTGGTGCTGATAACGCCAAG	40	mRNA	CTC1										piR-ssc-749617														XM_047436807.1	80169	CTC1	CST telomere replication complex component 1	protein-coding		12	10	11	7	6	9	23	6	7	9	9	16	6	11	5	20	52
TTAGCTCAGTTGGTTAGAGCCTGGTGCTGATAACGCCAAG	40	mRNA	CTC1										piR-ssc-1284334														XM_047436807.1	80169	CTC1	CST telomere replication complex component 1	protein-coding		12	4	2	6	3	11	9	7	4	2	4	7	7	4	0	13	50
TTAGCTGGTTAAAGCCCCTGTTTGGTAAACAGGAGATCCT	40	mRNA	CTC1										piR-ssc-770210														XM_047436807.1	80169	CTC1	CST telomere replication complex component 1	protein-coding		18	2	5	17	8	15	11	14	10	4	10	3	9	15	2	34	91
TTAGCTGGTTAAAGCTCCTGTTTGGTAAACAGGAGATCCT	40	mRNA	CTC1										piR-ssc-770210														XM_047436807.1	80169	CTC1	CST telomere replication complex component 1	protein-coding		11	5	4	7	4	5	5	6	4	2	4	4	3	5	3	11	32
TTAGTTGGCTAAAGCCCCTGTTTCGTAAACAGGAGATCCT	40	mRNA	CTC1										piR-ssc-792050														XM_047436807.1	80169	CTC1	CST telomere replication complex component 1	protein-coding		8	8	3	2	2	2	7	4	1	1	2	8	4	3	3	17	16
TTAGTTGGTCAAAGCCCCTGTTTGGTAAACAGGAGATCCT	40	mRNA	CTC1										piR-ssc-770210														XM_047436807.1	80169	CTC1	CST telomere replication complex component 1	protein-coding		21	19	15	16	5	14	33	15	16	8	13	21	12	8	7	27	83
TTAGTTGGTCAAAGCTCCTGTTTGGTAAACAGGAGATCCT	40	mRNA	CTC1										piR-ssc-770210														XM_047436807.1	80169	CTC1	CST telomere replication complex component 1	protein-coding		5	3	3	5	2	8	14	11	6	3	11	6	8	8	3	10	22
TTAGTTGGTTAAAACCCCTGTTTGGTAAACAGGAGATCCT	40	mRNA	CTC1										piR-ssc-770210														XM_047436807.1	80169	CTC1	CST telomere replication complex component 1	protein-coding		5	6	2	8	5	5	3	2	5	1	1	2	5	0	1	14	41
TTAGTTGGTTAAAGCCCCTGTATGGTAAACAGGAGATCCT	40	mRNA	CTC1										piR-ssc-777800														XM_047436807.1	80169	CTC1	CST telomere replication complex component 1	protein-coding		1	0	1	19	7	14	5	6	6	1	1	1	4	1	0	12	46
TTAGTTGGTTAAAGCCCCTGTCTGGTAAACAGGAGATCCT	40	mRNA	CTC1										piR-ssc-777800														XM_047436807.1	80169	CTC1	CST telomere replication complex component 1	protein-coding		5	3	3	7	2	9	4	8	6	0	3	6	3	2	1	14	31
TTAGTTGGTTAAAGCCCCTGTGTGGTAAACAGGAGATCCT	40	mRNA	CTC1										piR-ssc-777800														XM_047436807.1	80169	CTC1	CST telomere replication complex component 1	protein-coding		5	4	6	18	8	16	15	3	4	4	4	3	10	3	0	29	53
TTAGTTGGTTAAAGCCCCTGTTTGGTAAACAGGAGATCCT	40	mRNA	CTC1										piR-ssc-770210														XM_047436807.1	80169	CTC1	CST telomere replication complex component 1	protein-coding		43	43	23	84	33	78	83	40	22	20	31	35	42	37	10	158	419
TTAGTTGGTTAAAGCTCCTGTGTGGTAAACAGGAGATCCT	40	mRNA	CTC1										piR-ssc-777800														XM_047436807.1	80169	CTC1	CST telomere replication complex component 1	protein-coding		3	2	4	6	6	7	4	2	0	3	2	1	2	1	0	13	27
TTAGTTGGTTAAAGCTCCTGTTTGGTAAACAGGAGATCCT	40	mRNA	CTC1										piR-ssc-770210														XM_047436807.1	80169	CTC1	CST telomere replication complex component 1	protein-coding		11	12	17	56	10	29	39	11	11	9	15	18	17	8	6	60	165
TTCCCCGCGCAGGTTCGGATCCTGCCGACTACGCC	35	mRNA	CTC1										piR-ssc-754687														XM_047436807.1	80169	CTC1	CST telomere replication complex component 1	protein-coding		7	6	4	6	4	6	5	3	4	2	4	6	13	19	4	19	21
TTCCCCGCGCAGGTTCGGATCCTGCCGGCTACGCC	35	mRNA	CTC1																								XM_047436807.1	80169	CTC1	CST telomere replication complex component 1	protein-coding		19	7	8	9	9	11	20	13	9	9	11	21	24	18	11	25	67
TTGAAATCCATTGGGGTTTCCCCGCGCAGGTTCGGATCCT	40	mRNA	CTC1										piR-ssc-754360														XM_047436807.1	80169	CTC1	CST telomere replication complex component 1	protein-coding		36	40	28	43	21	45	38	44	22	20	37	37	49	50	22	101	259
CCAGTTCTGCTTCCC	15	mRNA	DENND2B																ENSSSCG00000014568	DENND2B	DENN domain containing 2B [Source:VGNC Symbol;Acc:VGNC:87248]	DENND2B	0			mRNA							36	48	28	61	24	32	39	84	31	37	21	49	29	21	10	21	55
ACGGGCCCCTCTCTCGGG	18	mRNA	DLX2										piR-ssc-117639														NM_004405.4	1746	DLX2	distal-less homeobox 2	protein-coding		38	12	18	15	11	19	31	20	10	7	16	21	10	12	5	23	14
ACACTCTTTCCCCACC	16	mRNA	DLX6																ENSSSCG00000033314	DLX6	distal-less homeobox 6 [Source:VGNC Symbol;Acc:VGNC:87342]	DLX6	110255474	DLX6	distal-less homeobox 6	mRNA							2	5	3	7	9	4	3	18	19	0	0	2	4	0	3	3	6
GTCGCCGGTGGGGGACG	17	mRNA	DNAH10																ENSSSCG00000009765	DNAH10	dynein axonemal heavy chain 10 [Source:VGNC Symbol;Acc:VGNC:87367]	DNAH10	0			mRNA							10	2	10	10	7	4	11	7	1	1	1	7	7	5	1	3	2
GAAATGTGAGCCACGTAGTGTTT	23	mRNA	DNAJB6																								NM_005494.3	10049	DNAJB6	DnaJ heat shock protein family (Hsp40) member B6	protein-coding		33	17	28	36	7	27	43	30	17	15	26	23	10	16	10	21	33
TGTCACCTCCTGCTT	15	mRNA	DUSP18																ENSSSCG00000033833	DUSP18	dual specificity phosphatase 18 [Source:VGNC Symbol;Acc:VGNC:103937]	DUSP18	100156909	DUSP18	dual specificity phosphatase 18	mRNA							27	21	16	39	64	17	36	97	61	13	13	26	13	12	17	16	40
CTGACACCTCCTTCC	15	mRNA	DYSF																ENSSSCG00000008312	DYSF	dysferlin [Source:VGNC Symbol;Acc:VGNC:87509]	DYSF	100522732	DYSF	dysferlin	mRNA							2	4	0	1	9	0	4	19	13	3	2	1	1	1	0	1	1
CGGCCACCTCCGGCCC	16	mRNA	ECE1																ENSSSCG00000003513	ECE1	endothelin converting enzyme 1 [Source:VGNC Symbol;Acc:VGNC:87531]	ECE1	0			mRNA							2	8	2	4	18	2	9	24	12	2	1	4	2	5	3	4	5
CCCGGCCCCGCCCGCGCG	18	mRNA	EEF1A2											XM_021077778.1	110257403	EEF1A2	eukaryotic translation elongation factor 1 alpha 2	protein-coding															128	79	70	85	51	74	132	116	61	48	49	81	37	35	11	58	129
CCGGCCCCGCCCGCGCG	17	mRNA	EEF1A2											XM_021077778.1	110257403	EEF1A2	eukaryotic translation elongation factor 1 alpha 2	protein-coding															8	9	1	3	4	8	6	8	4	5	4	3	1	7	0	4	5
CGGCCACCGCCGGCCC	16	mRNA	FAM222A																ENSSSCG00000009927	FAM222A	family with sequence similarity 222 member A [Source:VGNC Symbol;Acc:VGNC:87959]	FAM222A	100153422	FAM222A	family with sequence similarity 222 member A	mRNA							3	4	1	7	13	2	1	17	15	0	3	5	1	1	1	3	1
TGTCCCCTCCTGCCC	15	mRNA	FSCN1																ENSSSCG00000007586	FSCN1	fascin actin-bundling protein 1 [Source:VGNC Symbol;Acc:VGNC:88248]	0	100286741	FSCN1	fascin actin-bundling protein 1	mRNA							5	4	0	7	16	2	10	17	20	1	8	1	1	2	1	1	11
TCATAGCCGTCTGTT	15	mRNA	GABRA3																ENSSSCG00000025708	GABRA3	gamma-aminobutyric acid type A receptor subunit alpha3 [Source:VGNC Symbol;Acc:VGNC:88302]	GABRA3	100517926	GABRA3	gamma-aminobutyric acid type A receptor subunit alpha3	mRNA							7	6	9	10	6	10	7	11	7	7	5	11	11	5	1	16	7
CCTGTTCTGCTTACC	15	mRNA	GGT6																ENSSSCG00000017883	GGT6	gamma-glutamyltransferase 6 [Source:VGNC Symbol;Acc:VGNC:88440]	GGT6	0			mRNA							24	22	7	15	14	7	20	56	8	12	14	22	15	7	7	16	31
AGGAGGAGGAGGGGCGGC	18	mRNA	GPR75																ENSSSCG00000008413	GPR75	G protein-coupled receptor 75 [Source:VGNC Symbol;Acc:VGNC:88636]	GPR75	100517153	GPR75	G protein-coupled receptor 75	mRNA							411	134	217	285	158	257	374	268	130	97	111	188	170	87	64	234	212
GAGGAGGAGGGGCGGC	16	mRNA	GPR75																ENSSSCG00000008413	GPR75	G protein-coupled receptor 75 [Source:VGNC Symbol;Acc:VGNC:88636]	GPR75	100517153	GPR75	G protein-coupled receptor 75	mRNA							29	7	7	16	7	12	17	18	8	7	9	10	14	6	7	18	8
TCGGAGGGACCCAGCT	16	mRNA	GPRC5C																ENSSSCG00000040989	GPRC5C	G protein-coupled receptor class C group 5 member C [Source:VGNC Symbol;Acc:VGNC:98998]	GPRC5C	0			mRNA							6	5	5	13	37	3	7	40	34	6	1	8	2	3	3	7	2
CTGACACCTACTGCC	15	mRNA	HCN2																ENSSSCG00000033442	HCN2	hyperpolarization activated cyclic nucleotide gated potassium and sodium channel 2 [Source:VGNC Symbol;Acc:VGNC:88803]	HCN2	100625160	HCN2	hyperpolarization activated cyclic nucleotide gated potassium and sodium channel 2	mRNA							5	9	7	12	38	3	12	39	34	5	4	4	3	4	5	2	5
CTGACACCTACTGCCC	16	mRNA	HCN2																ENSSSCG00000033442	HCN2	hyperpolarization activated cyclic nucleotide gated potassium and sodium channel 2 [Source:VGNC Symbol;Acc:VGNC:88803]	HCN2	100625160	HCN2	hyperpolarization activated cyclic nucleotide gated potassium and sodium channel 2	mRNA							29	34	10	44	106	13	30	132	130	11	17	20	17	12	19	10	13
CCAGGTCTGCTTACC	15	mRNA	HMGXB3																ENSSSCG00000014440	HMGXB3	HMG-box containing 3 [Source:VGNC Symbol;Acc:VGNC:88910]	HMGXB3	100516069	HMGXB3	HMG-box containing 3	mRNA							47	52	29	68	49	38	37	123	53	33	36	59	25	25	27	45	69
AAGGAGGGGGGAAGAG	16	mRNA	HSH2D																ENSSSCG00000013853	HSH2D	hematopoietic SH2 domain containing [Source:VGNC Symbol;Acc:VGNC:88996]	HSH2D	100511370	HSH2D	hematopoietic SH2 domain containing	mRNA							15	0	9	11	5	5	12	14	7	5	6	12	3	5	6	9	7
CTTCAAAGTTCTTTTC	16	mRNA	HUWE1																ENSSSCG00000012328	HUWE1	HECT, UBA and WWE domain containing E3 ubiquitin protein ligase 1 [Source:VGNC Symbol;Acc:VGNC:89008]	HUWE1	100517442	HUWE1	HECT, UBA and WWE domain containing E3 ubiquitin protein ligase 1	mRNA							37	32	28	48	102	18	53	128	117	20	25	38	33	23	22	24	31
GGCTGAAAAAAAAAT	15	mRNA	IGFBP5																ENSSSCG00000025924	IGFBP5	insulin like growth factor binding protein 5 [Source:VGNC Symbol;Acc:VGNC:96368]	IGFBP5	100738836	LOC100738836	insulin-like growth factor-binding protein 5	mRNA							5	2	3	3	8	3	2	4	10	3	5	2	5	7	1	2	3
CTGACCCCTCCTCCC	15	mRNA	IKZF4																ENSSSCG00000031139	IKZF4	IKAROS family zinc finger 4 [Source:VGNC Symbol;Acc:VGNC:89075]	IKZF4	100625585	IKZF4	IKAROS family zinc finger 4	mRNA							6	4	1	3	14	2	4	28	23	5	5	4	1	4	6	2	2
GGAGTTCCCGTCGTGGCGCAGTGGTTAACGAATCCGACTA	40	mRNA	INHBA										piR-ssc-1021800	NM_214028.1	397093	INHBA	inhibin subunit beta A	protein-coding	ENSSSCG00000052475	0	0	0	0			lncRNA							3	2	2	1	1	3	5	2	1	0	2	5	10	2	3	3	26
GGGGAGGAGGGGTGGGAG	18	mRNA	KCNK6											XM_003127105.4	100514651	KCNK6	potassium two pore domain channel subfamily K member 6	protein-coding	ENSSSCG00000038902	KCNK6	potassium two pore domain channel subfamily K member 6 [Source:VGNC Symbol;Acc:VGNC:89373]	KCNK6	0			mRNA							48	25	12	31	14	27	47	30	18	10	17	15	14	11	5	22	37
CTGGCACCTCCTGCC	15	mRNA	KCTD17																ENSSSCG00000000135	KCTD17	potassium channel tetramerization domain containing 17 [Source:VGNC Symbol;Acc:VGNC:89396]	KCTD17	100512279	KCTD17	potassium channel tetramerization domain containing 17	mRNA							3	6	2	6	13	4	3	13	12	5	2	4	1	0	0	2	4
CTGGCACCTCCTGCCC	16	mRNA	KCTD17																ENSSSCG00000000135	KCTD17	potassium channel tetramerization domain containing 17 [Source:VGNC Symbol;Acc:VGNC:89396]	KCTD17	100512279	KCTD17	potassium channel tetramerization domain containing 17	mRNA							10	10	1	27	46	5	15	66	46	10	5	9	3	4	8	4	14
ACACTCTTTCCCTCC	15	mRNA	KCTD2										piR-ssc-1053667						ENSSSCG00000031958	KCTD2	potassium channel tetramerization domain containing 2 [Source:VGNC Symbol;Acc:VGNC:89398]	KCTD2	100515164	KCTD2	potassium channel tetramerization domain containing 2	mRNA							10	7	3	7	34	5	5	47	57	4	2	13	1	0	1	2	7
CCCCAGCCCGGCCGGCCCCCCC	22	mRNA	KLHL10																								NM_001329595.1	317719	KLHL10	kelch like family member 10	protein-coding		17	12	7	10	81	10	10	43	122	11	13	15	6	11	6	7	6
CCAGTCCTGCTTACC	15	mRNA	LBR																ENSSSCG00000032397	LBR	lamin B receptor [Source:VGNC Symbol;Acc:VGNC:98068]	LBR	110255643	LBR	lamin B receptor	mRNA							82	92	73	102	46	60	84	154	76	60	48	74	48	36	50	51	82
CTGCCACCTCCTGCGC	16	mRNA	LHFPL6																ENSSSCG00000029855	LHFPL6	LHFPL tetraspan subfamily member 6 [Source:VGNC Symbol;Acc:VGNC:89709]	LHFPL6	100624925	LHFPL6	LHFPL tetraspan subfamily member 6	mRNA							4	5	3	12	34	3	9	22	38	3	3	5	7	4	1	3	8
CTGACACCTCTGCTT	15	mRNA	LOC100522627																ENSSSCG00000060093	0	0	0	100522627	LOC100522627	olfactory receptor 10R2-like	mRNA							4	5	4	6	16	2	5	23	15	0	2	1	3	2	3	2	5
CCAGTTCTGCTTACAC	16	mRNA	LOC110255383																ENSSSCG00000063309	0	0	0	110255383	LOC110255383	olfactory receptor 52J3-like	mRNA							10	4	4	2	3	5	7	13	6	7	5	5	3	5	5	3	9
GAATGGGTCGTCGCCGCC	18	mRNA	LOC110258214											XM_021081402.1	110258214	LOC110258214	basic salivary proline-rich protein 4-like	protein-coding	ENSSSCG00000041461	0	0	0	0			lncRNA							9	7	3	6	13	6	2	10	22	5	2	2	3	4	0	2	6
GAATGGGTCGTCGCCGCCAC	20	mRNA	LOC110258214											XM_021081402.1	110258214	LOC110258214	basic salivary proline-rich protein 4-like	protein-coding	ENSSSCG00000041461	0	0	0	0			lncRNA							25	13	7	12	7	9	29	20	11	7	10	10	10	5	8	15	11
CCCTTTCCGCTACCCC	16	mRNA	LOC110258978																ENSSSCG00000040844	0	0	0	110258978	LOC110258978	olfactory receptor 1Q1-like	mRNA							18	15	15	27	20	13	23	33	7	9	10	22	9	15	10	12	22
CTGTCACCTCCTGCC	15	mRNA	MED16																ENSSSCG00000013416	MED16	mediator complex subunit 16 [Source:VGNC Symbol;Acc:VGNC:90110]	MED16	0			mRNA							16	17	9	26	78	10	19	69	87	7	9	20	10	8	10	3	23
CTGTCACCTCCTGCCC	16	mRNA	MED16																ENSSSCG00000013416	MED16	mediator complex subunit 16 [Source:VGNC Symbol;Acc:VGNC:90110]	MED16	0			mRNA							49	50	37	96	220	45	52	237	280	31	21	57	29	18	21	24	47
AGTCGCCGCCGCCGCCGG	18	mRNA	MGAM2																ENSSSCG00000016487	MGAM2	maltase-glucoamylase 2 (putative) [Source:HGNC Symbol;Acc:HGNC:28101]	MGAM2	100623494	MGAM2	maltase-glucoamylase 2 (putative)	mRNA							12	8	8	15	3	4	13	10	13	6	4	7	3	2	5	5	14
CATACTACAGTGTTGC	16	mRNA	MON1A																ENSSSCG00000025791	MON1A	MON1 homolog A, secretory trafficking associated [Source:VGNC Symbol;Acc:VGNC:90299]	0	100626383	MON1A	MON1 homolog A, secretory trafficking associated	mRNA							4	4	3	11	20	1	7	37	30	1	4	10	4	3	3	3	5
ACACCCAGAAATTCAGT	17	mRNA	MS4A1																ENSSSCG00000062432	0	0	0	0			lncRNA	NM_152867.2	931	MS4A1	membrane spanning 4-domains A1	protein-coding		17	11	9	19	6	12	16	14	7	10	4	6	10	2	2	5	9
CCCGGCCCCGCCCGCGC	17	mRNA	MYO1C											XM_021077778.1	110257403	EEF1A2	eukaryotic translation elongation factor 1 alpha 2	protein-coding	ENSSSCG00000011110	CCDC3	coiled-coil domain containing 3 [Source:HGNC Symbol;Acc:HGNC:23813]	CCDC3	100510975	LOC100510975	coiled-coil domain-containing protein 3	mRNA	NM_033375.5	4641	MYO1C	myosin IC	protein-coding		286	147	150	190	85	131	226	214	110	102	92	125	110	87	45	112	131
CGGCCACCGCCTGCCC	16	mRNA	NADSYN1																ENSSSCG00000012859	NADSYN1	NAD synthetase 1 [Source:VGNC Symbol;Acc:VGNC:90567]	NADSYN1	100516661	NADSYN1	NAD synthetase 1	mRNA							2	4	2	5	17	1	0	15	11	1	1	3	1	0	2	0	4
ACCGAAAGGTTGGTGGTTCGAGCCCACCCAGGGACGCC	38	mRNA	NDUFS7										piR-ssc-1156397						ENSSSCG00000024144	0	NADH:ubiquinone oxidoreductase core subunit S7 [Source:VGNC Symbol;Acc:VGNC:90655]	0	100624738	NDUFS7	NADH:ubiquinone oxidoreductase core subunit S7	mRNA							8	9	16	8	4	15	17	13	1	11	10	24	18	12	5	31	72
CCGAAAGGTTGGTGGTTCGAGCCCACCCAGGGACGCC	37	mRNA	NDUFS7										piR-ssc-1156397						ENSSSCG00000024144	0	NADH:ubiquinone oxidoreductase core subunit S7 [Source:VGNC Symbol;Acc:VGNC:90655]	0	100624738	NDUFS7	NADH:ubiquinone oxidoreductase core subunit S7	mRNA							9	10	8	19	7	8	14	7	4	7	9	19	11	14	6	21	78
CGAAAGGTTGGTGGTTCGAGCCCACCCAGGGACGCC	36	mRNA	NDUFS7										piR-ssc-1156397						ENSSSCG00000024144	0	NADH:ubiquinone oxidoreductase core subunit S7 [Source:VGNC Symbol;Acc:VGNC:90655]	0	100624738	NDUFS7	NADH:ubiquinone oxidoreductase core subunit S7	mRNA							17	5	3	8	9	9	10	7	4	4	9	16	12	3	4	22	74
TAACCGAAAGGTTGGTGGTTCGAGCCCACCCAGGGACGCC	40	mRNA	NDUFS7										piR-ssc-794235						ENSSSCG00000024144	0	NADH:ubiquinone oxidoreductase core subunit S7 [Source:VGNC Symbol;Acc:VGNC:90655]	0	100624738	NDUFS7	NADH:ubiquinone oxidoreductase core subunit S7	mRNA							15	18	13	11	12	5	23	18	10	6	14	23	22	20	10	39	115
TTAACCGAAAGGTTGGTGGTTCGAGCCCACCCAGGGACGC	40	mRNA	NDUFS7										piR-ssc-869457						ENSSSCG00000024144	0	NADH:ubiquinone oxidoreductase core subunit S7 [Source:VGNC Symbol;Acc:VGNC:90655]	0	100624738	NDUFS7	NADH:ubiquinone oxidoreductase core subunit S7	mRNA							9	7	8	17	12	16	13	13	13	3	13	14	11	9	9	23	98
ACCCTGCTCGCTGCGCC	17	mRNA	NXF1										piR-ssc-1068296						ENSSSCG00000022866	NXF1	nuclear RNA export factor 1 [Source:VGNC Symbol;Acc:VGNC:90993]	NXF1	0			mRNA							10	5	7	12	2	2	11	8	9	3	7	7	7	7	0	12	24
CCCTGCTCGCTGCGCC	16	mRNA	NXF1										piR-ssc-1127206						ENSSSCG00000022866	NXF1	nuclear RNA export factor 1 [Source:VGNC Symbol;Acc:VGNC:90993]	NXF1	0			mRNA							15	5	6	4	4	5	11	10	9	4	4	5	11	11	5	25	34
CCGCCCCCGCCGCTCCCGCCGCCCC	25	mRNA	ONECUT2																								XM_047437945.1	9480	ONECUT2	one cut homeobox 2	protein-coding		5	6	6	8	23	8	5	16	20	3	2	7	6	4	4	3	8
CCGCCCCCGCCGCTCCCGCCGCCCCC	26	mRNA	ONECUT2																								XM_047437945.1	9480	ONECUT2	one cut homeobox 2	protein-coding		13	5	4	18	19	4	13	27	32	3	6	10	5	4	1	3	13
CCGCCCCCGCCGCTCCCGCCGCCCCCGCC	29	mRNA	ONECUT2																								XM_047437945.1	9480	ONECUT2	one cut homeobox 2	protein-coding		7	4	3	1	10	3	4	11	15	2	2	2	5	2	1	4	5
AATCTCAGGGTCGTGGGTTCGGGCCCCACGTTGGGCGCC	39	mRNA	OR1F1										piR-ssc-747390														XM_011522507.4	4992	OR1F1	olfactory receptor family 1 subfamily F member 1	protein-coding		10	12	8	7	4	7	14	11	1	6	4	11	18	8	6	20	35
ACCCGGCTAGCTCAGTCGGTAGAGCATGGGACTCTTAATC	40	mRNA	OR1F1										piR-ssc-1187639														XM_011522507.4	4992	OR1F1	olfactory receptor family 1 subfamily F member 1	protein-coding		9	7	6	4	3	7	17	8	4	5	10	8	10	11	1	11	29
ACTCTTAATCCCAGGGTCGTGGGTTCGGGCCCCACGTTGG	40	mRNA	OR1F1										piR-ssc-761780														XM_011522507.4	4992	OR1F1	olfactory receptor family 1 subfamily F member 1	protein-coding		21	14	12	20	4	13	24	17	16	6	12	21	24	22	8	37	87
ACTCTTAATCTCAGGGTCGTGGGTTCGGGCCCCACGCTGG	40	mRNA	OR1F1										piR-ssc-753287														XM_011522507.4	4992	OR1F1	olfactory receptor family 1 subfamily F member 1	protein-coding		4	4	4	5	2	6	8	2	2	2	0	2	4	1	3	15	24
ACTCTTAGTCTCAGGGTCGTGGGTTCGGGCCCCACGTTGG	40	mRNA	OR1F1										piR-ssc-781598														XM_011522507.4	4992	OR1F1	olfactory receptor family 1 subfamily F member 1	protein-coding		6	3	3	6	3	7	13	7	7	4	5	9	6	6	3	10	30
AGACTCTTAATCTCAGGGTCGTGGGTTCGGGCCCCACGCT	40	mRNA	OR1F1										piR-ssc-753287														XM_011522507.4	4992	OR1F1	olfactory receptor family 1 subfamily F member 1	protein-coding		5	1	0	3	3	8	4	3	4	1	0	3	3	4	2	11	25
AGAGCATGGGACTCTTAATCCCAGGGTCGTGGGTTCGCGC	40	mRNA	OR1F1										piR-ssc-801437														XM_011522507.4	4992	OR1F1	olfactory receptor family 1 subfamily F member 1	protein-coding		14	6	9	10	6	9	18	16	6	4	11	12	33	16	15	14	57
AGAGCATGGGACTCTTAATCCCCGGGTCGTGGGTTCGGGC	40	mRNA	OR1F1																								XM_011522507.4	4992	OR1F1	olfactory receptor family 1 subfamily F member 1	protein-coding		4	1	2	3	1	1	4	2	2	3	1	1	2	5	4	7	14
AGAGCATGGGGCTCTTGGTCTCAGGGTCGTGGGTTCGGGC	40	mRNA	OR1F1										piR-ssc-791867														XM_011522507.4	4992	OR1F1	olfactory receptor family 1 subfamily F member 1	protein-coding		3	6	1	4	3	1	9	3	4	0	3	6	6	5	2	13	22
AGGGTCGTGGGTTCGGGCCCCACGTTGGGCGCC	33	mRNA	OR1F1										piR-ssc-779769														XM_011522507.4	4992	OR1F1	olfactory receptor family 1 subfamily F member 1	protein-coding		20	7	2	8	4	10	6	5	6	4	5	14	14	8	5	38	56
AGTCGGTAGAGCATGGGCCTCTTAATCCCAGGGTCGTGGG	40	mRNA	OR1F1																								XM_011522507.4	4992	OR1F1	olfactory receptor family 1 subfamily F member 1	protein-coding		3	6	2	4	4	1	14	5	4	3	3	2	4	3	4	11	27
ATCTCAGGGTCGTGGGTTCGGGCCCCACGTTGGGCGC	37	mRNA	OR1F1										piR-ssc-747390														XM_011522507.4	4992	OR1F1	olfactory receptor family 1 subfamily F member 1	protein-coding		2	5	0	4	2	2	0	1	1	0	4	2	2	4	2	12	20
ATCTCAGGGTCGTGGGTTCGGGCCCCACGTTGGGCGCC	38	mRNA	OR1F1										piR-ssc-746798														XM_011522507.4	4992	OR1F1	olfactory receptor family 1 subfamily F member 1	protein-coding		18	27	22	38	16	34	40	20	17	12	24	41	34	36	10	78	147
ATCTCAGGGTCGTGGGTTCGTGCCCCACGTTGGGCGCC	38	mRNA	OR1F1										piR-ssc-747283														XM_011522507.4	4992	OR1F1	olfactory receptor family 1 subfamily F member 1	protein-coding		9	5	5	11	3	9	7	8	8	6	6	4	10	4	3	21	26
CAGGGTCGTGGGTTCGGGCCCCACGTTGGGCGCC	34	mRNA	OR1F1										piR-ssc-779769														XM_011522507.4	4992	OR1F1	olfactory receptor family 1 subfamily F member 1	protein-coding		22	19	18	18	9	18	37	12	8	10	14	13	24	12	6	46	65
CAGTCGGTAGAGCATGGGCCTCTTAATCCCAGGGTCGTGG	40	mRNA	OR1F1																								XM_011522507.4	4992	OR1F1	olfactory receptor family 1 subfamily F member 1	protein-coding		14	6	7	8	2	10	21	10	8	7	12	12	7	5	2	26	53
CAGTCGGTAGAGCATGGGGCTCTTAATCTCAGGGTCGTGG	40	mRNA	OR1F1																								XM_011522507.4	4992	OR1F1	olfactory receptor family 1 subfamily F member 1	protein-coding		4	1	1	3	1	6	9	3	3	1	3	12	4	8	2	12	34
CCAGGGTCGTGGGTTCGGGCCCCACGTTGGGCGCC	35	mRNA	OR1F1										piR-ssc-761780														XM_011522507.4	4992	OR1F1	olfactory receptor family 1 subfamily F member 1	protein-coding		9	4	9	7	1	3	3	4	5	4	3	2	9	3	3	14	20
CGGCAGAGCATGGGACTCTTAATCCCAGGGTCGTGGGTTC	40	mRNA	OR1F1																								XM_011522507.4	4992	OR1F1	olfactory receptor family 1 subfamily F member 1	protein-coding		9	8	8	9	1	2	7	5	3	5	4	7	9	9	0	9	20
CGGTAGAGCATGGGACTCTTAATCCCAGGGTCGTGGGCTC	40	mRNA	OR1F1										piR-ssc-1259358														XM_011522507.4	4992	OR1F1	olfactory receptor family 1 subfamily F member 1	protein-coding		18	14	19	25	9	28	15	11	7	8	15	20	20	14	8	36	85
CGGTAGAGCATGGGACTCTTATCCCAGGGTCGTGGGTTCG	40	mRNA	OR1F1																								XM_011522507.4	4992	OR1F1	olfactory receptor family 1 subfamily F member 1	protein-coding		10	1	4	6	5	6	7	2	5	4	7	5	15	8	4	8	25
CGGTAGAGCATGGGCCTCTTAATCCCAGGGTCGTGGGTTC	40	mRNA	OR1F1																								XM_011522507.4	4992	OR1F1	olfactory receptor family 1 subfamily F member 1	protein-coding		29	31	32	20	22	19	38	23	21	15	41	30	32	25	10	36	149
CGGTAGAGCATGGGGCTCTTAATCCCAGGGTCGTGGGTTC	40	mRNA	OR1F1																								XM_011522507.4	4992	OR1F1	olfactory receptor family 1 subfamily F member 1	protein-coding		4	4	2	3	7	4	6	10	5	2	12	10	3	7	1	4	52
CGGTAGAGCATGGGGCTCTTAATCTCAGGGTCGTGGGTTC	40	mRNA	OR1F1																								XM_011522507.4	4992	OR1F1	olfactory receptor family 1 subfamily F member 1	protein-coding		4	2	4	4	3	3	7	6	4	1	2	9	6	5	2	10	27
CGGTAGAGCATGGGGCTCTTGGTCTCAGGGTCGTGGGTTC	40	mRNA	OR1F1																								XM_011522507.4	4992	OR1F1	olfactory receptor family 1 subfamily F member 1	protein-coding		7	5	4	4	5	7	9	5	4	1	1	4	1	7	3	19	34
CGGTCGAGCATGGGACTCTTAATCCCAGGGTCGTGGGTTC	40	mRNA	OR1F1																								XM_011522507.4	4992	OR1F1	olfactory receptor family 1 subfamily F member 1	protein-coding		19	17	11	5	2	7	12	11	11	2	12	6	18	19	11	24	68
CGTAATCTCAGGGTCGTGGGTTCGGGCCCCACGTTGGGCG	40	mRNA	OR1F1										piR-ssc-751674														XM_011522507.4	4992	OR1F1	olfactory receptor family 1 subfamily F member 1	protein-coding		4	4	3	2	1	7	4	2	1	3	3	7	5	3	7	9	19
CGTGGGTTCGGGCCCCACGTTGGGCGCC	28	mRNA	OR1F1										piR-ssc-1128846														XM_011522507.4	4992	OR1F1	olfactory receptor family 1 subfamily F member 1	protein-coding		6	6	0	6	6	9	7	8	3	3	5	5	9	2	3	15	17
CTCAGGGTCGTGGGTTCGGGCCCCACGTTGGGCGCC	36	mRNA	OR1F1										piR-ssc-758166														XM_011522507.4	4992	OR1F1	olfactory receptor family 1 subfamily F member 1	protein-coding		12	9	6	9	2	7	9	5	6	0	5	8	11	8	3	26	38
CTCTTAATCCCAGGGTCGTGGGTTCGCGCCCCACGTTGGG	40	mRNA	OR1F1										piR-ssc-780497														XM_011522507.4	4992	OR1F1	olfactory receptor family 1 subfamily F member 1	protein-coding		5	2	8	8	2	9	7	10	11	4	7	6	11	11	2	15	29
CTCTTAATCCCAGGGTCGTGGGTTCGGGCCCCACGTTGGG	40	mRNA	OR1F1										piR-ssc-761780														XM_011522507.4	4992	OR1F1	olfactory receptor family 1 subfamily F member 1	protein-coding		55	37	37	45	22	49	63	60	26	28	45	45	44	46	10	95	235
CTCTTAATCTCAGGGTCGTGGGTTCGGGCCCCACGCTGGG	40	mRNA	OR1F1										piR-ssc-753287														XM_011522507.4	4992	OR1F1	olfactory receptor family 1 subfamily F member 1	protein-coding		7	4	8	10	7	6	6	9	9	2	8	5	13	5	6	28	55
CTTAATCCCAGGGTCGTGGGTTCGCGCCCCACGTTGGGCG	40	mRNA	OR1F1										piR-ssc-780497														XM_011522507.4	4992	OR1F1	olfactory receptor family 1 subfamily F member 1	protein-coding		7	2	2	2	1	6	2	2	4	3	9	10	5	3	1	8	18
CTTAATCCCAGGGTCGTGGGTTCGGGCCCCACGTTGGGCG	40	mRNA	OR1F1										piR-ssc-761780														XM_011522507.4	4992	OR1F1	olfactory receptor family 1 subfamily F member 1	protein-coding		40	31	25	42	20	28	50	24	21	6	37	23	59	40	15	57	113
CTTAATCTCAGGGTCGTGGGTTCGGGCCCCACGCTGGGCG	40	mRNA	OR1F1										piR-ssc-753287														XM_011522507.4	4992	OR1F1	olfactory receptor family 1 subfamily F member 1	protein-coding		6	6	4	11	6	11	15	8	8	3	6	12	12	25	6	26	51
CTTCATCTCAGGGTCGTGGGTTCGGGCCCCACGTTGGGCG	40	mRNA	OR1F1										piR-ssc-747425														XM_011522507.4	4992	OR1F1	olfactory receptor family 1 subfamily F member 1	protein-coding		27	13	16	10	5	20	26	13	15	5	17	14	14	12	17	32	103
CTTCATCTCAGGGTCGTGGGTTCGTGCCCCACGTTGGGCG	40	mRNA	OR1F1										piR-ssc-799723														XM_011522507.4	4992	OR1F1	olfactory receptor family 1 subfamily F member 1	protein-coding		11	5	3	5	2	4	5	4	5	1	5	3	6	3	4	6	34
GACTCTTAATCCCAGGGTCGTGGGTTCGGGCCCCACGTTG	40	mRNA	OR1F1										piR-ssc-761780														XM_011522507.4	4992	OR1F1	olfactory receptor family 1 subfamily F member 1	protein-coding		8	12	4	8	10	12	21	9	10	2	13	11	13	13	5	34	50
GCCCGGCTAGCTCAGTCGGAGAGCATGAGACTCTTAGTCT	40	mRNA	OR1F1										piR-ssc-753703														XM_011522507.4	4992	OR1F1	olfactory receptor family 1 subfamily F member 1	protein-coding		10	7	3	6	4	6	12	3	3	1	3	6	5	5	2	7	22
GCCCGGCTAGCTCAGTCGGAGAGCATGGGACTCTTAATCC	40	mRNA	OR1F1										piR-ssc-794077														XM_011522507.4	4992	OR1F1	olfactory receptor family 1 subfamily F member 1	protein-coding		53	51	39	44	14	35	83	44	27	17	38	41	67	47	24	57	225
GCCCGGCTAGCTCAGTCGGCAGAGCATGAGACTCTGAATC	40	mRNA	OR1F1										piR-ssc-751374														XM_011522507.4	4992	OR1F1	olfactory receptor family 1 subfamily F member 1	protein-coding		8	9	7	6	6	10	7	4	5	3	8	8	8	2	3	9	23
GCCCGGCTAGCTCAGTCGGCAGAGCATGAGACTCTTAGTC	40	mRNA	OR1F1										piR-ssc-751374														XM_011522507.4	4992	OR1F1	olfactory receptor family 1 subfamily F member 1	protein-coding		16	14	10	15	9	10	20	15	10	5	9	13	16	7	3	29	59
GCCCGGCTAGCTCAGTCGGCAGAGCATGAGACTCTTGATC	40	mRNA	OR1F1										piR-ssc-751374														XM_011522507.4	4992	OR1F1	olfactory receptor family 1 subfamily F member 1	protein-coding		4	6	7	3	2	3	7	5	3	0	5	2	4	4	1	11	24
GCCCGGCTAGCTCAGTCGGCAGAGCATGGGACTCTTAATC	40	mRNA	OR1F1										piR-ssc-756624														XM_011522507.4	4992	OR1F1	olfactory receptor family 1 subfamily F member 1	protein-coding		72	95	72	62	41	78	109	51	41	29	65	71	118	75	27	119	380
GCCCGGCTAGCTCAGTCGGTAGAGCATGAGACGCTTAGTC	40	mRNA	OR1F1										piR-ssc-749304														XM_011522507.4	4992	OR1F1	olfactory receptor family 1 subfamily F member 1	protein-coding		3	9	5	10	3	2	8	7	6	2	4	5	7	7	6	15	34
GCCCGGCTAGCTCAGTCGGTAGAGCATGAGACTCTTAGGC	40	mRNA	OR1F1																								XM_011522507.4	4992	OR1F1	olfactory receptor family 1 subfamily F member 1	protein-coding		19	11	8	21	6	7	17	11	10	4	14	11	18	8	3	22	78
GCCCGGCTAGCTCAGTCGGTAGAGCATGAGACTCTTATCT	40	mRNA	OR1F1																								XM_011522507.4	4992	OR1F1	olfactory receptor family 1 subfamily F member 1	protein-coding		26	24	17	35	13	33	37	19	24	14	20	17	24	17	4	58	132
GCCCGGCTAGCTCAGTCGGTAGAGCATGAGACTCTTCATC	40	mRNA	OR1F1										piR-ssc-747430														XM_011522507.4	4992	OR1F1	olfactory receptor family 1 subfamily F member 1	protein-coding		62	65	35	67	33	63	128	92	40	26	56	68	66	41	25	141	401
GCCCGGCTAGCTCAGTCGGTAGAGCATGAGACTCTTCGTC	40	mRNA	OR1F1										piR-ssc-747430														XM_011522507.4	4992	OR1F1	olfactory receptor family 1 subfamily F member 1	protein-coding		20	19	14	32	17	17	39	18	18	6	33	22	31	11	10	42	136
GCCCGGCTAGCTCAGTCGGTAGAGCATGAGACTCTTGAGC	40	mRNA	OR1F1										piR-ssc-747430														XM_011522507.4	4992	OR1F1	olfactory receptor family 1 subfamily F member 1	protein-coding		8	4	3	12	5	6	12	8	7	3	4	8	11	2	5	14	49
GCCCGGCTAGCTCAGTCGGTAGAGCATGAGACTCTTGGTC	40	mRNA	OR1F1										piR-ssc-747430														XM_011522507.4	4992	OR1F1	olfactory receptor family 1 subfamily F member 1	protein-coding		52	57	23	71	22	24	53	40	40	7	37	54	29	25	26	74	223
GCCCGGCTAGCTCAGTCGGTAGAGCATGAGAGTCTTAATC	40	mRNA	OR1F1																								XM_011522507.4	4992	OR1F1	olfactory receptor family 1 subfamily F member 1	protein-coding		33	26	19	34	20	31	52	41	21	7	33	28	34	28	19	52	191
GCCCGGCTAGCTCAGTCGGTAGAGCATGAGAGTCTTAGTC	40	mRNA	OR1F1																								XM_011522507.4	4992	OR1F1	olfactory receptor family 1 subfamily F member 1	protein-coding		11	31	12	41	16	27	41	22	19	8	23	26	32	11	12	44	141
GCCCGGCTAGCTCAGTCGGTAGAGCATGAGCCTCTTAGTC	40	mRNA	OR1F1										piR-ssc-761240														XM_011522507.4	4992	OR1F1	olfactory receptor family 1 subfamily F member 1	protein-coding		9	18	17	10	17	8	25	11	8	4	10	19	10	10	4	31	79
GCCCGGCTAGCTCAGTCGGTAGAGCATGAGGCTCTTAGTC	40	mRNA	OR1F1										piR-ssc-771201														XM_011522507.4	4992	OR1F1	olfactory receptor family 1 subfamily F member 1	protein-coding		12	10	13	12	11	14	23	16	9	1	11	23	13	11	4	23	65
GCCCGGCTAGCTCAGTCGGTAGAGCATGGGACTCTGAATC	40	mRNA	OR1F1										piR-ssc-791545														XM_011522507.4	4992	OR1F1	olfactory receptor family 1 subfamily F member 1	protein-coding		21	31	16	22	13	27	26	27	15	9	19	22	34	15	5	34	105
GCCCGGCTAGCTCAGTCGGTAGAGCATGGGACTCTTACTC	40	mRNA	OR1F1										piR-ssc-797625														XM_011522507.4	4992	OR1F1	olfactory receptor family 1 subfamily F member 1	protein-coding		8	6	5	6	3	10	14	6	2	4	6	8	11	8	3	6	41
GCCCGGCTAGCTCAGTCGGTAGAGCATGGGACTCTTATCC	40	mRNA	OR1F1										piR-ssc-801154														XM_011522507.4	4992	OR1F1	olfactory receptor family 1 subfamily F member 1	protein-coding		22	17	22	25	14	20	37	16	16	7	25	18	23	17	8	34	106
GCCCGGCTAGCTCAGTCGGTAGAGCATGGGACTCTTCATC	40	mRNA	OR1F1										piR-ssc-746355														XM_011522507.4	4992	OR1F1	olfactory receptor family 1 subfamily F member 1	protein-coding		26	13	8	18	8	21	27	22	13	3	9	23	20	19	10	20	84
GCCCGGCTAGCTCAGTCGGTAGAGCATGGGACTCTTGATC	40	mRNA	OR1F1										piR-ssc-746355														XM_011522507.4	4992	OR1F1	olfactory receptor family 1 subfamily F member 1	protein-coding		15	21	18	24	8	21	30	18	14	6	12	20	26	14	5	32	93
GCCCGGCTAGCTCAGTCGGTAGAGCATGGGAGTCTTAATC	40	mRNA	OR1F1																								XM_011522507.4	4992	OR1F1	olfactory receptor family 1 subfamily F member 1	protein-coding		6	7	7	10	4	6	10	5	5	2	11	12	9	9	4	14	35
GCCCGGCTAGCTCAGTCGGTAGAGCATGGGCCTCTTAATC	40	mRNA	OR1F1										piR-ssc-750377														XM_011522507.4	4992	OR1F1	olfactory receptor family 1 subfamily F member 1	protein-coding		26	24	15	17	10	20	33	17	12	3	23	18	22	10	5	32	100
GCCCGGCTAGCTCAGTCGGTAGAGCATGTGACTCTTAATC	40	mRNA	OR1F1																								XM_011522507.4	4992	OR1F1	olfactory receptor family 1 subfamily F member 1	protein-coding		3	8	7	2	4	5	7	2	3	1	3	4	6	7	1	8	23
GCCCGGCTAGCTCAGTCGGTAGAGCCTGGGACTCTTAATC	40	mRNA	OR1F1										piR-ssc-806481														XM_011522507.4	4992	OR1F1	olfactory receptor family 1 subfamily F member 1	protein-coding		11	12	14	10	5	13	10	9	7	1	10	13	11	8	2	15	62
GCCCGGCTAGCTCAGTCGGTCGAGCATGAGACTCTGAATC	40	mRNA	OR1F1										piR-ssc-777104														XM_011522507.4	4992	OR1F1	olfactory receptor family 1 subfamily F member 1	protein-coding		13	5	4	14	10	25	25	11	6	3	7	12	3	14	4	20	78
GCCCGGCTAGCTCAGTCGGTCGAGCATGAGACTCTTAATC	40	mRNA	OR1F1										piR-ssc-777104														XM_011522507.4	4992	OR1F1	olfactory receptor family 1 subfamily F member 1	protein-coding		42	27	24	27	31	72	95	31	36	15	26	55	43	51	21	99	259
GCCCGGCTAGCTCAGTCGGTCGAGCATGAGACTCTTAGTC	40	mRNA	OR1F1										piR-ssc-777104														XM_011522507.4	4992	OR1F1	olfactory receptor family 1 subfamily F member 1	protein-coding		22	26	14	19	22	11	42	11	13	2	13	24	12	16	8	27	113
GCCCGGCTAGCTCAGTCGGTCGAGCATGAGACTCTTGATC	40	mRNA	OR1F1										piR-ssc-777104														XM_011522507.4	4992	OR1F1	olfactory receptor family 1 subfamily F member 1	protein-coding		4	3	7	9	3	8	13	1	5	1	9	6	4	2	3	15	47
GCCCGGCTAGCTCAGTCGGTCGAGCATGGGACTCTTAATC	40	mRNA	OR1F1										piR-ssc-783993														XM_011522507.4	4992	OR1F1	olfactory receptor family 1 subfamily F member 1	protein-coding		175	190	158	187	114	176	280	167	104	60	157	188	196	154	73	297	961
GCCCGGCTAGCTCCGTCGGTAGAGCATGGGACTCTTAATC	40	mRNA	OR1F1										piR-ssc-753383														XM_011522507.4	4992	OR1F1	olfactory receptor family 1 subfamily F member 1	protein-coding		15	21	19	11	12	15	21	8	4	6	14	13	19	18	5	22	68
GCCCGGCTAGCTCGGTCGGTAGAGCATGGGACTCTTAATC	40	mRNA	OR1F1										piR-ssc-783953														XM_011522507.4	4992	OR1F1	olfactory receptor family 1 subfamily F member 1	protein-coding		5	9	2	5	3	4	5	8	2	1	5	3	8	7	3	9	36
GCCCGGCTCGCTCAGTCGGTAGAGCATGAGACTCTTAATC	40	mRNA	OR1F1										piR-ssc-801299														XM_011522507.4	4992	OR1F1	olfactory receptor family 1 subfamily F member 1	protein-coding		15	19	7	6	6	10	10	16	6	11	10	5	10	6	2	23	54
GCCCGGCTCGCTCAGTCGGTAGAGCATGGGACTCTTAATC	40	mRNA	OR1F1																								XM_011522507.4	4992	OR1F1	olfactory receptor family 1 subfamily F member 1	protein-coding		13	6	11	8	9	7	29	12	8	4	9	11	18	9	4	30	70
GCCCGGCTGGCTCAGTCGGTAGAGCATGAGACTCTTAATC	40	mRNA	OR1F1										piR-ssc-808563														XM_011522507.4	4992	OR1F1	olfactory receptor family 1 subfamily F member 1	protein-coding		10	4	1	6	3	6	14	5	4	5	2	7	6	7	1	14	22
GCCCGGCTGGCTCAGTCGGTAGAGCATGGGACTCTTAATC	40	mRNA	OR1F1										piR-ssc-794865														XM_011522507.4	4992	OR1F1	olfactory receptor family 1 subfamily F member 1	protein-coding		8	9	3	4	4	6	9	4	2	2	5	8	8	10	4	7	43
GCTAGAGCATGGGACTCTTAATCCCAGGGTCGTGGGTTCG	40	mRNA	OR1F1										piR-ssc-801437														XM_011522507.4	4992	OR1F1	olfactory receptor family 1 subfamily F member 1	protein-coding		13	15	7	9	4	13	9	10	7	5	8	10	11	14	3	17	66
GGACTCTTAATCCCAGGGTCGTGGGTTCGGGCCCCACGTT	40	mRNA	OR1F1										piR-ssc-761780														XM_011522507.4	4992	OR1F1	olfactory receptor family 1 subfamily F member 1	protein-coding		14	10	13	7	4	14	11	4	6	4	11	14	21	11	11	29	75
GGCAGAGCATGGGACTCTTAATCCCAGGGTCGTGGGTTCG	40	mRNA	OR1F1																								XM_011522507.4	4992	OR1F1	olfactory receptor family 1 subfamily F member 1	protein-coding		9	7	7	5	1	8	6	1	4	1	6	2	11	7	3	7	33
GGGTTCGGGCCCCACGTTGGGCGCC	25	mRNA	OR1F1										piR-ssc-1128846														XM_011522507.4	4992	OR1F1	olfactory receptor family 1 subfamily F member 1	protein-coding		7	6	8	7	2	13	16	10	2	2	4	5	13	7	4	23	40
GGTAGAGCATGGGACTCTTAATCCCAGGGTCGTGGGCTCG	40	mRNA	OR1F1										piR-ssc-1259358														XM_011522507.4	4992	OR1F1	olfactory receptor family 1 subfamily F member 1	protein-coding		21	19	21	13	11	22	21	17	10	16	9	16	17	20	5	34	96
GGTAGAGCATGGGACTCTTATCCCAGGGTCGTGGGTTCGG	40	mRNA	OR1F1																								XM_011522507.4	4992	OR1F1	olfactory receptor family 1 subfamily F member 1	protein-coding		7	5	3	3	4	2	5	5	1	2	5	6	5	8	0	4	21
GGTAGAGCATGGGACTCTTGATCCCAGGGTCGTGGGTTCG	40	mRNA	OR1F1																								XM_011522507.4	4992	OR1F1	olfactory receptor family 1 subfamily F member 1	protein-coding		5	6	5	3	1	1	3	1	10	0	2	2	5	3	1	6	24
GGTAGAGCATGGGCCTCTTAATCCCAGGGTCGTGGGTTCG	40	mRNA	OR1F1																								XM_011522507.4	4992	OR1F1	olfactory receptor family 1 subfamily F member 1	protein-coding		33	45	33	19	12	44	41	22	18	19	29	38	35	28	14	59	220
GGTAGAGCATGGGGCTCTTAATCTCAGGGTCGTGGGTTCG	40	mRNA	OR1F1																								XM_011522507.4	4992	OR1F1	olfactory receptor family 1 subfamily F member 1	protein-coding		12	9	13	11	7	19	24	10	6	0	12	19	16	13	4	31	77
GGTAGAGCATGGGGCTCTTAGTCTCAGGGTCGTGGGTTCG	40	mRNA	OR1F1																								XM_011522507.4	4992	OR1F1	olfactory receptor family 1 subfamily F member 1	protein-coding		3	3	2	1	8	4	6	0	1	0	3	12	2	3	0	9	20
GGTAGAGCATGGGGCTCTTGATCTCAGGGTCGTGGGTTCG	40	mRNA	OR1F1																								XM_011522507.4	4992	OR1F1	olfactory receptor family 1 subfamily F member 1	protein-coding		2	5	3	7	4	4	8	6	2	0	5	8	9	12	4	17	46
GGTAGAGCATGGGGCTCTTGGTCTCAGGGTCGTGGGTTCG	40	mRNA	OR1F1																								XM_011522507.4	4992	OR1F1	olfactory receptor family 1 subfamily F member 1	protein-coding		6	4	6	5	3	5	12	5	4	2	8	9	5	6	2	7	42
GTCGTGGGTTCGGGCCCCACGTTGGGCGCC	30	mRNA	OR1F1										piR-ssc-787367														XM_011522507.4	4992	OR1F1	olfactory receptor family 1 subfamily F member 1	protein-coding		4	3	4	3	3	2	6	3	2	3	8	7	4	7	2	16	31
GTGGGTTCGGGCCCCACGTTGGGCGCC	27	mRNA	OR1F1										piR-ssc-1128846														XM_011522507.4	4992	OR1F1	olfactory receptor family 1 subfamily F member 1	protein-coding		21	13	21	19	13	27	13	18	14	11	13	23	14	18	10	52	120
TAATCCCAGGGTCGTGGGTTCGGGCCCCACGTTGGGCGCC	40	mRNA	OR1F1										piR-ssc-761780														XM_011522507.4	4992	OR1F1	olfactory receptor family 1 subfamily F member 1	protein-coding		15	14	12	14	8	20	11	16	8	6	27	13	14	10	4	31	53
TAATCTCAGGGTCGTGGGTTCGCGCCCCACGTTGGGCGCC	40	mRNA	OR1F1										piR-ssc-796297														XM_011522507.4	4992	OR1F1	olfactory receptor family 1 subfamily F member 1	protein-coding		1	3	3	10	4	3	8	9	6	3	4	9	9	5	5	10	28
TAATCTCAGGGTCGTGGGTTCGGGCCCCACGCTGGGCGCC	40	mRNA	OR1F1										piR-ssc-753287														XM_011522507.4	4992	OR1F1	olfactory receptor family 1 subfamily F member 1	protein-coding		5	3	3	9	2	4	8	8	5	4	5	7	4	5	1	12	32
TAATCTCAGGGTCGTGGGTTCGGGCCCCACGTTGGGCGC	39	mRNA	OR1F1										piR-ssc-786999														XM_011522507.4	4992	OR1F1	olfactory receptor family 1 subfamily F member 1	protein-coding		6	3	9	3	2	7	3	7	2	3	5	7	18	4	6	13	43
TAATCTCAGGGTCGTGGGTTCGGGCCCCACGTTGGGCGCC	40	mRNA	OR1F1										piR-ssc-786999														XM_011522507.4	4992	OR1F1	olfactory receptor family 1 subfamily F member 1	protein-coding		19	16	30	35	20	30	41	28	21	19	31	36	40	23	12	68	122
TAATCTCAGGGTCGTGGGTTCGTGCCCCACGTTGGGCGCC	40	mRNA	OR1F1										piR-ssc-804795														XM_011522507.4	4992	OR1F1	olfactory receptor family 1 subfamily F member 1	protein-coding		2	4	1	5	6	5	6	8	4	4	5	8	11	13	2	14	20
TCAGGGTCGTGGGTTCGGGCCCCACGTTGGGCGCC	35	mRNA	OR1F1										piR-ssc-761749														XM_011522507.4	4992	OR1F1	olfactory receptor family 1 subfamily F member 1	protein-coding		9	8	12	11	5	9	20	4	5	7	5	10	7	8	7	34	50
TCAGTCGGTAGAGCATGGGCCTCTTAATCCCAGGGTCGTG	40	mRNA	OR1F1																								XM_011522507.4	4992	OR1F1	olfactory receptor family 1 subfamily F member 1	protein-coding		9	11	7	16	6	15	21	12	6	4	7	15	12	13	5	32	75
TCAGTCGGTAGAGCATGGGGCTCTTAATCTCAGGGTCGTG	40	mRNA	OR1F1																								XM_011522507.4	4992	OR1F1	olfactory receptor family 1 subfamily F member 1	protein-coding		4	4	6	4	2	3	9	3	3	0	2	8	7	2	1	25	27
TCGGAAGAGCATGGGACTCTTAATCCCAGGGTCGTGGGTT	40	mRNA	OR1F1																								XM_011522507.4	4992	OR1F1	olfactory receptor family 1 subfamily F member 1	protein-coding		7	8	2	6	5	4	4	4	7	4	2	4	7	5	3	5	30
TCGGAGAGCATGGGACTCTTAATCCCAGGGTCGTGGGTTC	40	mRNA	OR1F1																								XM_011522507.4	4992	OR1F1	olfactory receptor family 1 subfamily F member 1	protein-coding		8	4	11	8	4	4	16	5	12	2	14	9	10	6	10	14	37
TCGGCAGAGCATGGGACTCTTAATCCCAGGGTCGTGGGTT	40	mRNA	OR1F1																								XM_011522507.4	4992	OR1F1	olfactory receptor family 1 subfamily F member 1	protein-coding		30	23	17	14	11	17	20	14	14	19	17	24	22	25	11	42	69
TCGGTAGAGCATGAGACTCTTATCTCAGGGTCGTGGGTTC	40	mRNA	OR1F1																								XM_011522507.4	4992	OR1F1	olfactory receptor family 1 subfamily F member 1	protein-coding		12	6	7	11	4	6	14	8	2	4	9	7	12	5	8	24	40
TCGGTAGAGCATGAGACTCTTCATCTCAGGGTCGTGGGTT	40	mRNA	OR1F1																								XM_011522507.4	4992	OR1F1	olfactory receptor family 1 subfamily F member 1	protein-coding		18	9	9	9	3	18	20	12	9	17	19	10	13	13	9	20	68
TCGGTAGAGCATGAGGCTCTTAGTCTCAGGGTCGTGGGTT	40	mRNA	OR1F1																								XM_011522507.4	4992	OR1F1	olfactory receptor family 1 subfamily F member 1	protein-coding		10	5	8	14	4	12	8	16	5	11	7	15	13	9	3	22	48
TCGGTAGAGCATGAGGCTCTTCATCTCAGGGTCGTGGGTT	40	mRNA	OR1F1																								XM_011522507.4	4992	OR1F1	olfactory receptor family 1 subfamily F member 1	protein-coding		9	4	5	6	7	12	13	13	5	7	15	13	16	4	4	25	53
TCGGTAGAGCATGAGGCTCTTGATCTCAGGGTCGTGGGTT	40	mRNA	OR1F1																								XM_011522507.4	4992	OR1F1	olfactory receptor family 1 subfamily F member 1	protein-coding		16	15	12	11	4	19	16	16	10	4	9	10	14	10	7	26	63
TCGGTAGAGCATGAGGCTCTTGGTCTCAGGGTCGTGGGTT	40	mRNA	OR1F1																								XM_011522507.4	4992	OR1F1	olfactory receptor family 1 subfamily F member 1	protein-coding		3	1	5	9	4	5	12	7	5	5	5	3	11	4	3	13	21
TCGGTAGAGCATGGGACTCTTAATCCCAGGGGCGTGGGTT	40	mRNA	OR1F1																								XM_011522507.4	4992	OR1F1	olfactory receptor family 1 subfamily F member 1	protein-coding		4	3	1	3	0	0	6	0	0	2	3	2	2	0	4	9	21
TCGGTAGAGCATGGGACTCTTAATCCCAGGGTCGTGGGCT	40	mRNA	OR1F1										piR-ssc-777476														XM_011522507.4	4992	OR1F1	olfactory receptor family 1 subfamily F member 1	protein-coding		84	73	66	106	38	89	111	75	56	46	75	101	83	78	43	139	351
TCGGTAGAGCATGGGACTCTTAATCCCAGGGTCGTGGGTC	40	mRNA	OR1F1										piR-ssc-1193378														XM_011522507.4	4992	OR1F1	olfactory receptor family 1 subfamily F member 1	protein-coding		10	11	14	19	8	9	21	7	9	4	4	14	12	6	6	28	58
TCGGTAGAGCATGGGACTCTTAATCCCAGGGTCGTGGGTG	40	mRNA	OR1F1										piR-ssc-1193378														XM_011522507.4	4992	OR1F1	olfactory receptor family 1 subfamily F member 1	protein-coding		13	14	11	10	4	14	13	6	5	4	10	9	16	13	10	21	68
TCGGTAGAGCATGGGACTCTTAATCCCCGGGTCGTGGGTT	40	mRNA	OR1F1																								XM_011522507.4	4992	OR1F1	olfactory receptor family 1 subfamily F member 1	protein-coding		11	13	7	5	7	3	19	6	6	4	9	12	5	8	3	17	42
TCGGTAGAGCATGGGACTCTTAATCCGAGGGTCGTGGGTT	40	mRNA	OR1F1																								XM_011522507.4	4992	OR1F1	olfactory receptor family 1 subfamily F member 1	protein-coding		12	13	11	14	13	8	14	11	10	7	19	13	16	10	6	27	67
TCGGTAGAGCATGGGACTCTTACTCCCAGGGTCGTGGGTT	40	mRNA	OR1F1																								XM_011522507.4	4992	OR1F1	olfactory receptor family 1 subfamily F member 1	protein-coding		16	13	9	12	9	10	18	11	11	10	10	14	16	12	5	20	59
TCGGTAGAGCATGGGACTCTTATCCCAGGGTCGTGGGTTC	40	mRNA	OR1F1																								XM_011522507.4	4992	OR1F1	olfactory receptor family 1 subfamily F member 1	protein-coding		28	29	13	31	13	32	30	31	10	19	30	22	31	26	13	34	150
TCGGTAGAGCATGGGACTCTTCATCCCAGGGTCGTGGGTT	40	mRNA	OR1F1																								XM_011522507.4	4992	OR1F1	olfactory receptor family 1 subfamily F member 1	protein-coding		38	33	19	20	11	26	40	27	16	17	31	28	31	18	16	37	92
TCGGTAGAGCATGGGACTCTTGATCCCAGGGTCGTGGGTT	40	mRNA	OR1F1																								XM_011522507.4	4992	OR1F1	olfactory receptor family 1 subfamily F member 1	protein-coding		31	23	12	22	5	17	27	20	14	7	14	31	26	22	6	41	121
TCGGTAGAGCATGGGACTCTTTATCCCAGGGTCGTGGGTT	40	mRNA	OR1F1																								XM_011522507.4	4992	OR1F1	olfactory receptor family 1 subfamily F member 1	protein-coding		17	8	8	12	3	9	9	9	4	5	9	14	6	8	4	10	44
TCGGTAGAGCATGGGCCTCTTAATCCCAGGGTCGTGGGCT	40	mRNA	OR1F1																								XM_011522507.4	4992	OR1F1	olfactory receptor family 1 subfamily F member 1	protein-coding		6	9	5	5	3	7	8	7	4	4	14	9	4	11	4	11	36
TCGGTAGAGCATGGGCCTCTTAATCCCAGGGTCGTGGGTT	40	mRNA	OR1F1																								XM_011522507.4	4992	OR1F1	olfactory receptor family 1 subfamily F member 1	protein-coding		153	172	92	141	74	130	204	140	108	74	127	140	134	119	57	218	840
TCGGTAGAGCATGGGGCTCTTAATCCCAGGGTCGTGGGTT	40	mRNA	OR1F1																								XM_011522507.4	4992	OR1F1	olfactory receptor family 1 subfamily F member 1	protein-coding		39	40	24	21	20	23	49	36	24	13	32	59	26	46	14	59	296
TCGGTAGAGCATGGGGCTCTTAATCTCAGGGTCGTGGGTT	40	mRNA	OR1F1																								XM_011522507.4	4992	OR1F1	olfactory receptor family 1 subfamily F member 1	protein-coding		15	18	11	11	30	37	45	17	24	11	19	51	28	34	3	62	137
TCGGTAGAGCATGGGGCTCTTAGTCTCAGGGTCGTGGGTT	40	mRNA	OR1F1																								XM_011522507.4	4992	OR1F1	olfactory receptor family 1 subfamily F member 1	protein-coding		10	13	9	8	7	16	17	14	8	2	10	22	18	13	7	19	46
TCGGTAGAGCATGGGGCTCTTCATCTCAGGGTCGTGGGTT	40	mRNA	OR1F1																								XM_011522507.4	4992	OR1F1	olfactory receptor family 1 subfamily F member 1	protein-coding		7	5	3	4	0	5	10	1	3	0	8	8	7	7	3	13	41
TCGGTAGAGCATGGGGCTCTTGATCTCAGGGTCGTGGGTT	40	mRNA	OR1F1																								XM_011522507.4	4992	OR1F1	olfactory receptor family 1 subfamily F member 1	protein-coding		15	24	12	16	6	17	18	20	19	4	22	15	21	10	5	31	101
TCGGTAGAGCATGGGGCTCTTGGTCTCAGGGTCGTGGGTT	40	mRNA	OR1F1																								XM_011522507.4	4992	OR1F1	olfactory receptor family 1 subfamily F member 1	protein-coding		26	23	10	19	11	20	29	18	13	9	19	23	14	18	10	49	109
TCGGTAGAGCCTGGGACTCTTAATCCCAGGGTCGTGGGTT	40	mRNA	OR1F1																								XM_011522507.4	4992	OR1F1	olfactory receptor family 1 subfamily F member 1	protein-coding		24	11	20	23	8	13	28	21	4	11	14	21	16	17	13	31	104
TCGGTAGAGCCTGGGCCTCTTAATCCCAGGGTCGTGGGTT	40	mRNA	OR1F1																								XM_011522507.4	4992	OR1F1	olfactory receptor family 1 subfamily F member 1	protein-coding		4	5	4	3	3	5	13	10	6	4	8	10	7	9	3	12	37
TCGGTAGCGCATGGGACTCTTAATCCCAGGGTCGTGGGTT	40	mRNA	OR1F1																								XM_011522507.4	4992	OR1F1	olfactory receptor family 1 subfamily F member 1	protein-coding		4	4	5	7	2	3	1	1	2	1	1	4	3	2	4	7	21
TCGGTAGGGCATGGGACTCTTAATCCCAGGGTCGTGGGTT	40	mRNA	OR1F1																								XM_011522507.4	4992	OR1F1	olfactory receptor family 1 subfamily F member 1	protein-coding		19	22	18	17	12	15	31	17	12	8	12	27	17	20	8	37	80
TCGGTAGGGCATGGGCCTCTTAATCCCAGGGTCGTGGGTT	40	mRNA	OR1F1																								XM_011522507.4	4992	OR1F1	olfactory receptor family 1 subfamily F member 1	protein-coding		9	11	9	7	3	7	12	7	5	4	3	7	10	9	5	12	49
TCGGTAGGGCATGGGGCTCTTAATCCCAGGGTCGTGGGTT	40	mRNA	OR1F1																								XM_011522507.4	4992	OR1F1	olfactory receptor family 1 subfamily F member 1	protein-coding		4	6	4	10	1	6	6	5	4	5	5	9	3	4	1	5	35
TCGGTCGAGCATGAGACTCTTAATCTCAGGGTCGTGGGTT	40	mRNA	OR1F1																								XM_011522507.4	4992	OR1F1	olfactory receptor family 1 subfamily F member 1	protein-coding		6	6	10	6	2	7	8	8	2	4	3	5	4	6	4	12	35
TCGGTCGAGCATGGGACTCTTAATCCCAGGGTCGTGGGTT	40	mRNA	OR1F1																								XM_011522507.4	4992	OR1F1	olfactory receptor family 1 subfamily F member 1	protein-coding		96	116	80	109	51	86	123	96	81	44	77	97	121	93	41	155	510
TCGGTCGAGCATGGGCCTCTTAATCCCAGGGTCGTGGGTT	40	mRNA	OR1F1																								XM_011522507.4	4992	OR1F1	olfactory receptor family 1 subfamily F member 1	protein-coding		24	40	18	25	9	17	31	20	16	7	26	29	22	16	6	35	138
TCGGTCGAGCATGGGGCTCTTAATCCCAGGGTCGTGGGTT	40	mRNA	OR1F1																								XM_011522507.4	4992	OR1F1	olfactory receptor family 1 subfamily F member 1	protein-coding		11	3	7	6	4	3	10	5	4	2	5	3	9	3	3	6	45
TCGGTCGAGCCTGGGACTCTTAATCCCAGGGTCGTGGGTT	40	mRNA	OR1F1																								XM_011522507.4	4992	OR1F1	olfactory receptor family 1 subfamily F member 1	protein-coding		9	5	4	3	6	3	6	0	5	4	6	4	5	7	0	4	28
TCTCAGGGTCGTGGGTTCGGGCCCCACGTTGGGCGCC	37	mRNA	OR1F1										piR-ssc-751674														XM_011522507.4	4992	OR1F1	olfactory receptor family 1 subfamily F member 1	protein-coding		24	18	9	12	11	16	16	12	18	7	16	20	17	9	8	24	77
TCTTAATCCCAGGGTCGTGGGTTCGGGCCCCACGTTGGGC	40	mRNA	OR1F1										piR-ssc-761780														XM_011522507.4	4992	OR1F1	olfactory receptor family 1 subfamily F member 1	protein-coding		40	24	20	27	11	37	37	27	17	12	31	29	24	24	7	73	120
TCTTAATCTCAGGGTCGTGGGTTCGGGCCCCACGCTGGGC	40	mRNA	OR1F1										piR-ssc-753287														XM_011522507.4	4992	OR1F1	olfactory receptor family 1 subfamily F member 1	protein-coding		14	7	4	15	2	11	8	8	7	2	7	7	14	8	3	30	52
TGCCCGGCTAGCTCAGTCGGTAGAGCATGAGACTCTTAAT	40	mRNA	OR1F1										piR-ssc-864378														XM_011522507.4	4992	OR1F1	olfactory receptor family 1 subfamily F member 1	protein-coding		16	20	17	15	17	29	33	19	5	4	11	17	22	13	13	39	85
TGCCCGGCTAGCTCAGTCGGTAGAGCATGAGACTCTTAGT	40	mRNA	OR1F1																								XM_011522507.4	4992	OR1F1	olfactory receptor family 1 subfamily F member 1	protein-coding		9	5	3	9	2	7	10	4	1	6	4	7	6	1	3	6	32
TGCCCGGCTAGCTCAGTCGGTAGAGCATGGGACTCTTAAT	40	mRNA	OR1F1										piR-ssc-798134														XM_011522507.4	4992	OR1F1	olfactory receptor family 1 subfamily F member 1	protein-coding		25	23	24	30	9	18	53	25	12	8	12	25	21	17	10	45	113
TGGGACTCTTAATCCCAGGGTCGTGGGTTCGGGCCCCACG	40	mRNA	OR1F1										piR-ssc-801437														XM_011522507.4	4992	OR1F1	olfactory receptor family 1 subfamily F member 1	protein-coding		11	10	6	8	3	7	15	9	5	3	0	4	9	8	2	19	28
TGGGTTCGGGCCCCACGTTGGGCGCC	26	mRNA	OR1F1										piR-ssc-1128846														XM_011522507.4	4992	OR1F1	olfactory receptor family 1 subfamily F member 1	protein-coding		9	17	9	14	4	10	10	8	8	5	8	6	6	13	6	33	55
TTAATCCCAGGGTCGTGGGTTCGGGCCCCACGTTGGGCGC	40	mRNA	OR1F1										piR-ssc-761780														XM_011522507.4	4992	OR1F1	olfactory receptor family 1 subfamily F member 1	protein-coding		9	10	2	14	6	10	7	17	6	5	13	17	10	10	6	28	48
TTAATCTCAGGGTCGTGGGTTCGGGCCCCACGTTGGGCGC	40	mRNA	OR1F1										piR-ssc-751674														XM_011522507.4	4992	OR1F1	olfactory receptor family 1 subfamily F member 1	protein-coding		11	16	9	24	8	24	20	16	8	4	13	24	22	14	8	53	71
GGCTGAAAAAAAAAG	15	mRNA	OXCT1																ENSSSCG00000016863	OXCT1	3-oxoacid CoA-transferase 1 [Source:VGNC Symbol;Acc:VGNC:91113]	OXCT1	0			mRNA							4	3	2	7	9	4	4	11	6	6	5	2	7	4	3	3	6
CTGCCCCCTCCTCCC	15	mRNA	PAF1																ENSSSCG00000022442	PAF1	PAF1 homolog, Paf1/RNA polymerase II complex component [Source:VGNC Symbol;Acc:VGNC:91150]	PAF1	100514194	PAF1	PAF1 homolog, Paf1/RNA polymerase II complex component	mRNA							1	3	0	4	11	4	5	11	10	0	1	4	0	0	2	1	3
CGCACCAGACGCTGG	15	mRNA	PANK4																ENSSSCG00000027299	PANK4	pantothenate kinase 4 (inactive) [Source:VGNC Symbol;Acc:VGNC:98527]	PANK4	100623847	PANK4	pantothenate kinase 4 (inactive)	mRNA							529	221	267	410	151	224	408	350	184	186	179	297	251	213	104	225	246
TCGCACCAGACGCTGG	16	mRNA	PANK4																ENSSSCG00000027299	PANK4	pantothenate kinase 4 (inactive) [Source:VGNC Symbol;Acc:VGNC:98527]	PANK4	100623847	PANK4	pantothenate kinase 4 (inactive)	mRNA							130	43	53	92	26	54	89	77	40	29	51	64	51	44	17	47	59
GCGGCGGCGGGCGCGGGGT	19	mRNA	PER2																ENSSSCG00000006871	SLC35A3	solute carrier family 35 member A3 [Source:VGNC Symbol;Acc:VGNC:98860]	SLC35A3	0			mRNA	XM_006712824.5	8864	PER2	period circadian regulator 2	protein-coding		72	47	38	68	46	63	75	74	48	45	45	60	79	37	37	60	54
CAGGATGGCCGAGTGGTCTAAGGCCCCAGACTCAAGTTCT	40	mRNA	PGBD2										piR-ssc-750441														XM_011544161.4	267002	PGBD2	piggyBac transposable element derived 2	protein-coding		17	27	10	18	4	20	22	9	6	9	12	6	30	19	11	38	97
CAGGATGGCCGAGTGGTCTAAGGCTCCAGACTCAAGTTCT	40	mRNA	PGBD2										piR-ssc-754510														XM_011544161.4	267002	PGBD2	piggyBac transposable element derived 2	protein-coding		8	8	3	11	1	3	3	2	2	2	1	6	11	1	4	16	33
GTCAGGATGGCCGAGTGGTCTAAGCCCCAGACTCAAGTTC	40	mRNA	PGBD2																								XM_011544161.4	267002	PGBD2	piggyBac transposable element derived 2	protein-coding		4	7	5	4	2	1	3	4	2	2	3	5	11	8	4	10	22
GTCAGGATGGCCGAGTGGTCTAAGGCCCCAGACTCAACTT	40	mRNA	PGBD2										piR-ssc-750441														XM_011544161.4	267002	PGBD2	piggyBac transposable element derived 2	protein-coding		10	7	4	10	1	6	4	3	3	4	4	11	17	10	9	20	45
GTCAGGATGGCCGAGTGGTCTAAGGCCCCAGACTCAAGTT	40	mRNA	PGBD2										piR-ssc-750441														XM_011544161.4	267002	PGBD2	piggyBac transposable element derived 2	protein-coding		53	53	29	59	26	48	80	42	31	17	39	49	98	81	46	153	262
GTCAGGATGGCCGAGTGGTCTAAGGCCCCAGACTCAATTT	40	mRNA	PGBD2										piR-ssc-750441														XM_011544161.4	267002	PGBD2	piggyBac transposable element derived 2	protein-coding		6	8	8	7	5	8	5	3	2	0	0	5	7	10	5	18	31
GTCAGGATGGCCGAGTGGTCTAAGGCTCCAGACTCAACTT	40	mRNA	PGBD2										piR-ssc-754510														XM_011544161.4	267002	PGBD2	piggyBac transposable element derived 2	protein-coding		7	4	2	2	4	5	2	3	0	1	2	0	6	9	0	10	23
GTCAGGATGGCCGAGTGGTCTAAGGCTCCAGACTCAAGTT	40	mRNA	PGBD2										piR-ssc-754510														XM_011544161.4	267002	PGBD2	piggyBac transposable element derived 2	protein-coding		22	10	11	17	9	20	27	13	13	4	14	22	47	20	21	77	98
TCAGGATGGCCGAGTGGTCTAAGGCCCCAGACTCAAGTTC	40	mRNA	PGBD2										piR-ssc-750441														XM_011544161.4	267002	PGBD2	piggyBac transposable element derived 2	protein-coding		10	13	11	12	5	15	11	17	5	1	6	13	20	22	5	25	61
CTCCTGGCTGGCTCGCC	17	mRNA	PHKG2										piR-ssc-1211651	NM_001166317.2	100310801	PHKG2	phosphorylase kinase catalytic subunit gamma 2	protein-coding	ENSSSCG00000007788	PHKG2	phosphorylase kinase catalytic subunit gamma 2 [Source:VGNC Symbol;Acc:VGNC:91395]	PHKG2	100310801	PHKG2	phosphorylase kinase catalytic subunit gamma 2	mRNA							8	3	5	9	5	11	13	6	3	4	5	10	10	9	5	35	30
TCCTGGCTGGCTCGCC	16	mRNA	PHKG2										piR-ssc-1211651						ENSSSCG00000007788	PHKG2	phosphorylase kinase catalytic subunit gamma 2 [Source:VGNC Symbol;Acc:VGNC:91395]	PHKG2	100310801	PHKG2	phosphorylase kinase catalytic subunit gamma 2	mRNA							7	5	1	14	2	5	4	2	6	3	4	3	11	1	1	33	15
CTGACACCTCCAGCCC	16	mRNA	PITX2																ENSSSCG00000034708	PITX2	paired like homeodomain 2 [Source:VGNC Symbol;Acc:VGNC:91467]	PITX2	100515395	PITX2	paired like homeodomain 2	mRNA							8	9	6	13	18	2	8	36	25	3	0	6	5	2	3	4	5
GACAAAGAAAACGAGACTGACAACGAAGTCTGAAGGAGAA	40	mRNA	PLAC1																								NM_001316888.2	10761	PLAC1	placenta enriched 1	protein-coding		11	19	13	15	4	4	28	9	8	8	7	7	6	1	1	9	23
AACTAACAGTGTTGC	15	mRNA	PLXNC1																ENSSSCG00000000907	PLXNC1	plexin C1 [Source:VGNC Symbol;Acc:VGNC:91584]	PLXNC1	100519487	PLXNC1	plexin C1	mRNA							3	1	3	5	14	1	2	11	14	0	0	4	1	1	3	3	1
CAAACTAACAGTGTTGC	17	mRNA	PLXNC1																ENSSSCG00000000907	PLXNC1	plexin C1 [Source:VGNC Symbol;Acc:VGNC:91584]	PLXNC1	100519487	PLXNC1	plexin C1	mRNA							9	5	6	6	22	3	6	30	40	2	2	4	3	0	1	2	4
CTGACCCCTCCTGCTT	16	mRNA	PPFIA4																ENSSSCG00000015474	PPFIA4	PTPRF interacting protein alpha 4 [Source:VGNC Symbol;Acc:VGNC:91694]	PPFIA4	100512361	PPFIA4	PTPRF interacting protein alpha 4	mRNA							33	23	9	33	119	13	21	128	132	21	30	22	6	8	13	11	23
CGGACCCCTCCTGCCC	16	mRNA	PSMD13																ENSSSCG00000014559	PSMD13	proteasome 26S subunit, non-ATPase 13 [Source:VGNC Symbol;Acc:VGNC:91921]	PSMD13	100517815	PSMD13	proteasome 26S subunit, non-ATPase 13	mRNA							6	14	9	19	52	9	10	68	46	9	4	10	6	2	6	8	10
CTTCCTCTGCTCTGG	15	mRNA	RBSN																ENSSSCG00000036643	RBSN	rabenosyn, RAB effector [Source:VGNC Symbol;Acc:VGNC:92167]	RBSN	100737976	RBSN	rabenosyn, RAB effector	mRNA							37	22	17	25	8	23	39	20	9	12	7	24	12	11	4	17	14
GCTTCCTCTGCTCTGG	16	mRNA	RBSN																ENSSSCG00000036643	RBSN	rabenosyn, RAB effector [Source:VGNC Symbol;Acc:VGNC:92167]	RBSN	100737976	RBSN	rabenosyn, RAB effector	mRNA							8	8	10	12	1	2	10	8	7	8	4	6	2	1	0	10	7
GACGAGGTGGCCGAGT	16	mRNA	RGL3										piR-ssc-784141						ENSSSCG00000013625	RGL3	outer dynein arm docking complex subunit 3 [Source:VGNC Symbol;Acc:VGNC:99608]	RGL3	100519761	RGL3	ral guanine nucleotide dissociation stimulator like 3	mRNA							4	6	6	5	5	7	15	10	5	1	11	8	15	38	11	22	52
CCCTTTCCGCCCCCCAC	17	mRNA	RGS7BP																								XM_005248502.5	401190	RGS7BP	regulator of G protein signaling 7 binding protein	protein-coding		16	6	11	12	2	10	18	16	9	1	4	8	10	10	5	8	8
ATTTGCTACTACCACC	16	mRNA	RPL21										piR-ssc-108065						ENSSSCG00000009303	0	0	0	100736809	RPL21	ribosomal protein L21	mRNA							197	131	94	151	334	70	252	504	364	80	61	109	64	50	73	58	109
CCACCCCTCCTCCCC	15	mRNA	RUSF1																ENSSSCG00000007753	RUSF1	RUS family member 1 [Source:VGNC Symbol;Acc:VGNC:86014]	RUSF1	102165338	RUSF1	RUS family member 1	mRNA							10	9	4	14	9	10	8	6	6	9	1	4	8	3	3	10	5
ATCTCCCCACCAACCTCTGG	20	mRNA	SCFD2																								XM_017007787.3	152579	SCFD2	sec1 family domain containing 2	protein-coding		7	2	6	12	4	3	15	5	3	9	3	1	1	4	1	2	9
TTCATGGGAAAAGTCGTCAATCCTACACAAAAATAACTGC	40	mRNA	SERPINA1																								XM_017021370.2	5265	SERPINA1	serpin family A member 1	protein-coding		110	124	84	77	34	67	81	75	38	40	38	40	49	18	18	49	74
CCGGCCCCGCCCGCGC	16	mRNA	SERTAD2																ENSSSCG00000037002	SERTAD2	SERTA domain containing 2 [Source:VGNC Symbol;Acc:VGNC:92750]	SERTAD2	100518606	SERTAD2	SERTA domain containing 2	mRNA							15	3	10	11	5	7	15	7	6	7	5	8	9	4	3	7	10
CTCCTGCTTAAAACCC	16	mRNA	SETD6																ENSSSCG00000026505	SETD6	SET domain containing 6, protein lysine methyltransferase [Source:VGNC Symbol;Acc:VGNC:92761]	SETD6	0			mRNA							17	21	13	30	81	16	31	113	90	18	21	28	17	18	24	12	35
CTGACACTTCCTGCCC	16	mRNA	SH3GLB2																ENSSSCG00000005668	SH3GLB2	SH3 domain containing GRB2 like, endophilin B2 [Source:VGNC Symbol;Acc:VGNC:92827]	SH3GLB2	100156344	SH3GLB2	SH3 domain containing GRB2 like, endophilin B2	mRNA							20	12	15	43	63	11	12	85	63	16	12	12	10	12	12	9	29
CAGACACCTCCTGCCC	16	mRNA	SH3PXD2B																ENSSSCG00000027378	SH3PXD2B	SH3 and PX domains 2B [Source:VGNC Symbol;Acc:VGNC:92830]	SH3PXD2B	0			mRNA							12	14	12	27	65	9	23	66	78	10	7	22	5	8	11	3	15
CTCACACCTCCTGCCC	16	mRNA	SLC26A1																ENSSSCG00000035739	SLC26A1	solute carrier family 26 member 1 [Source:VGNC Symbol;Acc:VGNC:93024]	SLC26A1	100622808	SLC26A1	solute carrier family 26 member 1	mRNA							3	5	2	4	16	0	2	16	11	2	1	2	3	2	1	3	3
TCACACCTCCTGCCT	15	mRNA	SLC26A1																ENSSSCG00000035739	SLC26A1	solute carrier family 26 member 1 [Source:VGNC Symbol;Acc:VGNC:93024]	SLC26A1	100622808	SLC26A1	solute carrier family 26 member 1	mRNA							2	9	3	7	11	3	8	12	15	1	5	1	2	0	4	3	4
GCGAGCTGCAGGACTCTAATCC	22	mRNA	SNAI1																								NM_005985.4	6615	SNAI1	snail family transcriptional repressor 1	protein-coding		6	8	8	7	1	4	3	9	4	5	3	4	2	2	3	5	4
GCGAGCTGCAGGACTCTAATCCAG	24	mRNA	SNAI1																								NM_005985.4	6615	SNAI1	snail family transcriptional repressor 1	protein-coding		19	4	0	15	4	8	16	13	2	5	5	13	5	4	3	5	8
CGTTCTAGATCTCGCTC	17	mRNA	SRSF6																								NR_034009.2	6431	SRSF6	serine and arginine rich splicing factor 6	protein-coding		9	7	10	12	3	7	12	8	2	2	2	12	6	3	5	4	1
CGTTCTCGATCTCGTTC	17	mRNA	SRSF6											NM_001077217.1	768102	SRSF6	serine and arginine rich splicing factor 6	protein-coding	ENSSSCG00000007362	SRSF6	serine and arginine rich splicing factor 6 [Source:HGNC Symbol;Acc:HGNC:10788]	0	768102	SRSF6	serine and arginine rich splicing factor 6	mRNA							20	5	14	23	4	9	20	31	4	9	21	10	10	5	8	16	8
CGGCCCCCGCCGGCCC	16	mRNA	SYNGR4																ENSSSCG00000003131	SYNGR4	synaptogyrin 4 [Source:VGNC Symbol;Acc:VGNC:93667]	SYNGR4	100521627	SYNGR4	synaptogyrin 4	mRNA							7	7	1	8	15	4	3	11	19	1	1	5	1	0	1	0	2
CTGCCACCTCCTCCC	15	mRNA	TAGAP																ENSSSCG00000004053	TAGAP	T cell activation RhoGTPase activating protein [Source:VGNC Symbol;Acc:VGNC:93729]	0	100155114	TAGAP	T cell activation RhoGTPase activating protein	mRNA							3	2	4	6	36	6	8	24	48	2	4	9	1	2	5	4	10
CCAGTTCTGCTTTCC	15	mRNA	TARBP1																ENSSSCG00000010160	TARBP1	TAR (HIV-1) RNA binding protein 1 [Source:HGNC Symbol;Acc:HGNC:11568]	TARBP1	100152410	TARBP1	TAR (HIV-1) RNA binding protein 1	mRNA							7	7	2	4	6	7	8	21	5	4	2	9	4	3	5	3	7
CTGACACCTCCTGCTT	16	mRNA	TAS1R2																ENSSSCG00000039973	TAS1R2	taste 1 receptor member 2 [Source:VGNC Symbol;Acc:VGNC:93741]	TAS1R2	100913086	TAS1R2	taste 1 receptor member 2	mRNA							680	655	456	988	2633	440	738	2843	2547	398	383	579	356	306	333	409	655
TGACACCTCCTGCTT	15	mRNA	TAS1R2																ENSSSCG00000039973	TAS1R2	taste 1 receptor member 2 [Source:VGNC Symbol;Acc:VGNC:93741]	TAS1R2	100913086	TAS1R2	taste 1 receptor member 2	mRNA							3507	3150	2173	5280	6888	2316	3844	13358	7159	2432	1681	3185	2028	1799	1771	2338	3673
TGACACCTCCTGCTTC	16	mRNA	TAS1R2																ENSSSCG00000039973	TAS1R2	taste 1 receptor member 2 [Source:VGNC Symbol;Acc:VGNC:93741]	TAS1R2	100913086	TAS1R2	taste 1 receptor member 2	mRNA							8	3	6	8	10	4	8	20	10	5	2	6	1	2	3	5	5
TGACACCTCCTGCTTT	16	mRNA	TAS1R2																ENSSSCG00000039973	TAS1R2	taste 1 receptor member 2 [Source:VGNC Symbol;Acc:VGNC:93741]	TAS1R2	100913086	TAS1R2	taste 1 receptor member 2	mRNA							4	3	4	15	15	6	7	21	12	3	2	6	2	2	2	5	7
TTGACACCTCCTGCTT	16	mRNA	TAS1R2																ENSSSCG00000039973	TAS1R2	taste 1 receptor member 2 [Source:VGNC Symbol;Acc:VGNC:93741]	TAS1R2	100913086	TAS1R2	taste 1 receptor member 2	mRNA							4	3	3	2	9	2	11	9	11	0	3	7	3	1	2	2	3
CAGCAGCGGCAGCAGCGGCAGCAG	24	mRNA	TENT4B																ENSSSCG00000015715	EN1	engrailed homeobox 1 [Source:VGNC Symbol;Acc:VGNC:96273]	EN1	0			mRNA	NM_001365324.3	64282	TENT4B	terminal nucleotidyltransferase 4B	protein-coding		23	7	11	16	1	11	23	16	11	16	7	12	5	8	1	10	13
CTGCCACCTCCTGCC	15	mRNA	TGM6																ENSSSCG00000034528	TGM6	transglutaminase 6 [Source:VGNC Symbol;Acc:VGNC:95803]	TGM6	0			mRNA							40	49	21	62	239	31	58	187	248	26	36	54	14	20	26	19	74
CTGCCACCTCCTGCCC	16	mRNA	TGM6																ENSSSCG00000034528	TGM6	transglutaminase 6 [Source:VGNC Symbol;Acc:VGNC:95803]	TGM6	0			mRNA							177	149	58	208	694	155	201	536	712	77	113	184	39	58	58	66	225
ACCCCGCGCCCGCCGCCG	18	mRNA	THEM6																ENSSSCG00000032074	IRX2	iroquois homeobox 2 [Source:VGNC Symbol;Acc:VGNC:89216]	IRX2	100620587	IRX2	iroquois homeobox 2	mRNA	NR_156431.2	51337	THEM6	thioesterase superfamily member 6	protein-coding		14	4	4	11	4	5	7	3	6	5	2	2	5	1	1	6	11
CATACTACCAGTGTTGC	17	mRNA	TMC4																ENSSSCG00000003266	TMC4	transmembrane channel like 4 [Source:VGNC Symbol;Acc:VGNC:94041]	TMC4	100521320	TMC4	transmembrane channel like 4	mRNA							4	3	2	6	17	2	4	30	17	4	2	2	1	0	6	1	2
AGGCTGTTCACCTTGG	16	mRNA	TMC5										piR-ssc-118516						ENSSSCG00000007868	TMC5	transmembrane channel like 5 [Source:VGNC Symbol;Acc:VGNC:94042]	TMC5	100623809	TMC5	transmembrane channel like 5	mRNA							38	16	23	60	98	21	42	157	97	22	18	30	21	18	11	22	41
CCCTTTCCGCCACACC	16	mRNA	TMEM104																ENSSSCG00000017230	TMEM104	transmembrane protein 104 [Source:VGNC Symbol;Acc:VGNC:94062]	TMEM104	100513429	TMEM104	transmembrane protein 104	mRNA							8	6	3	13	4	5	12	11	7	2	5	7	7	4	3	3	6
ACCTCCTGCTTAAAAAC	17	mRNA	TMEM167B											XM_001926138.5	100151851	TMEM167B	transmembrane protein 167B	protein-coding	ENSSSCG00000037816	TMEM167B	transmembrane protein 167B [Source:VGNC Symbol;Acc:VGNC:94105]	TMEM167B	100151851	TMEM167B	transmembrane protein 167B	mRNA							21	30	24	37	6	24	28	17	9	16	26	22	23	11	8	14	23
ACCTCCTGCTTAAAAACC	18	mRNA	TMEM167B											XM_001926138.5	100151851	TMEM167B	transmembrane protein 167B	protein-coding	ENSSSCG00000037816	TMEM167B	transmembrane protein 167B [Source:VGNC Symbol;Acc:VGNC:94105]	TMEM167B	100151851	TMEM167B	transmembrane protein 167B	mRNA							38	40	23	45	83	17	35	128	124	24	25	23	23	20	17	16	34
ACCTCCTGCTTAAAAACCC	19	mRNA	TMEM167B																ENSSSCG00000037816	TMEM167B	transmembrane protein 167B [Source:VGNC Symbol;Acc:VGNC:94105]	TMEM167B	100151851	TMEM167B	transmembrane protein 167B	mRNA							9	6	2	13	20	3	7	25	22	2	4	2	8	2	3	5	7
ACCTCCTGCTTAAAAC	16	mRNA	TMEM167B																ENSSSCG00000037816	TMEM167B	transmembrane protein 167B [Source:VGNC Symbol;Acc:VGNC:94105]	TMEM167B	100151851	TMEM167B	transmembrane protein 167B	mRNA							14	29	17	21	32	13	22	33	26	9	13	25	14	8	10	14	13
CTGACACCTCTGCCC	15	mRNA	TMEM40																ENSSSCG00000011583	TMEM40	transmembrane protein 40 [Source:VGNC Symbol;Acc:VGNC:94178]	TMEM40	100526186	TMEM40	transmembrane protein 40	mRNA							122	109	83	217	373	69	148	611	435	77	53	97	60	49	60	51	122
TGACCCCTCCTGCCT	15	mRNA	TMEM52																ENSSSCG00000028530	TMEM52	transmembrane protein 52 [Source:VGNC Symbol;Acc:VGNC:94188]	TMEM52	100623445	TMEM52	transmembrane protein 52	mRNA							11	17	5	20	32	8	19	49	21	4	9	14	10	7	8	5	16
CTGACACCTCCTCCCC	16	mRNA	TRIM38																ENSSSCG00000035153	TRIM38	tripartite motif containing 38 [Source:VGNC Symbol;Acc:VGNC:94411]	TRIM38	100154512	TRIM38	tripartite motif containing 38	mRNA							3	2	4	8	24	3	6	36	23	4	3	1	3	4	6	1	8
CGCTGGTTCGGTTCCGGCTCGAAGGACC	28	mRNA	TRIM55										piR-ssc-1211434														XM_011517617.3	84675	TRIM55	tripartite motif containing 55	protein-coding		10	3	4	2	2	7	5	13	4	8	6	5	7	8	1	12	21
TAGGTCGCTGGTTCGGATCCGGCTCGAAGGACC	33	mRNA	TRIM55										piR-ssc-1136748														XM_011517617.3	84675	TRIM55	tripartite motif containing 55	protein-coding		6	7	2	4	4	5	11	3	6	5	2	2	7	2	3	10	28
TAGGTCGCTGGTTCGGTTCCGGCTCGAAGGACC	33	mRNA	TRIM55										piR-ssc-754645														XM_011517617.3	84675	TRIM55	tripartite motif containing 55	protein-coding		4	3	4	5	2	3	11	5	5	4	1	3	2	2	4	13	29
TTAGGTCGCTGGTTCGGATCCGGCTCGAAGGACC	34	mRNA	TRIM55										piR-ssc-1144760														XM_011517617.3	84675	TRIM55	tripartite motif containing 55	protein-coding		8	7	5	12	2	9	5	4	1	3	3	8	6	6	4	16	47
TTAGGTCGCTGGTTCGGTTCCGGCTCGAAGGACC	34	mRNA	TRIM55										piR-ssc-750738														XM_011517617.3	84675	TRIM55	tripartite motif containing 55	protein-coding		13	2	5	7	4	8	13	8	3	3	8	5	8	4	2	23	50
CTAACACCTCCTGCCC	16	mRNA	TRIP11																ENSSSCG00000002445	TRIP11	thyroid hormone receptor interactor 11 [Source:VGNC Symbol;Acc:VGNC:94437]	TRIP11	100154452	TRIP11	thyroid hormone receptor interactor 11	mRNA							3	4	0	7	10	0	1	17	9	1	0	2	2	0	0	0	1
CGGCCACCTCCTGCC	15	mRNA	TTC7A																ENSSSCG00000008434	TTC7A	tetratricopeptide repeat domain 7A [Source:VGNC Symbol;Acc:VGNC:94557]	TTC7A	100522733	TTC7A	tetratricopeptide repeat domain 7A	mRNA							7	3	3	5	12	4	6	11	15	0	3	1	2	2	0	1	4
CGGCCACCTCCTGCCC	16	mRNA	TTC7A																ENSSSCG00000008434	TTC7A	tetratricopeptide repeat domain 7A [Source:VGNC Symbol;Acc:VGNC:94557]	TTC7A	100522733	TTC7A	tetratricopeptide repeat domain 7A	mRNA							21	15	11	22	76	14	19	59	67	11	12	12	6	3	6	6	14
GGGAGGAGGCGTGGGGGG	18	mRNA	TUB																ENSSSCG00000014581	TUB	TUB bipartite transcription factor [Source:VGNC Symbol;Acc:VGNC:94577]	TUB	100520318	TUB	TUB bipartite transcription factor	mRNA							18	8	11	16	5	4	16	14	5	7	5	10	7	4	2	9	14
CTGACCCTCCTGCCC	15	mRNA	U2AF1L4																ENSSSCG00000035162	U2AF1L4	U2 small nuclear RNA auxiliary factor 1 like 4 [Source:VGNC Symbol;Acc:VGNC:98676]	U2AF1L4	100518557	U2AF1L4	U2 small nuclear RNA auxiliary factor 1 like 4	mRNA							7	7	3	8	19	4	5	31	29	7	3	5	3	5	0	1	10
TGACACCTCCGGCTT	15	mRNA	UBA1																ENSSSCG00000012270	UBA1	ubiquitin like modifier activating enzyme 1 [Source:VGNC Symbol;Acc:VGNC:94628]	UBA1	100525439	UBA1	ubiquitin like modifier activating enzyme 1	mRNA							5	4	7	11	13	8	8	32	16	3	1	6	7	7	3	4	10
ATCTCGCTGGGGCCTCC	17	mRNA	UBE2I										piR-ssc-1183803						ENSSSCG00000021560	0	0	0	100533196	UBE2I	ubiquitin conjugating enzyme E2 I	mRNA							22	17	8	22	5	12	22	21	18	7	17	26	22	27	11	39	90
CTCGCTGGGGCCTCC	15	mRNA	UBE2I										piR-ssc-1183803						ENSSSCG00000021560	0	0	0	100533196	UBE2I	ubiquitin conjugating enzyme E2 I	mRNA							13	9	8	14	10	8	14	15	5	3	13	16	15	11	8	28	58
TCTCGCTGGGGCCTCC	16	mRNA	UBE2I										piR-ssc-1183803						ENSSSCG00000021560	0	0	0	100533196	UBE2I	ubiquitin conjugating enzyme E2 I	mRNA							7	8	1	20	10	8	14	14	7	9	5	4	11	11	7	27	36
CGGCCCCCTCCTGCCC	16	mRNA	VAV2																ENSSSCG00000005743	VAV2	vav guanine nucleotide exchange factor 2 [Source:VGNC Symbol;Acc:VGNC:94808]	VAV2	100151931	VAV2	vav guanine nucleotide exchange factor 2	mRNA							8	7	2	11	19	4	4	39	30	5	5	6	0	3	2	5	2
GTCTGGAGATCGGAAG	16	mRNA	VWA1																ENSSSCG00000003344	VWA1	von Willebrand factor A domain containing 1 [Source:VGNC Symbol;Acc:VGNC:98679]	VWA1	100525347	VWA1	von Willebrand factor A domain containing 1	mRNA							8	5	6	5	11	4	7	7	11	9	8	2	7	8	6	5	5
AGGGCGGCCCCCTTTCC	17	mRNA	WDR44																								XM_011531353.4	54521	WDR44	WD repeat domain 44	protein-coding		6	3	4	8	37	1	7	25	37	2	4	9	7	3	4	1	3
CGCCCCGCCCCCCGG	15	mRNA	WNT6																ENSSSCG00000036932	WNT6	Wnt family member 6 [Source:VGNC Symbol;Acc:VGNC:95569]	WNT6	100622044	WNT6	Wnt family member 6	mRNA							22	11	8	15	3	13	23	17	8	6	5	7	4	10	4	10	13
CTTACACCTCCTGCC	15	mRNA	YWHAQ																ENSSSCG00000008638	YWHAQ	tyrosine 3-monooxygenase/tryptophan 5-monooxygenase activation protein theta [Source:VGNC Symbol;Acc:VGNC:95046]	YWHAQ	100048964	YWHAQ	tyrosine 3-monooxygenase/tryptophan 5-monooxygenase activation protein theta	mRNA							8	15	11	14	44	2	11	47	54	8	6	8	2	8	2	5	10
CTTACACCTCCTGCCC	16	mRNA	YWHAQ																ENSSSCG00000008638	YWHAQ	tyrosine 3-monooxygenase/tryptophan 5-monooxygenase activation protein theta [Source:VGNC Symbol;Acc:VGNC:95046]	YWHAQ	100048964	YWHAQ	tyrosine 3-monooxygenase/tryptophan 5-monooxygenase activation protein theta	mRNA							45	49	32	62	185	26	50	208	232	33	34	38	26	24	25	23	34
CCCAGCGGTGCCTCC	15	mRNA	ZBTB2										piR-ssc-1147704						ENSSSCG00000004090	ZBTB2	zinc finger and BTB domain containing 2 [Source:VGNC Symbol;Acc:VGNC:95062]	ZBTB2	100157847	ZBTB2	zinc finger and BTB domain containing 2	mRNA							17	10	15	21	10	19	23	21	10	9	17	21	19	18	8	39	80
TCCCAGCGGTGCCTCC	16	mRNA	ZBTB2										piR-ssc-1147704						ENSSSCG00000004090	ZBTB2	zinc finger and BTB domain containing 2 [Source:VGNC Symbol;Acc:VGNC:95062]	ZBTB2	100157847	ZBTB2	zinc finger and BTB domain containing 2	mRNA							9	10	7	14	6	9	18	12	11	5	5	13	17	9	3	32	53
TCACACCTCCTGCTT	15	mRNA	ZFYVE26																ENSSSCG00000002298	ZFYVE26	zinc finger FYVE-type containing 26 [Source:VGNC Symbol;Acc:VGNC:95160]	ZFYVE26	0			mRNA							41	27	27	60	73	25	49	117	98	33	22	33	21	21	21	21	40
CTTTTACTTCCTCTG	15	mRNA	ZNF398																ENSSSCG00000030294	ZNF398	zinc finger protein 398 [Source:HGNC Symbol;Acc:HGNC:18373]	ZNF398	100522942	LOC100522942	zinc finger protein 398	mRNA							9	7	3	22	44	3	13	59	28	5	5	3	2	4	8	4	13
CCTTCCGTCAGTTCC	15	mRNA	ZNF451																ENSSSCG00000001497	ZNF451	zinc finger protein 451 [Source:VGNC Symbol;Acc:VGNC:109433]	ZNF451	100155018	ZNF451	zinc finger protein 451	mRNA							2	1	0	2	11	0	0	13	11	0	1	0	0	0	1	1	1
CCGCTTCCCTTACTAC	16	mRNA	ZNF579																ENSSSCG00000025138	ZNF579	zinc finger protein 579 [Source:VGNC Symbol;Acc:VGNC:98729]	ZNF579	0			mRNA							4	9	4	8	30	3	7	33	20	1	1	10	7	3	2	6	5
GGCGGGCGGCGGGGC	15	mRNA	ZSWIM5																ENSSSCG00000003921	ZSWIM5	zinc finger SWIM-type containing 5 [Source:VGNC Symbol;Acc:VGNC:95334]	ZSWIM5	100514968	ZSWIM5	zinc finger SWIM-type containing 5	mRNA							22	18	16	27	35	24	28	22	34	13	9	23	28	22	8	13	12
CAAGGTGAACAGCCTC	16	mRNA	ENSSSCG00000055221										piR-ssc-1093479						ENSSSCG00000055221							mRNA							8	8	5	4	12	5	15	11	11	8	10	11	13	5	11	9	9
CAGTCCGCCGAGGGCG	16	mRNA	ENSSSCG00000055221																ENSSSCG00000055221							mRNA							83	82	80	105	100	99	112	100	97	77	72	103	107	69	44	91	106
CCCGGGTTTCGGCACC	16	mRNA	ENSSSCG00000063102										piR-ssc-1214080						ENSSSCG00000063102	0	0	0	0			mRNA							25	16	17	16	7	6	13	14	4	3	16	15	22	16	10	49	81
CCGGGTTTCGGCACC	15	mRNA	ENSSSCG00000063102										piR-ssc-1214080						ENSSSCG00000063102	0	0	0	0			mRNA							12	13	4	12	5	10	10	15	5	5	9	21	12	11	2	30	40
CTGACACCTCCCCCC	15	mRNA	ENSSSCG00000045335																ENSSSCG00000045335							mRNA							4	4	6	10	11	2	2	17	7	2	2	3	4	4	0	2	4
CTGACACCTCCTCCC	15	mRNA	ENSSSCG00000053451																ENSSSCG00000053451							mRNA							148	136	91	258	479	79	161	757	507	84	74	113	67	49	47	60	114
CTGACACCTTCTGCCC	16	mRNA	ENSSSCG00000039523																ENSSSCG00000039523	0	0	0	0			mRNA							34	28	15	48	104	18	38	173	96	11	16	30	16	17	11	15	25
GCGGAGAAGCCGGCGG	16	mRNA	ENSSSCG00000055221																ENSSSCG00000055221							mRNA							8	5	1	6	3	5	4	7	10	4	12	6	6	9	5	7	9
GGATGGACAGAAACCT	16	mRNA	ENSSSCG00000058822																ENSSSCG00000058822							mRNA							110	63	79	114	49	95	150	83	53	55	47	71	50	36	28	68	87
GTAATGTTCTTTTAT	15	mRNA	ENSSSCG00000059968																ENSSSCG00000059968							mRNA							4	5	4	5	10	3	6	14	5	0	2	6	5	3	5	2	2
GTCGAAAGGGAGTCGG	16	mRNA	ENSSSCG00000055221																ENSSSCG00000055221							mRNA							21	28	20	39	29	32	23	25	27	20	18	24	35	21	15	21	17
GTGGCGGAATCAGCGGGG	18	mRNA	ENSSSCG00000056610																ENSSSCG00000056610							mRNA							10	12	6	14	11	12	15	13	14	13	7	11	10	10	6	7	14
GTGGGCGAGTGCCGTTCCG	19	mRNA	ENSSSCG00000055221																ENSSSCG00000055221							mRNA							20	4	12	11	11	9	12	19	14	7	5	14	20	10	6	9	10
AAGGCTGCGTGTTCGGATCACGTCGGGGTCACC	33	ncRNA	LINC00324																								NR_026951.1	284029	LINC00324	long intergenic non-protein coding RNA 324	ncRNA		17	13	5	23	10	19	13	21	5	10	10	17	26	17	8	50	85
AAGGTTGCGTGTTCAGGTCACGTCGGGGTCACC	33	ncRNA	LINC00324										piR-ssc-759593														NR_026951.1	284029	LINC00324	long intergenic non-protein coding RNA 324	ncRNA		5	5	6	5	5	11	11	6	7	3	10	13	18	10	4	13	46
ACTCCAGATCAGAAGGCTGCGTGTTCGGATCACGTCGGGG	40	ncRNA	LINC00324																								NR_026951.1	284029	LINC00324	long intergenic non-protein coding RNA 324	ncRNA		5	7	4	8	2	6	5	3	3	3	3	5	9	9	5	15	29
AGAAGGCTGCGTGTTCGGATCACGTCGGGGTC	32	ncRNA	LINC00324																								NR_026951.1	284029	LINC00324	long intergenic non-protein coding RNA 324	ncRNA		1	0	1	2	0	1	4	0	3	1	1	0	7	10	4	9	17
AGAAGGCTGCGTGTTCGGATCACGTCGGGGTCACC	35	ncRNA	LINC00324																								NR_026951.1	284029	LINC00324	long intergenic non-protein coding RNA 324	ncRNA		8	22	20	35	15	21	23	18	17	9	16	25	27	22	19	48	139
AGAAGGTTGCGTGTTCAGATCACGTCGGGGTCACC	35	ncRNA	LINC00324										piR-ssc-787184														NR_026951.1	284029	LINC00324	long intergenic non-protein coding RNA 324	ncRNA		9	2	6	7	3	8	9	7	5	2	5	10	4	9	4	20	55
AGAAGGTTGCGTGTTCAGGTCACGTCGGGGTCACC	35	ncRNA	LINC00324										piR-ssc-759429														NR_026951.1	284029	LINC00324	long intergenic non-protein coding RNA 324	ncRNA		11	17	6	20	9	17	25	12	14	12	14	20	24	12	12	46	108
AGAAGGTTGCGTGTTCATATCACGTCGGGGTCACC	35	ncRNA	LINC00324										piR-ssc-776270														NR_026951.1	284029	LINC00324	long intergenic non-protein coding RNA 324	ncRNA		5	3	5	8	3	6	16	15	2	4	6	8	8	9	4	18	50
AGAAGGTTGCGTGTTCATGTCACGTCGGGGTCACC	35	ncRNA	LINC00324										piR-ssc-753941														NR_026951.1	284029	LINC00324	long intergenic non-protein coding RNA 324	ncRNA		11	7	2	3	4	8	3	7	3	6	5	6	11	8	7	17	37
AGAGGTCCCGGGTTCATATCCCGGACGAGCCCCC	34	ncRNA	LINC00324										piR-ssc-783773														NR_026951.1	284029	LINC00324	long intergenic non-protein coding RNA 324	ncRNA		6	4	2	1	2	5	15	4	5	6	4	6	11	5	1	10	28
AGCGCCTCTGACTCCACATCAGAAGGCTGCGTGTTCGGAT	40	ncRNA	LINC00324																								NR_026951.1	284029	LINC00324	long intergenic non-protein coding RNA 324	ncRNA		7	8	12	13	9	11	10	13	3	3	5	6	29	25	29	25	85
AGCGCCTCTGACTCCACATCAGAAGGTTGCGTGTTCAGAT	40	ncRNA	LINC00324										piR-ssc-787184														NR_026951.1	284029	LINC00324	long intergenic non-protein coding RNA 324	ncRNA		3	2	1	4	0	6	8	3	1	2	3	7	5	7	9	13	34
AGCGCCTCTGACTCCACATCAGAAGGTTGCGTGTTCAGGT	40	ncRNA	LINC00324										piR-ssc-768667														NR_026951.1	284029	LINC00324	long intergenic non-protein coding RNA 324	ncRNA		7	2	7	4	4	9	7	6	2	2	8	12	12	12	9	14	51
AGCGCCTCTGACTCCACATCAGAAGGTTGCGTGTTCATAT	40	ncRNA	LINC00324										piR-ssc-776270														NR_026951.1	284029	LINC00324	long intergenic non-protein coding RNA 324	ncRNA		4	1	2	3	1	6	5	2	1	0	0	2	4	7	7	13	27
AGCGCCTCTGACTCCAGATCAGAAGGCTGCGTGTTCGGAT	40	ncRNA	LINC00324																								NR_026951.1	284029	LINC00324	long intergenic non-protein coding RNA 324	ncRNA		47	39	46	41	23	55	70	40	37	19	41	44	77	96	42	102	343
AGCGCCTCTGACTCCAGATCAGAAGGCTGCGTGTTCGTAT	40	ncRNA	LINC00324																								NR_026951.1	284029	LINC00324	long intergenic non-protein coding RNA 324	ncRNA		3	3	5	3	1	3	2	2	0	1	0	3	5	4	5	5	14
AGCGCCTCTGACTCCAGATCAGAAGGTTGCGTGTTCAAGT	40	ncRNA	LINC00324										piR-ssc-776460														NR_026951.1	284029	LINC00324	long intergenic non-protein coding RNA 324	ncRNA		3	3	3	5	8	3	6	1	5	4	3	7	2	9	4	12	37
AGCGCCTCTGACTCCAGATCAGAAGGTTGCGTGTTCACAT	40	ncRNA	LINC00324																								NR_026951.1	284029	LINC00324	long intergenic non-protein coding RNA 324	ncRNA		1	5	6	4	3	5	10	2	0	0	2	4	13	9	9	14	43
AGCGCCTCTGACTCCAGATCAGAAGGTTGCGTGTTCAGAT	40	ncRNA	LINC00324																								NR_026951.1	284029	LINC00324	long intergenic non-protein coding RNA 324	ncRNA		13	9	15	17	9	10	24	15	8	4	16	22	36	32	34	58	156
AGCGCCTCTGACTCCAGATCAGAAGGTTGCGTGTTCAGGT	40	ncRNA	LINC00324										piR-ssc-765906														NR_026951.1	284029	LINC00324	long intergenic non-protein coding RNA 324	ncRNA		25	17	20	22	10	19	29	21	19	14	18	31	65	38	43	68	182
AGCGCCTCTGACTCCAGATCAGAAGGTTGCGTGTTCATAT	40	ncRNA	LINC00324										piR-ssc-776270														NR_026951.1	284029	LINC00324	long intergenic non-protein coding RNA 324	ncRNA		10	9	14	11	11	16	21	11	11	3	12	14	34	31	21	48	119
AGCGCCTCTGACTCCAGATCAGAAGGTTGCGTGTTCATGT	40	ncRNA	LINC00324										piR-ssc-800196														NR_026951.1	284029	LINC00324	long intergenic non-protein coding RNA 324	ncRNA		6	12	10	5	2	8	15	4	6	2	7	2	10	14	15	20	54
AGCGCCTCTGACTCCATATCAGAAGGCTGCGTGTTCGGAT	40	ncRNA	LINC00324																								NR_026951.1	284029	LINC00324	long intergenic non-protein coding RNA 324	ncRNA		8	9	8	11	4	16	10	6	6	4	11	6	22	18	10	26	71
AGCGCCTCTGACTCCATATCAGAAGGTTGCGTGTTCAGAT	40	ncRNA	LINC00324										piR-ssc-787184														NR_026951.1	284029	LINC00324	long intergenic non-protein coding RNA 324	ncRNA		2	2	3	2	2	2	7	1	3	0	2	2	8	6	4	9	28
AGCGCCTCTGACTCCATATCAGAAGGTTGCGTGTTCAGGT	40	ncRNA	LINC00324										piR-ssc-790538														NR_026951.1	284029	LINC00324	long intergenic non-protein coding RNA 324	ncRNA		4	1	5	4	1	9	7	7	6	2	5	6	4	10	8	10	32
AGCGCCTCTGACTCCATATCAGAAGGTTGCGTGTTCATAT	40	ncRNA	LINC00324										piR-ssc-776270														NR_026951.1	284029	LINC00324	long intergenic non-protein coding RNA 324	ncRNA		4	3	4	0	2	2	5	1	0	0	2	0	5	2	7	8	32
AGCGCTTCTGACTCCACATCAGAAGGCTGCGTGTTCGGAT	40	ncRNA	LINC00324																								NR_026951.1	284029	LINC00324	long intergenic non-protein coding RNA 324	ncRNA		10	12	14	15	7	15	28	10	3	5	17	21	21	20	16	28	91
AGCGCTTCTGACTCCACATCAGAAGGTTGCGTGTTCAGAT	40	ncRNA	LINC00324										piR-ssc-787184														NR_026951.1	284029	LINC00324	long intergenic non-protein coding RNA 324	ncRNA		1	1	3	4	2	11	9	1	1	5	5	7	6	13	9	20	39
AGCGCTTCTGACTCCACATCAGAAGGTTGCGTGTTCAGGT	40	ncRNA	LINC00324										piR-ssc-768667														NR_026951.1	284029	LINC00324	long intergenic non-protein coding RNA 324	ncRNA		11	4	11	8	8	6	12	4	6	3	2	4	21	8	5	17	40
AGCGCTTCTGACTCCACATCAGAAGGTTGCGTGTTCATAT	40	ncRNA	LINC00324										piR-ssc-776270														NR_026951.1	284029	LINC00324	long intergenic non-protein coding RNA 324	ncRNA		5	3	3	4	1	8	10	2	0	3	6	5	9	11	4	12	32
AGCGCTTCTGACTCCACATCAGAAGGTTGCGTGTTCATGT	40	ncRNA	LINC00324										piR-ssc-800196														NR_026951.1	284029	LINC00324	long intergenic non-protein coding RNA 324	ncRNA		1	2	8	2	0	9	2	2	2	0	0	2	4	4	5	11	23
AGCGCTTCTGACTCCAGATCAGAAGGCTGCGTGTTCGGAT	40	ncRNA	LINC00324																								NR_026951.1	284029	LINC00324	long intergenic non-protein coding RNA 324	ncRNA		47	44	37	68	28	57	87	60	35	21	61	47	113	98	63	126	437
AGCGCTTCTGACTCCAGATCAGAAGGCTGCGTGTTCGTAT	40	ncRNA	LINC00324																								NR_026951.1	284029	LINC00324	long intergenic non-protein coding RNA 324	ncRNA		2	0	2	3	1	1	4	1	4	1	1	3	6	8	3	7	15
AGCGCTTCTGACTCCAGATCAGAAGGTTGCGTGTTCAAGT	40	ncRNA	LINC00324										piR-ssc-776460														NR_026951.1	284029	LINC00324	long intergenic non-protein coding RNA 324	ncRNA		8	3	3	2	1	8	6	5	6	1	2	3	7	8	8	7	38
AGCGCTTCTGACTCCAGATCAGAAGGTTGCGTGTTCACAT	40	ncRNA	LINC00324																								NR_026951.1	284029	LINC00324	long intergenic non-protein coding RNA 324	ncRNA		3	6	8	2	1	9	2	3	5	2	7	4	10	10	5	13	39
AGCGCTTCTGACTCCAGATCAGAAGGTTGCGTGTTCACGT	40	ncRNA	LINC00324																								NR_026951.1	284029	LINC00324	long intergenic non-protein coding RNA 324	ncRNA		1	4	2	3	0	5	10	3	2	1	9	2	6	8	7	11	17
AGCGCTTCTGACTCCAGATCAGAAGGTTGCGTGTTCAGAT	40	ncRNA	LINC00324																								NR_026951.1	284029	LINC00324	long intergenic non-protein coding RNA 324	ncRNA		17	16	21	14	9	30	38	13	5	4	14	14	52	48	42	60	161
AGCGCTTCTGACTCCAGATCAGAAGGTTGCGTGTTCAGGT	40	ncRNA	LINC00324										piR-ssc-765906														NR_026951.1	284029	LINC00324	long intergenic non-protein coding RNA 324	ncRNA		19	33	26	20	15	30	52	37	19	15	27	31	90	40	48	67	180
AGCGCTTCTGACTCCAGATCAGAAGGTTGCGTGTTCATAT	40	ncRNA	LINC00324										piR-ssc-776270														NR_026951.1	284029	LINC00324	long intergenic non-protein coding RNA 324	ncRNA		9	16	20	16	4	22	23	6	8	10	11	17	37	26	17	48	137
AGCGCTTCTGACTCCAGATCAGAAGGTTGCGTGTTCATGT	40	ncRNA	LINC00324										piR-ssc-800196														NR_026951.1	284029	LINC00324	long intergenic non-protein coding RNA 324	ncRNA		8	4	12	10	5	12	10	7	7	2	10	14	17	18	15	24	49
AGCGCTTCTGACTCCATATCAGAAGGCTGCGTGTTCGGAT	40	ncRNA	LINC00324																								NR_026951.1	284029	LINC00324	long intergenic non-protein coding RNA 324	ncRNA		8	13	7	15	6	8	24	6	1	2	5	9	17	25	6	26	75
AGCGCTTCTGACTCCATATCAGAAGGTTGCGTGTTCAGAT	40	ncRNA	LINC00324										piR-ssc-787184														NR_026951.1	284029	LINC00324	long intergenic non-protein coding RNA 324	ncRNA		5	5	3	0	0	1	6	1	3	4	5	7	5	8	9	11	31
AGCGCTTCTGACTCCATATCAGAAGGTTGCGTGTTCAGGT	40	ncRNA	LINC00324										piR-ssc-790538														NR_026951.1	284029	LINC00324	long intergenic non-protein coding RNA 324	ncRNA		5	5	2	6	2	5	8	3	3	6	5	7	13	15	10	11	35
AGCGCTTCTGACTCCATATCAGAAGGTTGCGTGTTCATAT	40	ncRNA	LINC00324										piR-ssc-776270														NR_026951.1	284029	LINC00324	long intergenic non-protein coding RNA 324	ncRNA		3	1	2	4	3	2	2	4	2	0	3	4	10	5	3	13	31
AGGTTGCGTGTTCAGGTCACGTCGGGGTCACC	32	ncRNA	LINC00324										piR-ssc-759593														NR_026951.1	284029	LINC00324	long intergenic non-protein coding RNA 324	ncRNA		12	7	7	16	5	13	9	15	12	1	10	19	23	12	6	21	45
ATCAGAAGGCTGCGTGTTCGGATCACGTCGGGGTCACC	38	ncRNA	LINC00324																								NR_026951.1	284029	LINC00324	long intergenic non-protein coding RNA 324	ncRNA		5	7	13	12	4	9	18	11	6	7	10	10	18	9	8	25	68
ATCAGAAGGTTGCGTGTTCAGGTCACGTCGGGGTCACC	38	ncRNA	LINC00324										piR-ssc-756514														NR_026951.1	284029	LINC00324	long intergenic non-protein coding RNA 324	ncRNA		8	8	6	8	2	9	7	7	5	4	3	7	13	3	3	15	49
ATGATTCTCGCTTCGGTGCGAGAGGTCCCGGGTTCAAATC	40	ncRNA	LINC00324										piR-ssc-759714														NR_026951.1	284029	LINC00324	long intergenic non-protein coding RNA 324	ncRNA		4	2	4	4	1	5	3	9	2	5	4	5	9	15	1	9	23
ATGATTCTCGCTTCGGTGCGAGAGGTCCCGGGTTCACATC	40	ncRNA	LINC00324										piR-ssc-759714														NR_026951.1	284029	LINC00324	long intergenic non-protein coding RNA 324	ncRNA		0	5	4	6	2	3	4	2	0	1	0	5	4	17	2	7	20
ATGATTCTCGCTTCGGTGCGAGAGGTCCCGGGTTCAGATC	40	ncRNA	LINC00324										piR-ssc-759714														NR_026951.1	284029	LINC00324	long intergenic non-protein coding RNA 324	ncRNA		19	9	12	13	7	21	15	8	9	8	19	19	13	29	4	21	68
ATGATTCTCGCTTCGGTGCGAGAGGTCCCGGGTTCATATC	40	ncRNA	LINC00324										piR-ssc-759714														NR_026951.1	284029	LINC00324	long intergenic non-protein coding RNA 324	ncRNA		11	13	9	9	6	10	15	19	7	8	15	10	21	23	17	32	73
ATGATTCTCGCTTGGGCTGCGAGAGGTCCCGGGTTCATAT	40	ncRNA	LINC00324																								NR_026951.1	284029	LINC00324	long intergenic non-protein coding RNA 324	ncRNA		3	3	5	1	1	2	4	4	4	2	2	2	7	7	2	3	15
ATGATTCTCGCTTGGGGTGCGAGAGGTCCCGGGTTCACAT	40	ncRNA	LINC00324										piR-ssc-807842														NR_026951.1	284029	LINC00324	long intergenic non-protein coding RNA 324	ncRNA		3	2	3	5	2	8	12	6	8	3	12	5	11	17	3	17	27
ATGATTCTCGCTTGGGGTGCGAGAGGTCCCGGGTTCAGAT	40	ncRNA	LINC00324										piR-ssc-807842														NR_026951.1	284029	LINC00324	long intergenic non-protein coding RNA 324	ncRNA		13	26	13	25	19	22	22	17	11	13	18	16	35	45	20	39	95
ATGATTCTCGCTTGGGGTGCGAGAGGTCCCGGGTTCATAT	40	ncRNA	LINC00324										piR-ssc-807842														NR_026951.1	284029	LINC00324	long intergenic non-protein coding RNA 324	ncRNA		16	13	16	21	19	21	36	24	20	5	11	20	29	48	15	33	130
ATGATTCTCGCTTGGGTGCGAGAGGTCCCGGGTTCACATC	40	ncRNA	LINC00324										piR-ssc-810435														NR_026951.1	284029	LINC00324	long intergenic non-protein coding RNA 324	ncRNA		5	2	1	1	2	2	7	4	0	2	3	3	3	11	3	7	17
ATGATTCTCGCTTGGGTGCGAGAGGTCCCGGGTTCAGATC	40	ncRNA	LINC00324										piR-ssc-810435														NR_026951.1	284029	LINC00324	long intergenic non-protein coding RNA 324	ncRNA		13	8	7	17	3	14	10	16	5	4	5	11	10	27	12	20	48
ATGATTCTCGCTTGGGTGCGAGAGGTCCCGGGTTCATATC	40	ncRNA	LINC00324										piR-ssc-810435														NR_026951.1	284029	LINC00324	long intergenic non-protein coding RNA 324	ncRNA		12	12	4	18	5	5	18	8	6	6	13	10	14	39	11	28	69
ATGATTCTCGCTTGGGTTGCGAGAGGTCCCGGGTTCAGAT	40	ncRNA	LINC00324										piR-ssc-787309														NR_026951.1	284029	LINC00324	long intergenic non-protein coding RNA 324	ncRNA		7	4	5	8	1	3	9	5	6	0	6	2	3	11	4	11	42
ATGATTCTCGCTTGGGTTGCGAGAGGTCCCGGGTTCATAT	40	ncRNA	LINC00324										piR-ssc-803246														NR_026951.1	284029	LINC00324	long intergenic non-protein coding RNA 324	ncRNA		5	6	3	8	2	9	8	4	1	4	4	8	10	15	4	10	27
ATGATTCTCGCTTTGGTGCGAGAGGTCCCGGGTTCAAATC	40	ncRNA	LINC00324										piR-ssc-768706														NR_026951.1	284029	LINC00324	long intergenic non-protein coding RNA 324	ncRNA		7	8	0	6	3	4	8	1	0	1	12	5	5	5	3	6	21
ATGATTCTCGCTTTGGTGCGAGAGGTCCCGGGTTCAGATC	40	ncRNA	LINC00324										piR-ssc-768706														NR_026951.1	284029	LINC00324	long intergenic non-protein coding RNA 324	ncRNA		10	11	9	15	4	7	11	15	4	3	7	14	20	18	7	24	54
ATGATTCTCGCTTTGGTGCGAGAGGTCCCGGGTTCATATC	40	ncRNA	LINC00324										piR-ssc-768706														NR_026951.1	284029	LINC00324	long intergenic non-protein coding RNA 324	ncRNA		13	7	3	7	5	9	11	11	5	4	6	14	20	23	8	18	67
ATTCTCGCTTCGGTGCGAGAGGTCCCGGGTTCATATCCCG	40	ncRNA	LINC00324										piR-ssc-759714														NR_026951.1	284029	LINC00324	long intergenic non-protein coding RNA 324	ncRNA		7	3	2	8	5	5	4	4	4	1	7	6	7	6	3	5	26
ATTCTCGCTTGGGGTGCGAGAGGTCCCGGGTTCAGATCCC	40	ncRNA	LINC00324										piR-ssc-780053														NR_026951.1	284029	LINC00324	long intergenic non-protein coding RNA 324	ncRNA		3	3	4	4	3	10	11	1	2	0	6	5	7	2	5	18	18
ATTCTCGCTTGGGGTGCGAGAGGTCCCGGGTTCATATCCC	40	ncRNA	LINC00324										piR-ssc-770807														NR_026951.1	284029	LINC00324	long intergenic non-protein coding RNA 324	ncRNA		3	7	2	6	7	5	7	2	5	5	6	5	4	11	2	21	41
CCAGATCAGAAGGCTGCGTGTTCGGATCACGTCGGGGTCA	40	ncRNA	LINC00324																								NR_026951.1	284029	LINC00324	long intergenic non-protein coding RNA 324	ncRNA		36	15	17	24	9	16	26	17	7	11	10	15	34	29	9	41	124
CCAGATCAGAAGGTTGCGTGTTCAGATCACGTCGGGGTCA	40	ncRNA	LINC00324										piR-ssc-787184														NR_026951.1	284029	LINC00324	long intergenic non-protein coding RNA 324	ncRNA		5	2	2	2	2	4	7	5	3	3	1	4	3	8	2	10	32
CCAGATCAGAAGGTTGCGTGTTCAGGTCACGTCGGGGTCA	40	ncRNA	LINC00324										piR-ssc-948165														NR_026951.1	284029	LINC00324	long intergenic non-protein coding RNA 324	ncRNA		10	15	13	22	8	19	27	11	6	13	7	22	24	20	4	20	66
CCAGATCAGAAGGTTGCGTGTTCATATCACGTCGGGGTCA	40	ncRNA	LINC00324										piR-ssc-776270														NR_026951.1	284029	LINC00324	long intergenic non-protein coding RNA 324	ncRNA		5	4	4	4	4	6	10	1	6	4	4	1	8	2	2	12	17
CCAGATCAGAAGGTTGCGTGTTCATGTCACGTCGGGGTCA	40	ncRNA	LINC00324										piR-ssc-800196														NR_026951.1	284029	LINC00324	long intergenic non-protein coding RNA 324	ncRNA		4	2	11	5	4	6	4	3	2	0	2	4	3	10	2	11	30
CGAGAGGTCCCGGGTTCAGATCCCGGACGAGCCCCC	36	ncRNA	LINC00324										piR-ssc-762238														NR_026951.1	284029	LINC00324	long intergenic non-protein coding RNA 324	ncRNA		19	9	5	8	6	11	17	10	6	6	8	6	8	17	8	20	42
CGAGAGGTCCCGGGTTCATATCCCGGACGAGCCCCC	36	ncRNA	LINC00324										piR-ssc-783773														NR_026951.1	284029	LINC00324	long intergenic non-protein coding RNA 324	ncRNA		17	8	9	21	6	14	19	20	11	5	6	13	14	11	5	25	63
CGCTTGGGGTGCGAGAGGTCCCGGGTTCAGATCCCGGACG	40	ncRNA	LINC00324										piR-ssc-780053														NR_026951.1	284029	LINC00324	long intergenic non-protein coding RNA 324	ncRNA		13	10	9	11	1	8	9	7	11	3	5	7	9	9	0	21	58
CGCTTGGGGTGCGAGAGGTCCCGGGTTCATATCCCGGACG	40	ncRNA	LINC00324										piR-ssc-770807														NR_026951.1	284029	LINC00324	long intergenic non-protein coding RNA 324	ncRNA		9	7	4	13	9	9	14	9	7	1	8	10	17	13	6	24	58
CGCTTGGGTTGCGAGAGGTCCCGGGTTCATATCCCGGACG	40	ncRNA	LINC00324										piR-ssc-803246														NR_026951.1	284029	LINC00324	long intergenic non-protein coding RNA 324	ncRNA		10	5	0	6	4	1	12	7	2	1	4	2	6	4	2	13	39
CGGTAGCGCCTCTGACTCCACATCAGAAGGTTGCGTGTTC	40	ncRNA	LINC00324										piR-ssc-768667														NR_026951.1	284029	LINC00324	long intergenic non-protein coding RNA 324	ncRNA		2	2	3	5	1	3	7	4	7	2	4	4	6	6	1	12	39
CGGTAGCGCCTCTGACTCCAGATCAGAAGGCTGCGTGTTC	40	ncRNA	LINC00324										piR-ssc-775144														NR_026951.1	284029	LINC00324	long intergenic non-protein coding RNA 324	ncRNA		9	7	12	13	2	8	12	8	5	3	13	6	6	5	5	9	43
CGGTAGCGCCTCTGACTCCAGATCAGAAGGTTGCGTGTTC	40	ncRNA	LINC00324										piR-ssc-765906														NR_026951.1	284029	LINC00324	long intergenic non-protein coding RNA 324	ncRNA		25	11	5	21	7	18	31	18	16	10	13	16	17	13	7	31	134
CGGTAGCGCCTCTGACTCCATATCAGAAGGTTGCGTGTTC	40	ncRNA	LINC00324										piR-ssc-1215905														NR_026951.1	284029	LINC00324	long intergenic non-protein coding RNA 324	ncRNA		3	0	1	3	4	4	5	2	1	1	2	4	2	0	0	12	33
CGGTAGCGCTTCTGACTCCACATCAGAAGGTTGCGTGTTC	40	ncRNA	LINC00324										piR-ssc-768667														NR_026951.1	284029	LINC00324	long intergenic non-protein coding RNA 324	ncRNA		6	8	7	4	4	6	12	6	2	7	6	8	5	3	6	13	35
CGGTAGCGCTTCTGACTCCAGATCAGAAGGCTGCGTGTTC	40	ncRNA	LINC00324										piR-ssc-775144														NR_026951.1	284029	LINC00324	long intergenic non-protein coding RNA 324	ncRNA		22	5	8	17	4	12	8	13	8	4	2	14	10	6	5	25	57
CGGTGCGAGAGGTCCCGGGTTCAGATCCCGGACGAGCCCC	40	ncRNA	LINC00324										piR-ssc-759567														NR_026951.1	284029	LINC00324	long intergenic non-protein coding RNA 324	ncRNA		2	8	10	7	5	10	12	2	2	7	3	3	12	11	3	15	49
CGGTGCGAGAGGTCCCGGGTTCATATCCCGGACGAGCCCC	40	ncRNA	LINC00324										piR-ssc-767580														NR_026951.1	284029	LINC00324	long intergenic non-protein coding RNA 324	ncRNA		8	6	13	6	3	11	12	6	5	3	2	8	17	10	8	8	30
CTAGGGGTATGATTCTCGCTTCGGTGCGAGAGGTCCCGGG	40	ncRNA	LINC00324										piR-ssc-1054479														NR_026951.1	284029	LINC00324	long intergenic non-protein coding RNA 324	ncRNA		32	14	11	14	2	13	28	20	12	7	7	11	24	10	6	33	51
CTAGGGGTATGATTCTCGCTTGGGTTGCGAGAGGTCCCGG	40	ncRNA	LINC00324										piR-ssc-787556														NR_026951.1	284029	LINC00324	long intergenic non-protein coding RNA 324	ncRNA		8	2	4	9	4	17	13	11	1	3	7	5	16	7	6	19	33
CTAGGGGTATGATTCTCGCTTTGGTGCGAGAGGTCCCGGG	40	ncRNA	LINC00324										piR-ssc-768706														NR_026951.1	284029	LINC00324	long intergenic non-protein coding RNA 324	ncRNA		16	9	6	10	4	7	14	11	10	6	11	5	19	9	12	25	56
CTAGGGGTATGATTCTCGGTTTGGTCCGAGAGGTCCCGGG	40	ncRNA	LINC00324										piR-ssc-766268														NR_026951.1	284029	LINC00324	long intergenic non-protein coding RNA 324	ncRNA		7	4	3	2	8	5	8	6	2	2	5	2	10	5	2	13	17
CTCCAGATCAGAAGGCTGCGTGTTCGGATCACGTCGGGGT	40	ncRNA	LINC00324																								NR_026951.1	284029	LINC00324	long intergenic non-protein coding RNA 324	ncRNA		9	4	5	5	3	6	14	0	2	1	2	4	12	4	1	13	36
CTCGCTTCGGTGCGAGAGGTCCCGGGTTCAGATCCCGGAC	40	ncRNA	LINC00324										piR-ssc-783883														NR_026951.1	284029	LINC00324	long intergenic non-protein coding RNA 324	ncRNA		8	11	2	21	3	7	14	6	6	2	9	14	13	8	9	23	50
CTCGCTTCGGTGCGAGAGGTCCCGGGTTCATATCCCGGAC	40	ncRNA	LINC00324										piR-ssc-791717														NR_026951.1	284029	LINC00324	long intergenic non-protein coding RNA 324	ncRNA		13	9	8	18	6	11	8	14	2	2	9	6	13	11	3	22	55
CTCGCTTGGGGTGCGAGAGGTCCCGGGTTCACATCCCGGA	40	ncRNA	LINC00324										piR-ssc-785711														NR_026951.1	284029	LINC00324	long intergenic non-protein coding RNA 324	ncRNA		3	2	4	6	1	5	10	4	2	0	2	8	5	7	1	4	17
CTCGCTTGGGGTGCGAGAGGTCCCGGGTTCAGATCCCGGA	40	ncRNA	LINC00324										piR-ssc-780053														NR_026951.1	284029	LINC00324	long intergenic non-protein coding RNA 324	ncRNA		30	13	8	17	8	17	28	13	6	6	11	24	10	18	3	24	98
CTCGCTTGGGGTGCGAGAGGTCCCGGGTTCATATCCCGGA	40	ncRNA	LINC00324										piR-ssc-770807														NR_026951.1	284029	LINC00324	long intergenic non-protein coding RNA 324	ncRNA		12	20	13	23	9	10	19	14	11	7	14	24	19	15	10	36	92
CTCGCTTGGGTTGCGAGAGGTCCCGGGTTCAGATCCCGGA	40	ncRNA	LINC00324										piR-ssc-787309														NR_026951.1	284029	LINC00324	long intergenic non-protein coding RNA 324	ncRNA		10	6	3	8	2	7	6	8	2	5	4	3	5	3	2	13	21
CTCGCTTGGGTTGCGAGAGGTCCCGGGTTCATATCCCGGA	40	ncRNA	LINC00324										piR-ssc-803246														NR_026951.1	284029	LINC00324	long intergenic non-protein coding RNA 324	ncRNA		5	1	5	4	5	6	8	4	3	2	1	8	9	3	1	10	29
GAAGGCTGCGTGTTCGGATCACGTCGGGGTCACC	34	ncRNA	LINC00324																								NR_026951.1	284029	LINC00324	long intergenic non-protein coding RNA 324	ncRNA		12	17	14	11	5	14	23	14	11	7	11	14	19	17	6	35	95
GAAGGTTGCGTGTTCAGATCACGTCGGGGTCACC	34	ncRNA	LINC00324										piR-ssc-787184														NR_026951.1	284029	LINC00324	long intergenic non-protein coding RNA 324	ncRNA		9	1	6	7	1	2	12	2	1	5	1	4	7	3	2	12	30
GAAGGTTGCGTGTTCAGGTCACGTCGGGGTCACC	34	ncRNA	LINC00324										piR-ssc-759429														NR_026951.1	284029	LINC00324	long intergenic non-protein coding RNA 324	ncRNA		11	7	4	14	8	11	25	11	12	5	16	16	6	8	3	26	60
GAAGGTTGCGTGTTCATGTCACGTCGGGGTCACC	34	ncRNA	LINC00324										piR-ssc-753941														NR_026951.1	284029	LINC00324	long intergenic non-protein coding RNA 324	ncRNA		9	3	1	2	1	5	11	6	1	1	6	4	5	4	0	13	32
GACCTCGTCGCGCAACGGTAGCGCCTCTGACTCCAGATCA	40	ncRNA	LINC00324																								NR_026951.1	284029	LINC00324	long intergenic non-protein coding RNA 324	ncRNA		11	1	3	5	1	3	10	3	4	0	9	3	6	6	0	13	21
GACCTCGTCGCGCAACGGTAGCGCTTCTGACTCCAGATCA	40	ncRNA	LINC00324																								NR_026951.1	284029	LINC00324	long intergenic non-protein coding RNA 324	ncRNA		7	3	3	4	3	4	4	4	7	3	2	1	9	7	2	14	25
GACCTCGTCGCGCAATGGTAGCGCTTCTGACTCCAGATCA	40	ncRNA	LINC00324																								NR_026951.1	284029	LINC00324	long intergenic non-protein coding RNA 324	ncRNA		7	2	2	6	2	4	7	2	4	0	7	1	7	1	3	12	20
GACCTCGTGGCGCAACGGTAGCGCCTCTGACTCCAGATCA	40	ncRNA	LINC00324										piR-ssc-938909														NR_026951.1	284029	LINC00324	long intergenic non-protein coding RNA 324	ncRNA		6	9	3	2	1	4	8	5	5	4	5	8	11	3	2	8	37
GACCTCGTGGCGCAATGGTAGCGCCTCTGACTCCAGATCA	40	ncRNA	LINC00324																								NR_026951.1	284029	LINC00324	long intergenic non-protein coding RNA 324	ncRNA		6	1	0	3	0	3	5	4	1	3	4	2	6	1	3	12	24
GACCTCGTTGCGCAACGGTAGCGCCTCTGACTCCAGATCA	40	ncRNA	LINC00324																								NR_026951.1	284029	LINC00324	long intergenic non-protein coding RNA 324	ncRNA		8	3	3	10	0	3	4	4	3	3	0	3	8	3	2	9	24
GACCTCGTTGCGCAACGGTAGCGCTTCTGACTCCAGATCA	40	ncRNA	LINC00324																								NR_026951.1	284029	LINC00324	long intergenic non-protein coding RNA 324	ncRNA		3	6	3	8	2	8	7	7	6	1	2	3	2	10	7	8	23
GACCTCGTTGCGCAATGGTAGCGCTTCTGACTCCAGATCA	40	ncRNA	LINC00324																								NR_026951.1	284029	LINC00324	long intergenic non-protein coding RNA 324	ncRNA		0	5	3	8	2	9	6	4	2	0	5	6	11	2	1	5	15
GAGAGGTCCCGGGTTCAGATCCCGGACGAGCCCCC	35	ncRNA	LINC00324										piR-ssc-762238														NR_026951.1	284029	LINC00324	long intergenic non-protein coding RNA 324	ncRNA		3	8	6	4	3	9	10	6	5	4	9	8	11	5	5	9	31
GAGAGGTCCCGGGTTCATATCCCGGACGAGCCCCC	35	ncRNA	LINC00324										piR-ssc-783773														NR_026951.1	284029	LINC00324	long intergenic non-protein coding RNA 324	ncRNA		5	2	3	12	2	7	5	4	3	1	8	10	4	7	2	20	28
GATTCTCGCTTCGGTGCGAGAGGTCCCGGGTTCACATCCC	40	ncRNA	LINC00324										piR-ssc-759714														NR_026951.1	284029	LINC00324	long intergenic non-protein coding RNA 324	ncRNA		2	0	2	1	0	7	2	0	0	1	0	2	4	5	3	2	4
GATTCTCGCTTCGGTGCGAGAGGTCCCGGGTTCAGATCCC	40	ncRNA	LINC00324										piR-ssc-759714														NR_026951.1	284029	LINC00324	long intergenic non-protein coding RNA 324	ncRNA		5	4	1	3	2	4	3	15	4	3	3	9	11	14	2	8	32
GATTCTCGCTTCGGTGCGAGAGGTCCCGGGTTCATATCCC	40	ncRNA	LINC00324										piR-ssc-759714														NR_026951.1	284029	LINC00324	long intergenic non-protein coding RNA 324	ncRNA		6	1	6	3	7	11	15	7	2	0	5	6	15	14	4	12	29
GATTCTCGCTTGGGGTGCGAGAGGTCCCGGGTTCAGATCC	40	ncRNA	LINC00324										piR-ssc-807842														NR_026951.1	284029	LINC00324	long intergenic non-protein coding RNA 324	ncRNA		5	2	2	11	4	6	13	9	6	2	6	7	20	22	7	19	38
GATTCTCGCTTGGGGTGCGAGAGGTCCCGGGTTCATATCC	40	ncRNA	LINC00324										piR-ssc-807842														NR_026951.1	284029	LINC00324	long intergenic non-protein coding RNA 324	ncRNA		11	6	3	7	5	15	8	6	3	2	10	2	11	29	7	11	45
GATTCTCGCTTGGGTGCGAGAGGTCCCGGGTTCAGATCCC	40	ncRNA	LINC00324										piR-ssc-810435														NR_026951.1	284029	LINC00324	long intergenic non-protein coding RNA 324	ncRNA		5	0	2	2	2	5	3	2	5	3	0	3	13	14	6	5	22
GATTCTCGCTTGGGTGCGAGAGGTCCCGGGTTCATATCCC	40	ncRNA	LINC00324										piR-ssc-771959														NR_026951.1	284029	LINC00324	long intergenic non-protein coding RNA 324	ncRNA		3	1	2	6	5	9	3	2	0	1	3	5	5	23	4	7	32
GATTCTCGCTTGGGTTGCGAGAGGTCCCGGGTTCAGATCC	40	ncRNA	LINC00324										piR-ssc-787309														NR_026951.1	284029	LINC00324	long intergenic non-protein coding RNA 324	ncRNA		2	0	1	1	0	3	3	1	1	0	2	3	2	8	2	4	16
GATTCTCGCTTGGGTTGCGAGAGGTCCCGGGTTCATATCC	40	ncRNA	LINC00324										piR-ssc-803246														NR_026951.1	284029	LINC00324	long intergenic non-protein coding RNA 324	ncRNA		2	0	1	2	2	1	3	3	0	2	2	0	4	8	2	4	19
GATTCTCGCTTTGGTGCGAGAGGTCCCGGGTTCAGATCCC	40	ncRNA	LINC00324										piR-ssc-768706														NR_026951.1	284029	LINC00324	long intergenic non-protein coding RNA 324	ncRNA		2	4	3	2	4	11	10	5	4	0	3	6	6	9	4	9	29
GATTCTCGCTTTGGTGCGAGAGGTCCCGGGTTCATATCCC	40	ncRNA	LINC00324										piR-ssc-768706														NR_026951.1	284029	LINC00324	long intergenic non-protein coding RNA 324	ncRNA		4	0	2	7	4	5	3	2	5	0	1	6	10	16	4	4	34
GCGAGAGGTCCCGGGTTCATATCCCGGACGAGCCCCC	37	ncRNA	LINC00324										piR-ssc-754176														NR_026951.1	284029	LINC00324	long intergenic non-protein coding RNA 324	ncRNA		4	2	3	3	1	2	8	1	0	3	1	3	4	8	3	10	18
GGCTCGTTCGTCTAGGGGTATG	22	ncRNA	LINC00324										piR-ssc-760974														NR_026951.1	284029	LINC00324	long intergenic non-protein coding RNA 324	ncRNA		7	5	5	3	3	15	10	10	2	1	7	10	13	8	7	21	44
GGCTCGTTCGTCTAGGGGTATGATTCTC	28	ncRNA	LINC00324										piR-ssc-759126														NR_026951.1	284029	LINC00324	long intergenic non-protein coding RNA 324	ncRNA		10	5	1	8	2	9	7	4	6	2	4	8	13	4	8	10	25
GGCTCGTTCGTCTAGGGGTATGATTCTCGC	30	ncRNA	LINC00324										piR-ssc-752200														NR_026951.1	284029	LINC00324	long intergenic non-protein coding RNA 324	ncRNA		5	3	3	6	1	4	5	10	2	3	3	1	11	7	0	15	19
GGCTCGTTCGTCTAGGGGTATGATTCTCGCTT	32	ncRNA	LINC00324										piR-ssc-746405														NR_026951.1	284029	LINC00324	long intergenic non-protein coding RNA 324	ncRNA		5	5	3	0	2	1	3	1	1	0	8	1	16	6	5	12	16
GGCTCGTTCGTCTAGGGGTATGATTCTCGCTTCGGTTGCG	40	ncRNA	LINC00324										piR-ssc-808968														NR_026951.1	284029	LINC00324	long intergenic non-protein coding RNA 324	ncRNA		4	9	6	7	2	4	5	6	2	1	3	6	8	3	2	14	33
GGCTCGTTCGTCTAGGGGTATGATTCTCGCTTG	33	ncRNA	LINC00324										piR-ssc-760974														NR_026951.1	284029	LINC00324	long intergenic non-protein coding RNA 324	ncRNA		15	16	12	21	7	13	14	13	7	5	9	16	21	23	15	26	73
GGCTCGTTCGTCTAGGGGTATGATTCTCGCTTGG	34	ncRNA	LINC00324										piR-ssc-760974														NR_026951.1	284029	LINC00324	long intergenic non-protein coding RNA 324	ncRNA		8	19	9	23	8	7	23	14	11	7	8	15	21	21	16	25	75
GGCTCGTTCGTCTAGGGGTATGATTCTCGCTTGGG	35	ncRNA	LINC00324										piR-ssc-760974														NR_026951.1	284029	LINC00324	long intergenic non-protein coding RNA 324	ncRNA		11	16	9	11	12	17	21	18	7	7	10	13	18	27	10	23	96
GGCTCGTTCGTCTAGGGGTATGATTCTCGCTTGGGGTGCG	40	ncRNA	LINC00324										piR-ssc-760974														NR_026951.1	284029	LINC00324	long intergenic non-protein coding RNA 324	ncRNA		50	59	57	102	28	77	113	71	37	23	67	61	115	78	48	130	534
GGCTCGTTCGTCTAGGGGTATGATTCTCGCTTGGGTGCGA	40	ncRNA	LINC00324										piR-ssc-760974														NR_026951.1	284029	LINC00324	long intergenic non-protein coding RNA 324	ncRNA		26	29	12	47	14	15	32	23	17	7	18	25	35	33	26	64	249
GGCTCGTTCGTCTAGGGGTATGATTCTCGCTTTGG	35	ncRNA	LINC00324										piR-ssc-756527														NR_026951.1	284029	LINC00324	long intergenic non-protein coding RNA 324	ncRNA		6	9	4	2	1	7	12	3	4	1	5	7	11	13	5	6	35
GGCTCGTTCGTCTAGGGGTCTGATTCTCGCTTGGGGTGCG	40	ncRNA	LINC00324																								NR_026951.1	284029	LINC00324	long intergenic non-protein coding RNA 324	ncRNA		7	13	15	15	6	10	11	6	6	1	4	6	17	15	6	17	23
GGCTCGTTGGTCTAGGGGTATGATTCTCGCTTCGGCTGCG	40	ncRNA	LINC00324										piR-ssc-750791														NR_026951.1	284029	LINC00324	long intergenic non-protein coding RNA 324	ncRNA		5	8	3	13	10	1	5	2	2	3	4	2	12	4	1	15	31
GGCTCGTTGGTCTAGGGGTCTGATTCTCGCTTGGGGTGCG	40	ncRNA	LINC00324																								NR_026951.1	284029	LINC00324	long intergenic non-protein coding RNA 324	ncRNA		17	14	23	24	14	25	23	22	13	7	7	19	30	21	2	53	48
GGCTCGTTGGTCTAGGGGTCTGATTCTCGCTTGGGTGCGA	40	ncRNA	LINC00324																								NR_026951.1	284029	LINC00324	long intergenic non-protein coding RNA 324	ncRNA		8	5	7	10	2	4	11	7	9	6	10	6	17	14	4	21	22
GGCTCGTTTGTCTAGGGGTATGATTCTCGCTTCGGTTGCG	40	ncRNA	LINC00324										piR-ssc-747691														NR_026951.1	284029	LINC00324	long intergenic non-protein coding RNA 324	ncRNA		1	4	1	5	1	4	7	2	1	0	5	2	1	1	3	2	37
GGCTCGTTTGTCTAGGGGTATGATTCTCGCTTG	33	ncRNA	LINC00324										piR-ssc-805432														NR_026951.1	284029	LINC00324	long intergenic non-protein coding RNA 324	ncRNA		12	10	6	8	1	9	16	27	5	3	7	16	13	14	7	22	72
GGCTCGTTTGTCTAGGGGTATGATTCTCGCTTGG	34	ncRNA	LINC00324										piR-ssc-805432														NR_026951.1	284029	LINC00324	long intergenic non-protein coding RNA 324	ncRNA		11	15	8	13	3	9	14	13	6	8	7	16	11	12	13	17	70
GGCTCGTTTGTCTAGGGGTATGATTCTCGCTTGGG	35	ncRNA	LINC00324										piR-ssc-805432														NR_026951.1	284029	LINC00324	long intergenic non-protein coding RNA 324	ncRNA		13	21	14	9	7	16	8	23	6	6	16	17	19	19	9	23	85
GGCTCGTTTGTCTAGGGGTATGATTCTCGCTTGGGGTGCG	40	ncRNA	LINC00324										piR-ssc-805432														NR_026951.1	284029	LINC00324	long intergenic non-protein coding RNA 324	ncRNA		63	56	39	60	19	58	68	44	32	16	48	49	88	61	36	96	383
GGCTCGTTTGTCTAGGGGTATGATTCTCGCTTGGGTGCGA	40	ncRNA	LINC00324										piR-ssc-805432														NR_026951.1	284029	LINC00324	long intergenic non-protein coding RNA 324	ncRNA		29	26	9	35	14	27	31	19	14	6	15	18	25	25	13	48	179
GGCTCGTTTGTCTAGGGGTCTGATTCTCGCTTGGGGTGCG	40	ncRNA	LINC00324																								NR_026951.1	284029	LINC00324	long intergenic non-protein coding RNA 324	ncRNA		11	9	6	13	2	6	9	9	4	4	2	6	16	7	1	10	19
GGGGTGCGAGAGGTCCCGGGTTCACATCCCGGACGAGCCC	40	ncRNA	LINC00324										piR-ssc-796827														NR_026951.1	284029	LINC00324	long intergenic non-protein coding RNA 324	ncRNA		4	9	5	5	5	5	8	3	1	3	2	1	8	8	2	17	36
GGGGTGCGAGAGGTCCCGGGTTCAGATCCCGGACGAGCCC	40	ncRNA	LINC00324										piR-ssc-759567														NR_026951.1	284029	LINC00324	long intergenic non-protein coding RNA 324	ncRNA		22	21	17	14	5	18	17	18	8	7	18	6	24	23	10	33	118
GGGGTGCGAGAGGTCCCGGGTTCATATCCCGGACGAGCCC	40	ncRNA	LINC00324										piR-ssc-767580														NR_026951.1	284029	LINC00324	long intergenic non-protein coding RNA 324	ncRNA		11	11	12	12	8	14	24	10	14	5	13	12	38	18	13	41	134
GGGTGCGAGAGGTCCCGGGTTCAAATCCCGGACGAGCCCC	40	ncRNA	LINC00324										piR-ssc-761346														NR_026951.1	284029	LINC00324	long intergenic non-protein coding RNA 324	ncRNA		3	2	1	2	2	6	1	2	4	2	4	1	4	7	1	12	16
GGGTGCGAGAGGTCCCGGGTTCAGATCCCGGACGAGCCCC	40	ncRNA	LINC00324										piR-ssc-759567														NR_026951.1	284029	LINC00324	long intergenic non-protein coding RNA 324	ncRNA		12	8	1	4	4	4	15	7	6	6	6	8	14	8	4	19	40
GGGTGCGAGAGGTCCCGGGTTCATATCCCGGACGAGCCCC	40	ncRNA	LINC00324										piR-ssc-767580														NR_026951.1	284029	LINC00324	long intergenic non-protein coding RNA 324	ncRNA		9	9	8	16	3	11	19	7	7	2	10	8	13	25	7	25	55
GGGTTGCGAGAGGTCCCGGGTTCAGATCCCGGACGAGCCC	40	ncRNA	LINC00324										piR-ssc-769685														NR_026951.1	284029	LINC00324	long intergenic non-protein coding RNA 324	ncRNA		5	5	4	2	3	4	9	3	0	0	3	0	7	1	4	9	14
GGTAGCGCTTCTGACTCCACATCAGAAGGTTGCGTGTTCA	40	ncRNA	LINC00324										piR-ssc-768667														NR_026951.1	284029	LINC00324	long intergenic non-protein coding RNA 324	ncRNA		3	6	4	4	1	3	2	7	2	0	1	1	5	3	3	14	37
GGTAGCGCTTCTGACTCCATATCAGAAGGTTGCGTGTTCA	40	ncRNA	LINC00324										piR-ssc-1215905														NR_026951.1	284029	LINC00324	long intergenic non-protein coding RNA 324	ncRNA		3	1	1	11	2	3	7	5	0	0	1	5	3	3	4	5	15
GGTTGCGTGTTCAGGTCACGTCGGGGTCACC	31	ncRNA	LINC00324										piR-ssc-1122098														NR_026951.1	284029	LINC00324	long intergenic non-protein coding RNA 324	ncRNA		10	5	6	5	0	4	6	6	5	0	2	10	7	6	1	13	21
GTCTAGGGGTATGATTCTCGCTTCGGTGCGAGAGGTCCCG	40	ncRNA	LINC00324										piR-ssc-1054479														NR_026951.1	284029	LINC00324	long intergenic non-protein coding RNA 324	ncRNA		42	39	29	42	28	41	51	26	23	11	33	21	40	21	18	57	173
GTCTAGGGGTATGATTCTCGCTTGGGCTGCGAGAGGTCCC	40	ncRNA	LINC00324																								NR_026951.1	284029	LINC00324	long intergenic non-protein coding RNA 324	ncRNA		13	4	9	11	3	7	9	4	2	5	7	5	10	5	1	10	45
GTCTAGGGGTATGATTCTCGCTTGGGTTGCGAGAGGTCCC	40	ncRNA	LINC00324										piR-ssc-787556														NR_026951.1	284029	LINC00324	long intergenic non-protein coding RNA 324	ncRNA		25	11	23	22	15	16	23	15	9	8	8	17	15	12	6	36	72
GTCTAGGGGTATGATTCTCGCTTTGGTGCGAGAGGTCCCG	40	ncRNA	LINC00324										piR-ssc-768706														NR_026951.1	284029	LINC00324	long intergenic non-protein coding RNA 324	ncRNA		39	20	27	36	8	38	52	39	26	9	26	29	20	13	7	64	125
GTCTAGGGGTATGATTCTCGGTTTGGTCCGAGAGGTCCCG	40	ncRNA	LINC00324										piR-ssc-766268														NR_026951.1	284029	LINC00324	long intergenic non-protein coding RNA 324	ncRNA		17	14	6	7	9	13	22	11	6	6	9	5	9	14	3	18	71
GTTGCGTGTTCAGGTCACGTCGGGGTCACC	30	ncRNA	LINC00324										piR-ssc-1076682														NR_026951.1	284029	LINC00324	long intergenic non-protein coding RNA 324	ncRNA		6	2	9	4	3	7	7	6	6	1	4	9	6	5	3	10	33
TAGCGCCTCTGACTCCAGATCAGAAGGCTGCGTGTTCGGA	40	ncRNA	LINC00324																								NR_026951.1	284029	LINC00324	long intergenic non-protein coding RNA 324	ncRNA		3	6	8	8	4	6	4	6	5	3	11	15	4	10	5	10	45
TAGCGCCTCTGACTCCAGATCAGAAGGTTGCGTGTTCAGG	40	ncRNA	LINC00324										piR-ssc-765906														NR_026951.1	284029	LINC00324	long intergenic non-protein coding RNA 324	ncRNA		3	1	1	6	2	5	1	4	1	0	3	9	6	9	3	5	25
TAGCGCTTCTGACTCCAGATCAGAAGGCTGCGTGTTCGGA	40	ncRNA	LINC00324																								NR_026951.1	284029	LINC00324	long intergenic non-protein coding RNA 324	ncRNA		11	7	10	13	3	12	8	6	4	5	7	14	14	8	4	8	55
TAGGGGTATGATTCTCGCTTCGGTGCGAGAGGTCCCGGGT	40	ncRNA	LINC00324										piR-ssc-759714														NR_026951.1	284029	LINC00324	long intergenic non-protein coding RNA 324	ncRNA		6	4	2	6	0	5	11	0	0	0	2	2	11	5	2	14	28
TATGATTCTCGCTTCGGTGCGAGAGGTCCCGGGTTCAGAT	40	ncRNA	LINC00324										piR-ssc-759714														NR_026951.1	284029	LINC00324	long intergenic non-protein coding RNA 324	ncRNA		6	2	8	7	2	6	10	11	3	1	5	5	10	1	4	8	41
TATGATTCTCGCTTCGGTGCGAGAGGTCCCGGGTTCATAT	40	ncRNA	LINC00324										piR-ssc-759714														NR_026951.1	284029	LINC00324	long intergenic non-protein coding RNA 324	ncRNA		10	8	7	15	5	8	5	5	6	6	8	6	6	9	6	21	28
TATGATTCTCGCTTGGGGTGCGAGAGGTCCCGGGTTCAGA	40	ncRNA	LINC00324										piR-ssc-807842														NR_026951.1	284029	LINC00324	long intergenic non-protein coding RNA 324	ncRNA		13	18	8	10	5	6	10	16	5	8	6	12	11	9	4	19	55
TATGATTCTCGCTTGGGGTGCGAGAGGTCCCGGGTTCATA	40	ncRNA	LINC00324										piR-ssc-807842														NR_026951.1	284029	LINC00324	long intergenic non-protein coding RNA 324	ncRNA		9	9	4	10	2	14	9	12	6	5	10	28	8	12	3	19	64
TATGATTCTCGCTTGGGTGCGAGAGGTCCCGGGTTCAGAT	40	ncRNA	LINC00324										piR-ssc-810435														NR_026951.1	284029	LINC00324	long intergenic non-protein coding RNA 324	ncRNA		8	8	4	7	2	6	9	14	3	4	3	12	9	1	4	12	33
TATGATTCTCGCTTGGGTGCGAGAGGTCCCGGGTTCATAT	40	ncRNA	LINC00324										piR-ssc-810435														NR_026951.1	284029	LINC00324	long intergenic non-protein coding RNA 324	ncRNA		7	8	10	5	5	3	6	9	11	1	8	6	11	9	3	20	32
TATGATTCTCGCTTGGGTTGCGAGAGGTCCCGGGTTCAGA	40	ncRNA	LINC00324										piR-ssc-787309														NR_026951.1	284029	LINC00324	long intergenic non-protein coding RNA 324	ncRNA		3	6	3	1	3	2	3	0	2	6	5	2	2	7	1	6	15
TATGATTCTCGCTTTGGTGCGAGAGGTCCCGGGTTCAGAT	40	ncRNA	LINC00324										piR-ssc-768706														NR_026951.1	284029	LINC00324	long intergenic non-protein coding RNA 324	ncRNA		10	2	2	14	3	6	5	7	4	4	5	4	11	3	3	14	32
TATGATTCTCGCTTTGGTGCGAGAGGTCCCGGGTTCATAT	40	ncRNA	LINC00324										piR-ssc-768706														NR_026951.1	284029	LINC00324	long intergenic non-protein coding RNA 324	ncRNA		5	2	2	6	5	5	7	7	4	1	9	4	9	7	3	17	26
TCAGAAGGCTGCGTGTTCGGATCACGTCGGGGTCACC	37	ncRNA	LINC00324																								NR_026951.1	284029	LINC00324	long intergenic non-protein coding RNA 324	ncRNA		17	12	9	19	11	6	16	18	4	4	11	14	17	9	8	25	76
TCAGAAGGTTGCGTGTTCAGGTCACGTCGGGGTCACC	37	ncRNA	LINC00324										piR-ssc-756514														NR_026951.1	284029	LINC00324	long intergenic non-protein coding RNA 324	ncRNA		4	6	6	9	5	8	5	8	3	5	3	8	3	7	1	17	41
TCGCTTGGGGTGCGAGAGGTCCCGGGTTCACATCCCGGAC	40	ncRNA	LINC00324										piR-ssc-785711														NR_026951.1	284029	LINC00324	long intergenic non-protein coding RNA 324	ncRNA		5	1	1	3	1	4	8	7	3	3	4	3	4	5	3	13	25
TCGCTTGGGGTGCGAGAGGTCCCGGGTTCAGATCCCGGAC	40	ncRNA	LINC00324										piR-ssc-780053														NR_026951.1	284029	LINC00324	long intergenic non-protein coding RNA 324	ncRNA		19	12	12	23	10	9	26	8	11	6	11	18	22	12	4	35	72
TCGCTTGGGGTGCGAGAGGTCCCGGGTTCATATCCCGGAC	40	ncRNA	LINC00324										piR-ssc-770807														NR_026951.1	284029	LINC00324	long intergenic non-protein coding RNA 324	ncRNA		21	9	8	19	9	6	24	19	10	8	13	17	17	11	13	38	88
TCGCTTGGGTTGCGAGAGGTCCCGGGTTCAGATCCCGGAC	40	ncRNA	LINC00324										piR-ssc-787309														NR_026951.1	284029	LINC00324	long intergenic non-protein coding RNA 324	ncRNA		7	5	6	11	3	8	9	9	5	1	5	8	6	2	3	17	40
TCGCTTGGGTTGCGAGAGGTCCCGGGTTCATATCCCGGAC	40	ncRNA	LINC00324										piR-ssc-803246														NR_026951.1	284029	LINC00324	long intergenic non-protein coding RNA 324	ncRNA		6	5	2	9	4	5	8	6	4	3	5	13	12	7	2	20	40
TCTAGGGGTATGATTCTCGCTTCGGTGCGAGAGGTCCCGG	40	ncRNA	LINC00324										piR-ssc-1054479														NR_026951.1	284029	LINC00324	long intergenic non-protein coding RNA 324	ncRNA		33	20	4	11	7	9	16	24	5	3	10	29	17	9	7	30	71
TCTAGGGGTATGATTCTCGCTTGGGTTGCGAGAGGTCCCG	40	ncRNA	LINC00324										piR-ssc-787556														NR_026951.1	284029	LINC00324	long intergenic non-protein coding RNA 324	ncRNA		12	5	10	6	6	8	16	6	3	4	5	11	1	6	4	16	29
TCTAGGGGTATGATTCTCGCTTTGGTGCGAGAGGTCCCGG	40	ncRNA	LINC00324										piR-ssc-768706														NR_026951.1	284029	LINC00324	long intergenic non-protein coding RNA 324	ncRNA		21	5	9	10	4	5	16	13	3	7	5	4	9	8	2	19	36
TCTAGGGGTATGATTCTCGGTTTGGTCCGAGAGGTCCCGG	40	ncRNA	LINC00324										piR-ssc-766268														NR_026951.1	284029	LINC00324	long intergenic non-protein coding RNA 324	ncRNA		16	0	3	5	4	8	8	1	4	0	4	3	7	5	0	14	23
TCTCGCTTCGGTGCGAGAGGTCCCGGGTTCATATCCCGGA	40	ncRNA	LINC00324										piR-ssc-791717														NR_026951.1	284029	LINC00324	long intergenic non-protein coding RNA 324	ncRNA		7	8	3	5	4	4	7	6	6	2	5	1	9	7	1	12	25
TCTCGCTTGGGGTGCGAGAGGTCCCGGGTTCAGATCCCGG	40	ncRNA	LINC00324										piR-ssc-780053														NR_026951.1	284029	LINC00324	long intergenic non-protein coding RNA 324	ncRNA		5	8	4	9	3	5	4	5	4	1	6	8	7	4	2	13	28
TCTCGCTTGGGGTGCGAGAGGTCCCGGGTTCATATCCCGG	40	ncRNA	LINC00324										piR-ssc-770807														NR_026951.1	284029	LINC00324	long intergenic non-protein coding RNA 324	ncRNA		15	6	5	3	2	7	6	4	1	4	14	5	9	5	6	16	27
TCTGACTCCAGATCAGAAGGCTGCGTGTTCGGATCACGTC	40	ncRNA	LINC00324																								NR_026951.1	284029	LINC00324	long intergenic non-protein coding RNA 324	ncRNA		7	6	2	9	6	9	7	4	6	5	4	1	4	5	4	13	34
TCTGACTCCAGATCAGAAGGTTGCGTGTTCAGGTCACGTC	40	ncRNA	LINC00324										piR-ssc-765906														NR_026951.1	284029	LINC00324	long intergenic non-protein coding RNA 324	ncRNA		1	1	3	5	3	8	0	7	6	0	5	4	4	2	4	8	13
TGATTCTCGCTTCGGTGCGAGAGGTCCCGGGTTCAGATCC	40	ncRNA	LINC00324										piR-ssc-759714														NR_026951.1	284029	LINC00324	long intergenic non-protein coding RNA 324	ncRNA		22	17	4	12	3	8	12	11	2	6	12	14	15	16	4	16	41
TGATTCTCGCTTCGGTGCGAGAGGTCCCGGGTTCATATCC	40	ncRNA	LINC00324										piR-ssc-759714														NR_026951.1	284029	LINC00324	long intergenic non-protein coding RNA 324	ncRNA		14	7	7	13	1	13	8	10	4	5	11	16	13	3	7	23	75
TGATTCTCGCTTGGGGTGCGAGAGGTCCCGGGTTCACATC	40	ncRNA	LINC00324										piR-ssc-807842														NR_026951.1	284029	LINC00324	long intergenic non-protein coding RNA 324	ncRNA		6	3	4	10	2	3	3	3	4	1	2	8	10	5	0	15	35
TGATTCTCGCTTGGGGTGCGAGAGGTCCCGGGTTCAGATC	40	ncRNA	LINC00324										piR-ssc-807842														NR_026951.1	284029	LINC00324	long intergenic non-protein coding RNA 324	ncRNA		12	16	14	28	8	16	27	23	12	3	25	20	23	26	13	38	90
TGATTCTCGCTTGGGGTGCGAGAGGTCCCGGGTTCATATC	40	ncRNA	LINC00324										piR-ssc-807842														NR_026951.1	284029	LINC00324	long intergenic non-protein coding RNA 324	ncRNA		22	14	10	16	3	20	21	23	10	7	15	24	18	17	12	48	102
TGATTCTCGCTTGGGTGCGAGAGGTCCCGGGTTCAGATCC	40	ncRNA	LINC00324										piR-ssc-810435														NR_026951.1	284029	LINC00324	long intergenic non-protein coding RNA 324	ncRNA		16	10	4	9	3	9	18	10	4	8	14	14	17	9	3	23	57
TGATTCTCGCTTGGGTGCGAGAGGTCCCGGGTTCATATCC	40	ncRNA	LINC00324										piR-ssc-810435														NR_026951.1	284029	LINC00324	long intergenic non-protein coding RNA 324	ncRNA		14	10	6	8	5	14	12	9	11	3	6	17	20	11	3	35	63
TGATTCTCGCTTGGGTTGCGAGAGGTCCCGGGTTCAGATC	40	ncRNA	LINC00324										piR-ssc-787309														NR_026951.1	284029	LINC00324	long intergenic non-protein coding RNA 324	ncRNA		3	9	5	6	4	5	14	5	6	2	2	5	12	7	1	11	41
TGATTCTCGCTTGGGTTGCGAGAGGTCCCGGGTTCATATC	40	ncRNA	LINC00324										piR-ssc-803246														NR_026951.1	284029	LINC00324	long intergenic non-protein coding RNA 324	ncRNA		6	8	2	9	2	3	7	5	1	3	2	9	5	4	4	14	31
TGATTCTCGCTTTGGTGCGAGAGGTCCCGGGTTCAAATCC	40	ncRNA	LINC00324										piR-ssc-768706														NR_026951.1	284029	LINC00324	long intergenic non-protein coding RNA 324	ncRNA		5	5	4	4	0	5	3	5	1	0	4	4	10	11	1	12	16
TGATTCTCGCTTTGGTGCGAGAGGTCCCGGGTTCAGATCC	40	ncRNA	LINC00324										piR-ssc-768706														NR_026951.1	284029	LINC00324	long intergenic non-protein coding RNA 324	ncRNA		9	11	8	17	3	9	13	7	9	8	11	10	7	8	5	25	65
TGATTCTCGCTTTGGTGCGAGAGGTCCCGGGTTCATATCC	40	ncRNA	LINC00324										piR-ssc-768706														NR_026951.1	284029	LINC00324	long intergenic non-protein coding RNA 324	ncRNA		8	4	6	25	5	19	8	13	4	7	5	11	14	10	2	19	35
TGCGAGAGGTCCCGGGTTCAAATCCCGGACGAGCCCCC	38	ncRNA	LINC00324										piR-ssc-758979														NR_026951.1	284029	LINC00324	long intergenic non-protein coding RNA 324	ncRNA		9	5	3	3	3	7	7	6	1	3	3	7	7	6	3	15	14
TGCGAGAGGTCCCGGGTTCACATCCCGGACGAGCCCCC	38	ncRNA	LINC00324										piR-ssc-770656														NR_026951.1	284029	LINC00324	long intergenic non-protein coding RNA 324	ncRNA		5	2	3	6	3	7	7	7	2	3	5	4	5	4	1	9	19
TGCGAGAGGTCCCGGGTTCAGATCCCGGACGAGCCCCC	38	ncRNA	LINC00324										piR-ssc-751487														NR_026951.1	284029	LINC00324	long intergenic non-protein coding RNA 324	ncRNA		14	14	19	11	3	10	24	21	11	11	16	22	16	16	7	33	89
TGCGAGAGGTCCCGGGTTCATATCCCGGACGAGCCCCC	38	ncRNA	LINC00324										piR-ssc-759326														NR_026951.1	284029	LINC00324	long intergenic non-protein coding RNA 324	ncRNA		20	14	12	13	7	22	24	20	12	8	18	19	17	22	5	30	105
TGTTCAAATCACGTCGGGGTCACC	24	ncRNA	LINC00324										piR-ssc-1220195														NR_026951.1	284029	LINC00324	long intergenic non-protein coding RNA 324	ncRNA		2	7	1	8	3	4	7	5	3	3	2	11	7	2	2	6	36
TGTTCAAGTCACGTCGGGGTCACC	24	ncRNA	LINC00324										piR-ssc-1110946														NR_026951.1	284029	LINC00324	long intergenic non-protein coding RNA 324	ncRNA		8	5	8	4	0	6	4	3	0	4	7	4	4	5	2	8	26
TGTTCAGATCACGTCGGGGTCACC	24	ncRNA	LINC00324										piR-ssc-787184														NR_026951.1	284029	LINC00324	long intergenic non-protein coding RNA 324	ncRNA		4	8	1	12	3	12	11	14	4	5	2	5	10	13	0	16	46
TGTTCATATCACGTCGGGGTCACC	24	ncRNA	LINC00324										piR-ssc-776270														NR_026951.1	284029	LINC00324	long intergenic non-protein coding RNA 324	ncRNA		3	10	2	8	2	11	9	3	4	1	7	8	11	3	2	22	49
TTCTCGCTTCGGTGCGAGAGGTCCCGGGTTCAGATCCCGG	40	ncRNA	LINC00324										piR-ssc-783883														NR_026951.1	284029	LINC00324	long intergenic non-protein coding RNA 324	ncRNA		9	5	5	13	2	7	7	5	3	1	3	8	5	5	1	8	37
TTCTCGCTTCGGTGCGAGAGGTCCCGGGTTCATATCCCGG	40	ncRNA	LINC00324										piR-ssc-791717														NR_026951.1	284029	LINC00324	long intergenic non-protein coding RNA 324	ncRNA		3	0	2	4	6	7	9	3	3	2	6	6	7	6	3	18	24
TTCTCGCTTGGGGTGCGAGAGGTCCCGGGTTCAGATCCCG	40	ncRNA	LINC00324										piR-ssc-780053														NR_026951.1	284029	LINC00324	long intergenic non-protein coding RNA 324	ncRNA		4	5	2	8	7	2	12	3	6	2	9	4	7	10	2	15	47
TTCTCGCTTGGGGTGCGAGAGGTCCCGGGTTCATATCCCG	40	ncRNA	LINC00324										piR-ssc-770807														NR_026951.1	284029	LINC00324	long intergenic non-protein coding RNA 324	ncRNA		9	6	0	13	3	6	9	5	5	2	1	10	14	5	4	8	38
TTCTCGCTTGGGTGCGAGAGGTCCCGGGTTCATATCCCGG	40	ncRNA	LINC00324										piR-ssc-771959														NR_026951.1	284029	LINC00324	long intergenic non-protein coding RNA 324	ncRNA		2	2	3	2	2	1	4	7	1	6	2	2	5	3	1	10	43
TCCTCAGTCTTGGGCTATTTT	21	ncRNA	LINC00665																								NR_038279.1	100506930	LINC00665	long intergenic non-protein coding RNA 665	ncRNA		13	11	4	17	5	1	9	14	3	3	4	7	5	8	2	5	6
CACCGCCGCGGCCCGGGTTCGATTCCCGGTCAGGGAACC	39	ncRNA	LINC01783										piR-ssc-746917														NR_135764.1	100132147	LINC01783	long intergenic non-protein coding RNA 1783	ncRNA		10	14	4	12	5	13	10	13	9	2	13	16	22	9	7	15	65
CACCGCCGCGGCCCGGGTTCGGTTCCCGGTCAGGGAACC	39	ncRNA	LINC01783										piR-ssc-1141804														NR_135764.1	100132147	LINC01783	long intergenic non-protein coding RNA 1783	ncRNA		20	5	7	7	10	20	23	24	11	7	14	20	15	13	7	20	72
CCTGGTTGTCTAGTGGTTAGGATTCGGCGCTCTCACCGCC	40	ncRNA	LINC01783										piR-ssc-754022														NR_135764.1	100132147	LINC01783	long intergenic non-protein coding RNA 1783	ncRNA		12	10	8	9	9	10	24	14	5	1	9	11	8	10	2	21	54
TCCCTGGTCTAGTGGTTAGGATTCGGCGCTCTCACCGCCG	40	ncRNA	LINC01783										piR-ssc-1187838														NR_135764.1	100132147	LINC01783	long intergenic non-protein coding RNA 1783	ncRNA		36	12	18	37	14	24	30	15	24	6	19	19	27	16	10	45	92
TCGGCGCTCTCACCGCCGCGGCCCGGGTTCGGTTCCCGGT	40	ncRNA	LINC01783										piR-ssc-1141804														NR_135764.1	100132147	LINC01783	long intergenic non-protein coding RNA 1783	ncRNA		3	2	4	6	3	4	9	9	4	2	3	4	10	7	1	33	26
TTCGGCGCTCTCACCGCCGCGGCCCGGGTTCGGTTCCCGG	40	ncRNA	LINC01783										piR-ssc-1055722														NR_135764.1	100132147	LINC01783	long intergenic non-protein coding RNA 1783	ncRNA		9	4	5	4	3	8	5	6	3	1	12	2	6	1	0	29	34
AAAGGTCCCTGGTTCGGTCCCGGGTTTCGGC	31	ncRNA	LINC02739										piR-ssc-1004091														XR_007082138.1	105369317	LINC02739	long intergenic non-protein coding RNA 2739	ncRNA		10	2	2	11	7	8	10	13	2	4	16	9	27	19	8	23	78
AAAGGTCCCTGGTTCGGTCCCGGGTTTCGGCAC	33	ncRNA	LINC02739										piR-ssc-1004091														XR_007082138.1	105369317	LINC02739	long intergenic non-protein coding RNA 2739	ncRNA		5	2	2	2	2	6	6	8	3	1	4	3	5	9	1	12	42
AAAGGTCCCTGGTTCGGTCCCGGGTTTCGGCACC	34	ncRNA	LINC02739										piR-ssc-1004091														XR_007082138.1	105369317	LINC02739	long intergenic non-protein coding RNA 2739	ncRNA		25	37	19	40	21	36	49	40	25	21	30	38	30	33	19	75	284
AAAGGTCCCTGGTTCGTTCCCGGGTTTCGGCACC	34	ncRNA	LINC02739										piR-ssc-773651														XR_007082138.1	105369317	LINC02739	long intergenic non-protein coding RNA 2739	ncRNA		5	6	4	7	4	4	6	5	1	1	5	4	3	7	4	9	39
AAGGTCCCTGGTTCGGTCCCGGGTTTCGGC	30	ncRNA	LINC02739										piR-ssc-1004091														XR_007082138.1	105369317	LINC02739	long intergenic non-protein coding RNA 2739	ncRNA		5	4	1	11	2	3	4	2	2	2	2	2	10	23	6	21	47
AAGGTCCCTGGTTCGGTCCCGGGTTTCGGCAC	32	ncRNA	LINC02739										piR-ssc-1004091														XR_007082138.1	105369317	LINC02739	long intergenic non-protein coding RNA 2739	ncRNA		2	1	0	1	1	1	2	3	4	0	2	1	4	1	1	8	21
AAGGTCCCTGGTTCGGTCCCGGGTTTCGGCACC	33	ncRNA	LINC02739										piR-ssc-1004091														XR_007082138.1	105369317	LINC02739	long intergenic non-protein coding RNA 2739	ncRNA		28	32	17	29	13	28	48	27	10	15	22	28	27	14	10	59	258
ACTTTTTATCTGAGGGTCCAGGGTTCAGGTCCCTGTTCGG	40	ncRNA	LINC02739										piR-ssc-756900														XR_007062685.1	105369317	LINC02739	long intergenic non-protein coding RNA 2739	ncRNA		9	8	3	10	7	4	11	10	2	1	3	0	7	3	10	13	44
AGACTTTTTATCTGAGGGTCCAGGGTTCAGGTCCCTGTTC	40	ncRNA	LINC02739										piR-ssc-765041														XR_007062685.1	105369317	LINC02739	long intergenic non-protein coding RNA 2739	ncRNA		20	9	5	12	4	9	11	6	8	2	11	11	16	11	8	30	67
AGAGCATCAGACTTTTTATCTGAGGGTCCAGGGTTCACGT	40	ncRNA	LINC02739										piR-ssc-751755														XR_007062685.1	105369317	LINC02739	long intergenic non-protein coding RNA 2739	ncRNA		2	4	2	1	2	5	5	2	2	1	3	3	10	8	1	8	20
AGAGCATCAGACTTTTTATCTGAGGGTCCAGGGTTCAGGT	40	ncRNA	LINC02739										piR-ssc-781876														XR_007062685.1	105369317	LINC02739	long intergenic non-protein coding RNA 2739	ncRNA		34	28	33	41	14	41	40	33	31	19	29	41	79	54	23	76	230
AGAGCATCAGACTTTTTATCTGAGGGTCCAGGGTTCATGT	40	ncRNA	LINC02739										piR-ssc-944006														XR_007062685.1	105369317	LINC02739	long intergenic non-protein coding RNA 2739	ncRNA		9	15	6	9	9	15	17	10	12	1	8	21	30	29	6	24	85
AGAGCATCAGACTTTTTTATCTGAGGGTCCAGGGTTCAGG	40	ncRNA	LINC02739										piR-ssc-781876														XR_007062685.1	105369317	LINC02739	long intergenic non-protein coding RNA 2739	ncRNA		0	1	5	3	1	2	4	4	0	1	0	6	9	7	3	5	9
AGCATCAGACTTTTTATCTGAGGGTCCAGGGTTCAGGTCC	40	ncRNA	LINC02739										piR-ssc-765825														XR_007062685.1	105369317	LINC02739	long intergenic non-protein coding RNA 2739	ncRNA		9	6	6	8	1	15	8	10	6	0	9	6	15	6	0	16	43
AGGGTCCAGGGTTCAGGTCCCTGTTCGGGCGCC	33	ncRNA	LINC02739										piR-ssc-794994														XR_007062685.1	105369317	LINC02739	long intergenic non-protein coding RNA 2739	ncRNA		18	10	9	8	7	15	17	17	12	9	13	10	25	18	8	40	76
AGGGTCCAGGGTTCATGTCCCTGTTCGGGCGCC	33	ncRNA	LINC02739										piR-ssc-1098369														XR_007062685.1	105369317	LINC02739	long intergenic non-protein coding RNA 2739	ncRNA		7	2	2	10	2	8	8	9	2	1	5	10	4	2	3	14	25
AGGGTTCAGGTCCCTGTTCGGGCGCC	26	ncRNA	LINC02739										piR-ssc-1086063														XR_007062685.1	105369317	LINC02739	long intergenic non-protein coding RNA 2739	ncRNA		7	4	6	6	4	4	6	7	3	6	4	7	4	7	2	17	34
AGGTCCCTGGTTCGGTCCCGGGTTTCGGC	29	ncRNA	LINC02739										piR-ssc-1004091														XR_007082138.1	105369317	LINC02739	long intergenic non-protein coding RNA 2739	ncRNA		5	2	3	5	2	3	3	2	1	0	2	6	9	6	3	9	52
AGGTCCCTGGTTCGGTCCCGGGTTTCGGCACC	32	ncRNA	LINC02739										piR-ssc-1004091														XR_007082138.1	105369317	LINC02739	long intergenic non-protein coding RNA 2739	ncRNA		30	21	8	29	18	18	34	23	12	10	21	30	31	19	5	61	204
AGTCGGTAGAGCATCAGACTTTTATCTGAGGGTCCAGGGT	40	ncRNA	LINC02739										piR-ssc-791315														XR_007062685.1	105369317	LINC02739	long intergenic non-protein coding RNA 2739	ncRNA		11	12	2	6	3	3	2	9	3	3	3	11	7	4	0	11	34
AGTCGGTAGAGCATCAGACTTTTCATCTGAGGGTCCAGGG	40	ncRNA	LINC02739										piR-ssc-778556														XR_007062685.1	105369317	LINC02739	long intergenic non-protein coding RNA 2739	ncRNA		2	4	4	12	0	4	5	6	1	2	4	5	5	4	4	11	25
AGTCGGTAGAGCATCAGACTTTTTCTCTGAGGGTCCAGGG	40	ncRNA	LINC02739										piR-ssc-778556														XR_007062685.1	105369317	LINC02739	long intergenic non-protein coding RNA 2739	ncRNA		4	6	5	5	5	1	13	4	2	3	8	8	3	2	8	11	30
ATCAGACTTTTTATCTGAGGGTCCAGGGTTCAGGTCCCTG	40	ncRNA	LINC02739										piR-ssc-765825														XR_007062685.1	105369317	LINC02739	long intergenic non-protein coding RNA 2739	ncRNA		8	2	2	8	2	15	6	5	7	1	4	4	12	9	2	14	26
ATCTAAAGGTCCCTGGTTCGATCCCGGGTTTCGGCACC	38	ncRNA	LINC02739										piR-ssc-748408														XR_007082138.1	105369317	LINC02739	long intergenic non-protein coding RNA 2739	ncRNA		3	6	4	10	4	5	9	10	7	5	3	5	5	1	2	6	41
ATCTAAAGGTCCCTGGTTCGCTCCCGGGTTTCGGCACC	38	ncRNA	LINC02739										piR-ssc-795508														XR_007082138.1	105369317	LINC02739	long intergenic non-protein coding RNA 2739	ncRNA		9	12	8	11	4	10	13	15	6	6	13	11	16	8	2	16	66
ATCTAAAGGTCCCTGGTTCGGTCCCGGGTTTCGGC	35	ncRNA	LINC02739										piR-ssc-1238799														XR_007082138.1	105369317	LINC02739	long intergenic non-protein coding RNA 2739	ncRNA		17	19	9	22	9	13	20	26	6	12	9	17	43	34	17	50	166
ATCTAAAGGTCCCTGGTTCGGTCCCGGGTTTCGGCAC	37	ncRNA	LINC02739										piR-ssc-1238799														XR_007082138.1	105369317	LINC02739	long intergenic non-protein coding RNA 2739	ncRNA		9	6	7	7	3	5	5	4	8	7	9	8	9	15	10	24	46
ATCTAAAGGTCCCTGGTTCGGTCCCGGGTTTCGGCACC	38	ncRNA	LINC02739										piR-ssc-747035														XR_007082138.1	105369317	LINC02739	long intergenic non-protein coding RNA 2739	ncRNA		106	93	59	90	50	93	140	106	64	42	93	105	103	98	61	191	678
ATCTAAAGGTCCCTGGTTCGGTCCCGGGTTTCGGCACCAA	40	ncRNA	LINC02739										piR-ssc-747035														XR_007082138.1	105369317	LINC02739	long intergenic non-protein coding RNA 2739	ncRNA		8	9	4	8	4	6	16	8	8	5	9	12	8	5	5	17	58
ATCTAAAGGTCCCTGGTTCGTTCCCGGGTTTCGGCACC	38	ncRNA	LINC02739										piR-ssc-746403														XR_007082138.1	105369317	LINC02739	long intergenic non-protein coding RNA 2739	ncRNA		15	14	16	20	11	12	16	10	8	9	15	17	20	17	8	26	86
ATCTGAGGGTCCAGGGTTCAAGTCCCTGTTCGGGCGCC	38	ncRNA	LINC02739										piR-ssc-1196136														XR_007062685.1	105369317	LINC02739	long intergenic non-protein coding RNA 2739	ncRNA		8	7	1	4	8	3	9	12	1	4	2	2	14	2	1	20	47
ATCTGAGGGTCCAGGGTTCAGGTCCCTGTTCGGGCGC	37	ncRNA	LINC02739										piR-ssc-747064														XR_007062685.1	105369317	LINC02739	long intergenic non-protein coding RNA 2739	ncRNA		7	6	3	1	1	3	2	3	2	1	0	5	5	4	5	12	30
ATCTGAGGGTCCAGGGTTCAGGTCCCTGTTCGGGCGCC	38	ncRNA	LINC02739										piR-ssc-746443														XR_007062685.1	105369317	LINC02739	long intergenic non-protein coding RNA 2739	ncRNA		42	27	24	32	20	28	35	30	24	12	30	35	37	28	14	71	167
ATCTGAGGGTCCAGGGTTCATGTCCCTGTTCGGGCGCC	38	ncRNA	LINC02739										piR-ssc-747830														XR_007062685.1	105369317	LINC02739	long intergenic non-protein coding RNA 2739	ncRNA		8	8	12	16	8	14	28	10	7	14	6	24	12	11	7	25	80
CAGACTTTTTATCTGAGGGTCCAGGGTTCAGGTCCCTGTT	40	ncRNA	LINC02739										piR-ssc-765041														XR_007062685.1	105369317	LINC02739	long intergenic non-protein coding RNA 2739	ncRNA		1	2	0	4	1	7	6	4	3	1	11	4	7	5	0	10	29
CAGGGTTCAGGTCCCTGTTCGGGCGCC	27	ncRNA	LINC02739										piR-ssc-1086063														XR_007062685.1	105369317	LINC02739	long intergenic non-protein coding RNA 2739	ncRNA		10	6	3	1	3	4	18	7	2	1	4	6	8	6	4	17	32
CAGTCGGTAGAGCATCAGACTTTTATCTGAGGGTCCAGGG	40	ncRNA	LINC02739										piR-ssc-778556														XR_007062685.1	105369317	LINC02739	long intergenic non-protein coding RNA 2739	ncRNA		9	8	8	3	6	18	16	11	8	5	5	12	11	7	2	28	62
CAGTCGGTAGAGCATCAGACTTTTCATCTGAGGGTCCAGG	40	ncRNA	LINC02739										piR-ssc-778556														XR_007062685.1	105369317	LINC02739	long intergenic non-protein coding RNA 2739	ncRNA		8	11	6	8	3	8	20	4	8	4	3	5	8	5	3	19	36
CAGTCGGTAGAGCATCAGACTTTTTCTCTGAGGGTCCAGG	40	ncRNA	LINC02739										piR-ssc-778556														XR_007062685.1	105369317	LINC02739	long intergenic non-protein coding RNA 2739	ncRNA		5	6	6	13	3	2	10	10	6	3	8	9	5	4	1	18	42
CAGTCGGTAGAGCATCAGACTTTTTTATCTGAGGGTCCAG	40	ncRNA	LINC02739										piR-ssc-778556														XR_007062685.1	105369317	LINC02739	long intergenic non-protein coding RNA 2739	ncRNA		10	7	4	4	3	6	12	6	8	1	5	5	3	4	2	12	39
CATCAGACTTTTTATCTGAGGGTCCAGGGTTCAGGTCCCT	40	ncRNA	LINC02739										piR-ssc-765825														XR_007062685.1	105369317	LINC02739	long intergenic non-protein coding RNA 2739	ncRNA		9	3	4	7	4	6	6	10	1	3	4	6	6	12	1	14	31
CCAGGGTTCAGGTCCCTGTTCGGGCGCC	28	ncRNA	LINC02739										piR-ssc-1086063														XR_007062685.1	105369317	LINC02739	long intergenic non-protein coding RNA 2739	ncRNA		16	7	14	9	5	14	21	14	9	6	6	16	16	19	7	26	79
CGGTAGAGCATCAGACTTTTATCTGAGGGTCCAGGGTTCA	40	ncRNA	LINC02739										piR-ssc-944006														XR_007062685.1	105369317	LINC02739	long intergenic non-protein coding RNA 2739	ncRNA		17	25	11	24	9	29	34	23	15	8	19	29	33	24	12	40	148
CGGTAGAGCATCAGACTTTTCATCTGAGGGTCCAGGGTTC	40	ncRNA	LINC02739										piR-ssc-1196136														XR_007062685.1	105369317	LINC02739	long intergenic non-protein coding RNA 2739	ncRNA		24	25	14	24	7	13	34	15	12	12	34	20	23	22	6	40	112
CGGTAGAGCATCAGACTTTTTATCTGAGGGTCCAGGGCTC	40	ncRNA	LINC02739										piR-ssc-778556														XR_007062685.1	105369317	LINC02739	long intergenic non-protein coding RNA 2739	ncRNA		24	25	10	22	11	23	21	18	15	10	23	16	21	16	11	31	113
CGGTAGAGCATCAGACTTTTTATCTGAGGGTCCAGGGGTC	40	ncRNA	LINC02739										piR-ssc-778556														XR_007062685.1	105369317	LINC02739	long intergenic non-protein coding RNA 2739	ncRNA		7	6	3	5	6	5	9	4	6	2	2	9	9	4	2	8	18
CGGTAGAGCATCAGACTTTTTCTCTGAGGGTCCAGGGTTC	40	ncRNA	LINC02739										piR-ssc-791315														XR_007062685.1	105369317	LINC02739	long intergenic non-protein coding RNA 2739	ncRNA		20	13	8	11	8	2	21	23	14	5	20	19	17	19	7	28	87
CGGTAGAGCATCAGACTTTTTTATCTGAGGGTCCAGGGTT	40	ncRNA	LINC02739										piR-ssc-944006														XR_007062685.1	105369317	LINC02739	long intergenic non-protein coding RNA 2739	ncRNA		13	11	8	12	7	13	26	15	5	6	9	15	18	20	6	29	79
CTAAAGGTCCCTGGTTCGGTCCCGGGTTTCGGC	33	ncRNA	LINC02739										piR-ssc-1004091														XR_007082138.1	105369317	LINC02739	long intergenic non-protein coding RNA 2739	ncRNA		5	4	5	3	3	4	3	6	5	1	3	8	12	10	4	20	45
CTAAAGGTCCCTGGTTCGGTCCCGGGTTTCGGCACC	36	ncRNA	LINC02739										piR-ssc-1004091														XR_007082138.1	105369317	LINC02739	long intergenic non-protein coding RNA 2739	ncRNA		25	23	23	31	20	21	48	29	20	12	28	27	37	20	9	62	177
CTGAGGGTCCAGGGTTCAGGTCCCTGTTCGGGCGCC	36	ncRNA	LINC02739										piR-ssc-785313														XR_007062685.1	105369317	LINC02739	long intergenic non-protein coding RNA 2739	ncRNA		14	12	8	7	6	18	7	16	8	10	6	10	11	7	2	28	70
CTGAGGGTCCAGGGTTCATGTCCCTGTTCGGGCGCC	36	ncRNA	LINC02739										piR-ssc-1196907														XR_007062685.1	105369317	LINC02739	long intergenic non-protein coding RNA 2739	ncRNA		4	6	1	5	6	4	10	7	2	2	7	4	9	4	3	14	17
CTTTTTATCTGAGGGTCCAGGGTTCAGGTCCCTGTTCGGG	40	ncRNA	LINC02739										piR-ssc-756825														XR_007062685.1	105369317	LINC02739	long intergenic non-protein coding RNA 2739	ncRNA		11	6	5	8	0	8	11	10	5	2	4	6	13	8	3	15	42
GACTTTTTATCTGAGGGTCCAGGGTTCAGGTCCCTGTTCG	40	ncRNA	LINC02739										piR-ssc-765041														XR_007062685.1	105369317	LINC02739	long intergenic non-protein coding RNA 2739	ncRNA		5	9	2	12	4	11	4	11	2	1	8	7	14	4	2	22	45
GAGAGCTTTAGACTGAATATCTAAAGGTCCCTGGTTCGGT	40	ncRNA	LINC02739										piR-ssc-1238799														XR_007082138.1	105369317	LINC02739	long intergenic non-protein coding RNA 2739	ncRNA		6	3	5	6	3	6	12	7	0	1	5	12	2	10	2	11	27
GAGCATCAGACTTTTTATCTGAGGGTCCAGGGTTCAGGTC	40	ncRNA	LINC02739										piR-ssc-781876														XR_007062685.1	105369317	LINC02739	long intergenic non-protein coding RNA 2739	ncRNA		12	11	8	11	6	6	18	7	3	0	9	6	10	10	5	12	60
GAGGGTCCAGGGTTCAGGTCCCTGTTCGGGCGCC	34	ncRNA	LINC02739										piR-ssc-789654														XR_007062685.1	105369317	LINC02739	long intergenic non-protein coding RNA 2739	ncRNA		13	6	5	17	3	11	16	8	5	1	7	13	18	10	10	33	49
GCCCGGATAGCTCAGTCGGTAGAGCATCAGACTTTTAAAA	40	ncRNA	LINC02739										piR-ssc-756296														XR_007062685.1	105369317	LINC02739	long intergenic non-protein coding RNA 2739	ncRNA		9	7	12	6	3	9	12	2	4	1	2	8	13	17	2	21	21
GCCCGGATAGCTCAGTCGGTAGAGCATCAGACTTTTCATC	40	ncRNA	LINC02739										piR-ssc-756296														XR_007062685.1	105369317	LINC02739	long intergenic non-protein coding RNA 2739	ncRNA		24	10	10	14	8	7	27	14	10	5	7	8	22	10	5	15	56
GCCCGGATAGCTCAGTCGGTAGAGCATCAGACTTTTTATC	40	ncRNA	LINC02739										piR-ssc-756296														XR_007062685.1	105369317	LINC02739	long intergenic non-protein coding RNA 2739	ncRNA		142	121	79	143	41	95	172	84	71	42	87	80	220	117	92	251	487
GCCCGGATAGCTCAGTCGGTAGAGCATCAGACTTTTTTAT	40	ncRNA	LINC02739										piR-ssc-756296														XR_007062685.1	105369317	LINC02739	long intergenic non-protein coding RNA 2739	ncRNA		3	4	3	3	3	3	9	2	2	2	3	1	8	5	9	6	16
GCCGAAATAGCTCCGTTGGGAGAGCCTTAG	30	ncRNA	LINC02739																								XR_007082138.1	105369317	LINC02739	long intergenic non-protein coding RNA 2739	ncRNA		14	14	5	1	1	6	5	13	9	3	5	5	9	12	2	19	24
GCCGAAATAGCTCCGTTGGGAGAGCCTTAGACT	33	ncRNA	LINC02739																								XR_007082138.1	105369317	LINC02739	long intergenic non-protein coding RNA 2739	ncRNA		0	2	2	6	0	3	6	3	1	1	2	4	4	6	4	11	16
GCCGAAATAGCTCCGTTGGGAGAGCCTTAGACTG	34	ncRNA	LINC02739																								XR_007082138.1	105369317	LINC02739	long intergenic non-protein coding RNA 2739	ncRNA		5	5	4	8	5	3	11	14	2	1	5	6	5	5	1	10	22
GCCGAAATAGCTCCGTTGGGAGAGCTTAGACTG	33	ncRNA	LINC02739																								XR_007082138.1	105369317	LINC02739	long intergenic non-protein coding RNA 2739	ncRNA		5	12	5	10	0	11	21	7	7	3	4	12	11	6	7	14	29
GCCGAAATAGCTCCGTTGGGAGAGCTTTAG	30	ncRNA	LINC02739																								XR_007082138.1	105369317	LINC02739	long intergenic non-protein coding RNA 2739	ncRNA		13	11	6	5	2	10	27	5	5	7	20	10	17	12	12	20	53
GCCGAAATAGCTCCGTTGGGAGAGCTTTAGACT	33	ncRNA	LINC02739																								XR_007082138.1	105369317	LINC02739	long intergenic non-protein coding RNA 2739	ncRNA		10	4	11	10	3	7	10	10	5	2	4	4	4	11	4	14	33
GCCGAAATAGCTCCGTTGGGAGAGCTTTAGACTG	34	ncRNA	LINC02739																								XR_007082138.1	105369317	LINC02739	long intergenic non-protein coding RNA 2739	ncRNA		24	16	5	22	11	15	21	13	8	4	10	8	9	14	5	20	67
GCTAGAGCATCAGACTTTTTATCTGAGGGTCCAGGGTTCA	40	ncRNA	LINC02739										piR-ssc-944006														XR_007062685.1	105369317	LINC02739	long intergenic non-protein coding RNA 2739	ncRNA		8	10	5	4	5	3	8	7	2	4	3	6	8	6	3	6	31
GGGTCCAGGGTTCAGGTCCCTGTTCGGGCGCC	32	ncRNA	LINC02739										piR-ssc-796618														XR_007062685.1	105369317	LINC02739	long intergenic non-protein coding RNA 2739	ncRNA		4	13	7	9	3	4	7	8	6	4	6	8	4	4	3	14	32
GGGTTCAGGTCCCTGTTCGGGCGCC	25	ncRNA	LINC02739										piR-ssc-1086063														XR_007062685.1	105369317	LINC02739	long intergenic non-protein coding RNA 2739	ncRNA		10	3	5	12	2	7	10	6	4	0	5	13	8	5	5	24	51
GGTAGAGCATCAGACTTTTATCTGAGGGTCCAGGGTTCAG	40	ncRNA	LINC02739										piR-ssc-943696														XR_007062685.1	105369317	LINC02739	long intergenic non-protein coding RNA 2739	ncRNA		11	8	11	9	9	15	10	8	4	4	3	7	12	6	2	20	56
GGTAGAGCATCAGACTTTTCATCTGAGGGTCCAGGGTTCA	40	ncRNA	LINC02739										piR-ssc-1196136														XR_007062685.1	105369317	LINC02739	long intergenic non-protein coding RNA 2739	ncRNA		9	10	9	16	6	19	24	17	15	4	7	19	26	13	8	32	98
GGTAGAGCATCAGACTTTTTATCTGAGGGTCCAGGGCTCA	40	ncRNA	LINC02739										piR-ssc-778556														XR_007062685.1	105369317	LINC02739	long intergenic non-protein coding RNA 2739	ncRNA		15	12	14	9	7	14	17	11	3	6	13	17	21	14	5	26	76
GGTAGAGCATCAGACTTTTTCTCTGAGGGTCCAGGGTTCA	40	ncRNA	LINC02739										piR-ssc-773735														XR_007062685.1	105369317	LINC02739	long intergenic non-protein coding RNA 2739	ncRNA		5	6	2	9	2	3	7	7	7	5	7	1	7	5	3	10	40
GGTAGAGCATCAGACTTTTTTATCTGAGGGTCCAGGGTTC	40	ncRNA	LINC02739										piR-ssc-944006														XR_007062685.1	105369317	LINC02739	long intergenic non-protein coding RNA 2739	ncRNA		10	12	11	9	2	19	7	13	10	1	10	9	15	11	3	21	45
GGTCCCTGGTTCGGTCCCGGGTTTCGGCACC	31	ncRNA	LINC02739										piR-ssc-1004091														XR_007082138.1	105369317	LINC02739	long intergenic non-protein coding RNA 2739	ncRNA		6	11	6	13	2	9	12	11	7	7	6	9	5	6	2	31	62
GTAGAGCATCAGACTTTTTATCTGAGGGTCCAGGGTTCAG	40	ncRNA	LINC02739										piR-ssc-797390														XR_007062685.1	105369317	LINC02739	long intergenic non-protein coding RNA 2739	ncRNA		15	10	4	15	6	15	8	14	7	3	9	10	13	17	9	33	64
GTAGAGCATCAGACTTTTTATCTGAGGGTCCAGGGTTCAT	40	ncRNA	LINC02739										piR-ssc-944006														XR_007062685.1	105369317	LINC02739	long intergenic non-protein coding RNA 2739	ncRNA		6	5	2	7	3	4	8	7	4	0	4	4	5	5	0	11	19
GTCCAGGGTTCAGGTCCCTGTTCGGGCGCC	30	ncRNA	LINC02739										piR-ssc-1116569														XR_007062685.1	105369317	LINC02739	long intergenic non-protein coding RNA 2739	ncRNA		3	0	2	6	4	5	10	3	2	3	7	0	9	2	4	11	29
GTCCCTGGTTCGGTCCCGGGTTTCGGCACC	30	ncRNA	LINC02739										piR-ssc-1004091														XR_007082138.1	105369317	LINC02739	long intergenic non-protein coding RNA 2739	ncRNA		16	17	8	12	9	15	15	17	6	6	7	9	6	5	3	20	83
TAAAGGTCCCTGGTTCGCTCCCGGGTTTCGGCACC	35	ncRNA	LINC02739										piR-ssc-758106														XR_007082138.1	105369317	LINC02739	long intergenic non-protein coding RNA 2739	ncRNA		10	4	3	8	4	4	2	5	3	0	8	3	3	2	2	6	22
TAAAGGTCCCTGGTTCGGTCCCGGGTTTCGGC	32	ncRNA	LINC02739										piR-ssc-1004091														XR_007082138.1	105369317	LINC02739	long intergenic non-protein coding RNA 2739	ncRNA		7	6	3	7	5	4	14	8	2	6	5	3	22	14	6	27	66
TAAAGGTCCCTGGTTCGGTCCCGGGTTTCGGCAC	34	ncRNA	LINC02739										piR-ssc-1004091														XR_007082138.1	105369317	LINC02739	long intergenic non-protein coding RNA 2739	ncRNA		2	8	0	8	0	0	4	3	0	6	4	9	6	3	2	14	28
TAAAGGTCCCTGGTTCGGTCCCGGGTTTCGGCACC	35	ncRNA	LINC02739										piR-ssc-1004091														XR_007082138.1	105369317	LINC02739	long intergenic non-protein coding RNA 2739	ncRNA		49	40	26	51	24	31	66	58	21	15	37	38	57	45	15	118	334
TAAAGGTCCCTGGTTCGTTCCCGGGTTTCGGCACC	35	ncRNA	LINC02739										piR-ssc-759765														XR_007082138.1	105369317	LINC02739	long intergenic non-protein coding RNA 2739	ncRNA		10	7	2	5	2	4	4	7	4	2	3	5	4	0	3	11	41
TAGAGCATCAGACTTTTTATCTGAGGGTCCAGGGTTCAGG	40	ncRNA	LINC02739										piR-ssc-781876														XR_007062685.1	105369317	LINC02739	long intergenic non-protein coding RNA 2739	ncRNA		17	11	11	11	7	14	18	15	11	2	15	12	17	13	10	31	107
TAGAGCATCAGACTTTTTATCTGAGGGTCCAGGGTTCATG	40	ncRNA	LINC02739										piR-ssc-944006														XR_007062685.1	105369317	LINC02739	long intergenic non-protein coding RNA 2739	ncRNA		4	1	5	3	2	9	3	6	2	3	5	6	4	7	2	10	32
TCAGTCGGTAGAGCATCAGACTTTGTATCTGAGGGTCCAG	40	ncRNA	LINC02739										piR-ssc-1145649														XR_007062685.1	105369317	LINC02739	long intergenic non-protein coding RNA 2739	ncRNA		11	6	1	1	2	6	11	7	5	2	7	2	6	2	0	14	28
TCAGTCGGTAGAGCATCAGACTTTTCATCTGAGGGTCCAG	40	ncRNA	LINC02739										piR-ssc-778556														XR_007062685.1	105369317	LINC02739	long intergenic non-protein coding RNA 2739	ncRNA		7	9	5	11	4	4	20	10	7	0	7	5	8	2	6	15	36
TCAGTCGGTAGAGCATCAGACTTTTTCTCTGAGGGTCCAG	40	ncRNA	LINC02739										piR-ssc-778556														XR_007062685.1	105369317	LINC02739	long intergenic non-protein coding RNA 2739	ncRNA		8	5	5	14	5	2	13	4	8	3	7	4	7	5	4	22	48
TCAGTCGGTAGAGCATCAGACTTTTTTATCTGAGGGTCCA	40	ncRNA	LINC02739										piR-ssc-778556														XR_007062685.1	105369317	LINC02739	long intergenic non-protein coding RNA 2739	ncRNA		7	12	3	5	3	6	6	5	5	3	4	7	12	5	3	13	47
TCCAGGGTTCAGGTCCCTGTTCGGGCGCC	29	ncRNA	LINC02739										piR-ssc-1086063														XR_007062685.1	105369317	LINC02739	long intergenic non-protein coding RNA 2739	ncRNA		6	4	8	11	3	5	7	7	3	2	7	4	6	6	3	15	22
TCCCTGGTTCGGTCCCGGGTTTCGGCACC	29	ncRNA	LINC02739										piR-ssc-1004091														XR_007082138.1	105369317	LINC02739	long intergenic non-protein coding RNA 2739	ncRNA		22	13	9	18	16	6	24	12	7	6	6	11	18	12	9	32	121
TCGGCAGAGCATCAGACTTTTTATCTGAGGGTCCAGGGTT	40	ncRNA	LINC02739										piR-ssc-944006														XR_007062685.1	105369317	LINC02739	long intergenic non-protein coding RNA 2739	ncRNA		11	5	6	7	0	8	7	10	9	8	9	12	6	9	3	12	48
TCGGTAGAGCATCAGACTTGTTATCTGAGGGTCCAGGGTT	40	ncRNA	LINC02739										piR-ssc-1126548														XR_007062685.1	105369317	LINC02739	long intergenic non-protein coding RNA 2739	ncRNA		19	7	6	10	7	11	8	16	12	2	5	10	7	12	6	18	76
TCGGTAGAGCATCAGACTTTATCTGAGGGTCCAGGGTTCA	40	ncRNA	LINC02739																								XR_007062685.1	105369317	LINC02739	long intergenic non-protein coding RNA 2739	ncRNA		6	7	7	9	9	5	5	12	5	5	9	8	9	8	4	15	57
TCGGTAGAGCATCAGACTTTCATCTGAGGGTCCAGGGTTC	40	ncRNA	LINC02739										piR-ssc-1145649														XR_007062685.1	105369317	LINC02739	long intergenic non-protein coding RNA 2739	ncRNA		4	9	1	9	7	10	13	3	4	2	4	6	19	11	4	20	38
TCGGTAGAGCATCAGACTTTGTATCTGAGGGTCCAGGGTT	40	ncRNA	LINC02739										piR-ssc-1145649														XR_007062685.1	105369317	LINC02739	long intergenic non-protein coding RNA 2739	ncRNA		13	16	10	8	5	18	19	12	18	4	11	16	21	8	9	25	102
TCGGTAGAGCATCAGACTTTTATCTGAGGGTCCAGGGCTC	40	ncRNA	LINC02739										piR-ssc-791315														XR_007062685.1	105369317	LINC02739	long intergenic non-protein coding RNA 2739	ncRNA		4	8	6	4	3	3	9	4	2	0	4	4	7	3	0	4	31
TCGGTAGAGCATCAGACTTTTATCTGAGGGTCCAGGGTTC	40	ncRNA	LINC02739										piR-ssc-944006														XR_007062685.1	105369317	LINC02739	long intergenic non-protein coding RNA 2739	ncRNA		80	81	54	98	44	84	131	85	67	41	66	74	101	76	45	165	473
TCGGTAGAGCATCAGACTTTTCATCTGAGGGTCCAGGGCT	40	ncRNA	LINC02739										piR-ssc-778556														XR_007062685.1	105369317	LINC02739	long intergenic non-protein coding RNA 2739	ncRNA		9	9	3	5	5	2	14	9	4	1	4	8	6	11	3	11	21
TCGGTAGAGCATCAGACTTTTCATCTGAGGGTCCAGGGTT	40	ncRNA	LINC02739										piR-ssc-778556														XR_007062685.1	105369317	LINC02739	long intergenic non-protein coding RNA 2739	ncRNA		108	86	68	108	53	109	139	112	78	46	106	114	144	84	56	199	548
TCGGTAGAGCATCAGACTTTTCTCTGAGGGTCCAGGGTTC	40	ncRNA	LINC02739										piR-ssc-778556														XR_007062685.1	105369317	LINC02739	long intergenic non-protein coding RNA 2739	ncRNA		5	3	6	2	3	0	11	4	6	4	2	2	3	8	3	7	19
TCGGTAGAGCATCAGACTTTTTATCTGAGGGCCCAGGGTT	40	ncRNA	LINC02739										piR-ssc-778556														XR_007062685.1	105369317	LINC02739	long intergenic non-protein coding RNA 2739	ncRNA		10	13	4	12	6	8	17	6	7	1	9	15	11	13	4	21	68
TCGGTAGAGCATCAGACTTTTTATCTGAGGGTCCAGGGAT	40	ncRNA	LINC02739										piR-ssc-778556														XR_007062685.1	105369317	LINC02739	long intergenic non-protein coding RNA 2739	ncRNA		2	4	6	7	7	2	8	1	4	3	4	5	6	3	2	3	33
TCGGTAGAGCATCAGACTTTTTATCTGAGGGTCCAGGGCT	40	ncRNA	LINC02739										piR-ssc-778556														XR_007062685.1	105369317	LINC02739	long intergenic non-protein coding RNA 2739	ncRNA		76	65	59	83	39	68	109	81	47	29	70	68	102	74	37	148	414
TCGGTAGAGCATCAGACTTTTTATCTGAGGGTCCAGGGGT	40	ncRNA	LINC02739										piR-ssc-778556														XR_007062685.1	105369317	LINC02739	long intergenic non-protein coding RNA 2739	ncRNA		23	29	18	15	6	13	22	20	9	13	13	23	26	23	10	28	76
TCGGTAGAGCATCAGACTTTTTATCTGAGGGTCCAGGGTC	40	ncRNA	LINC02739										piR-ssc-778556														XR_007062685.1	105369317	LINC02739	long intergenic non-protein coding RNA 2739	ncRNA		11	18	12	10	8	11	14	7	9	3	12	15	15	15	11	31	66
TCGGTAGAGCATCAGACTTTTTATCTGAGGGTCCAGGGTG	40	ncRNA	LINC02739										piR-ssc-778556														XR_007062685.1	105369317	LINC02739	long intergenic non-protein coding RNA 2739	ncRNA		14	12	7	10	5	13	6	9	7	4	4	10	10	11	3	16	37
TCGGTAGAGCATCAGACTTTTTATCTGAGGGTCCGGGGTT	40	ncRNA	LINC02739										piR-ssc-778556														XR_007062685.1	105369317	LINC02739	long intergenic non-protein coding RNA 2739	ncRNA		29	18	10	5	9	6	7	1	5	2	2	7	20	12	10	6	27
TCGGTAGAGCATCAGACTTTTTATCTGAGGTTCCAGGGTT	40	ncRNA	LINC02739										piR-ssc-778556														XR_007062685.1	105369317	LINC02739	long intergenic non-protein coding RNA 2739	ncRNA		5	5	2	2	1	6	11	5	0	2	7	4	3	2	3	16	24
TCGGTAGAGCATCAGACTTTTTCATCTGAGGGTCCAGGGT	40	ncRNA	LINC02739										piR-ssc-778556														XR_007062685.1	105369317	LINC02739	long intergenic non-protein coding RNA 2739	ncRNA		4	12	5	8	3	9	8	11	10	2	5	7	16	6	8	15	53
TCGGTAGAGCATCAGACTTTTTCTCTGAGGGTCCAGGGTT	40	ncRNA	LINC02739										piR-ssc-778556														XR_007062685.1	105369317	LINC02739	long intergenic non-protein coding RNA 2739	ncRNA		61	82	61	76	49	14	112	97	63	28	90	95	75	61	38	141	425
TCGGTAGAGCATCAGACTTTTTGATCTGAGGGTCCAGGGT	40	ncRNA	LINC02739										piR-ssc-778556														XR_007062685.1	105369317	LINC02739	long intergenic non-protein coding RNA 2739	ncRNA		4	3	4	1	4	2	2	3	3	2	2	7	4	3	7	11	27
TCGGTAGAGCATCAGACTTTTTTATCTGAGGGTCCAGGGT	40	ncRNA	LINC02739										piR-ssc-791315														XR_007062685.1	105369317	LINC02739	long intergenic non-protein coding RNA 2739	ncRNA		65	66	45	61	30	71	77	65	39	28	43	51	78	46	33	106	308
TCGGTAGAGCATCAGACTTTTTTCTCTGAGGGTCCAGGGT	40	ncRNA	LINC02739										piR-ssc-778556														XR_007062685.1	105369317	LINC02739	long intergenic non-protein coding RNA 2739	ncRNA		4	4	6	7	3	0	7	4	1	4	3	9	3	6	1	10	24
TCGGTAGAGCATCCGACTTTTTATCTGAGGGTCCAGGGTT	40	ncRNA	LINC02739										piR-ssc-944006														XR_007062685.1	105369317	LINC02739	long intergenic non-protein coding RNA 2739	ncRNA		7	8	4	8	3	5	8	7	6	3	6	4	5	8	5	8	31
TCGGTAGAGCCTCAGACTTTTTATCTGAGGGTCCAGGGTT	40	ncRNA	LINC02739										piR-ssc-944006														XR_007062685.1	105369317	LINC02739	long intergenic non-protein coding RNA 2739	ncRNA		13	5	9	8	7	10	11	9	6	8	8	7	21	14	1	22	52
TCGGTCGAGCATCAGACTTTTTATCTGAGGGTCCAGGGTT	40	ncRNA	LINC02739										piR-ssc-944006														XR_007062685.1	105369317	LINC02739	long intergenic non-protein coding RNA 2739	ncRNA		3	7	10	10	5	6	9	6	5	7	12	15	10	5	5	12	68
TCTAAAGGTCCCTGGTTCGGTCCCGGGTTTCGGC	34	ncRNA	LINC02739										piR-ssc-1238799														XR_007082138.1	105369317	LINC02739	long intergenic non-protein coding RNA 2739	ncRNA		6	8	2	6	7	4	0	3	1	3	6	3	9	13	4	20	44
TCTAAAGGTCCCTGGTTCGGTCCCGGGTTTCGGCACC	37	ncRNA	LINC02739										piR-ssc-747035														XR_007082138.1	105369317	LINC02739	long intergenic non-protein coding RNA 2739	ncRNA		34	17	20	36	11	16	25	27	15	6	20	18	29	18	17	54	169
TCTGAGGGTCCAGGGTTCAAGTCCCTGTTCGGGCGCC	37	ncRNA	LINC02739										piR-ssc-1196136														XR_007062685.1	105369317	LINC02739	long intergenic non-protein coding RNA 2739	ncRNA		6	1	2	9	1	5	5	2	2	1	2	2	5	3	4	8	27
TCTGAGGGTCCAGGGTTCAGGTCCCTGTTCGGGCGCC	37	ncRNA	LINC02739										piR-ssc-772690														XR_007062685.1	105369317	LINC02739	long intergenic non-protein coding RNA 2739	ncRNA		12	6	11	17	7	26	17	19	10	3	12	15	22	14	1	34	86
TCTGAGGGTCCAGGGTTCATGTCCCTGTTCGGGCGCC	37	ncRNA	LINC02739										piR-ssc-752108														XR_007062685.1	105369317	LINC02739	long intergenic non-protein coding RNA 2739	ncRNA		6	5	8	7	0	6	7	2	3	2	10	7	6	7	1	10	27
TGAGGGTCCAGGGTTCAGGTCCCTGTTCGGGCGCC	35	ncRNA	LINC02739										piR-ssc-785313														XR_007062685.1	105369317	LINC02739	long intergenic non-protein coding RNA 2739	ncRNA		15	12	13	20	9	15	25	17	10	5	10	22	23	21	13	48	105
TGAGGGTCCAGGGTTCATGTCCCTGTTCGGGCGCC	35	ncRNA	LINC02739										piR-ssc-1196907														XR_007062685.1	105369317	LINC02739	long intergenic non-protein coding RNA 2739	ncRNA		4	10	5	2	6	7	8	9	8	3	4	7	11	5	2	16	33
TTCGGTAGAGCATCAGACTTTTTATCTGAGGGTCCAGGGT	40	ncRNA	LINC02739										piR-ssc-944006														XR_007062685.1	105369317	LINC02739	long intergenic non-protein coding RNA 2739	ncRNA		9	2	2	3	0	5	5	3	4	4	2	9	4	3	3	14	36
ACTCTGCGTTGTGCCCGCAGCAACCTCGGTTCGGATCCGA	40	ncRNA	LOC105371225										piR-ssc-792486														XR_007070663.1	105371225	LOC105371225	uncharacterized LOC105371225	ncRNA		18	11	9	16	14	10	17	13	10	5	21	24	16	25	11	28	106
ACTCTGCGTTGTGGCCGCAGCAACCTCGGTGCGGATCCGA	40	ncRNA	LOC105371225										piR-ssc-1052514														XR_007070663.1	105371225	LOC105371225	uncharacterized LOC105371225	ncRNA		9	7	6	8	1	8	10	5	7	2	6	7	11	8	4	9	32
ACTCTGCGTTGTGGCCGCAGCAACCTCGGTTCGCATCCGA	40	ncRNA	LOC105371225										piR-ssc-783537														XR_007070663.1	105371225	LOC105371225	uncharacterized LOC105371225	ncRNA		12	8	11	11	6	10	23	8	3	7	16	15	12	14	2	19	38
ACTCTGCGTTGTGGCCGCAGCAACCTCGGTTCGGATCCGA	40	ncRNA	LOC105371225										piR-ssc-784488														XR_007070663.1	105371225	LOC105371225	uncharacterized LOC105371225	ncRNA		374	325	210	410	208	280	534	383	222	149	391	404	402	336	152	615	2041
ACTCTGCGTTGTGGCCGCAGCAACCTCGGTTCGTATCCGA	40	ncRNA	LOC105371225										piR-ssc-784488														XR_007070663.1	105371225	LOC105371225	uncharacterized LOC105371225	ncRNA		40	39	17	47	22	40	46	30	30	23	40	41	43	37	15	63	213
ACTCTGCGTTGTGGCCGCAGCACCCTCGGTTCGGATCCGA	40	ncRNA	LOC105371225																								XR_007070663.1	105371225	LOC105371225	uncharacterized LOC105371225	ncRNA		23	17	23	28	13	29	40	14	14	12	21	39	40	29	8	47	158
ACTCTGCGTTGTGGCCGCAGCCACCTCGGTTCGGATCCGA	40	ncRNA	LOC105371225																								XR_007070663.1	105371225	LOC105371225	uncharacterized LOC105371225	ncRNA		15	12	12	21	7	20	22	7	10	5	8	26	29	12	5	34	82
ACTCTGCGTTGTGTCCGCAGCAACCTCGGTTCGGATCCGA	40	ncRNA	LOC105371225																								XR_007070663.1	105371225	LOC105371225	uncharacterized LOC105371225	ncRNA		18	7	22	21	10	11	32	19	21	8	31	20	19	21	6	30	95
AGAGTGGTTAGTACTCTGCGTTGTGGCCGCAGCAACCTCG	40	ncRNA	LOC105371225										piR-ssc-1038011														XR_007070663.1	105371225	LOC105371225	uncharacterized LOC105371225	ncRNA		32	18	18	29	12	24	33	25	16	6	32	27	19	15	8	39	145
AGCGTATAGTGGTTAGTACTCTGCGTTGTGGCCGCAGCAA	40	ncRNA	LOC105371225										piR-ssc-1078261														XR_007070663.1	105371225	LOC105371225	uncharacterized LOC105371225	ncRNA		5	6	5	3	4	2	7	8	4	2	6	5	5	4	2	16	28
AGTACTCTGCGTTGTGCCCGCAGCAACCTCGGTTCGGATC	40	ncRNA	LOC105371225										piR-ssc-792486														XR_007070663.1	105371225	LOC105371225	uncharacterized LOC105371225	ncRNA		24	17	12	27	8	13	32	15	13	3	19	11	20	22	18	31	94
AGTACTCTGCGTTGTGGCCGCAGCAACCTCGGTTCGCATC	40	ncRNA	LOC105371225										piR-ssc-783537														XR_007070663.1	105371225	LOC105371225	uncharacterized LOC105371225	ncRNA		13	15	17	32	8	18	21	14	8	3	15	21	16	9	3	23	74
AGTACTCTGCGTTGTGGCCGCAGCAACCTCGGTTCGGATC	40	ncRNA	LOC105371225										piR-ssc-783537														XR_007070663.1	105371225	LOC105371225	uncharacterized LOC105371225	ncRNA		370	310	253	442	220	309	581	395	227	169	340	435	441	421	175	788	2340
AGTACTCTGCGTTGTGGCCGCAGCAACCTCGGTTCGTATC	40	ncRNA	LOC105371225										piR-ssc-783537														XR_007070663.1	105371225	LOC105371225	uncharacterized LOC105371225	ncRNA		51	46	32	52	37	32	69	42	22	21	45	49	50	46	20	90	291
AGTACTCTGCGTTGTGGCCGCAGCACCCTCGGTTCGGATC	40	ncRNA	LOC105371225																								XR_007070663.1	105371225	LOC105371225	uncharacterized LOC105371225	ncRNA		13	16	15	24	6	11	22	4	7	4	5	22	10	17	4	24	94
AGTACTCTGCGTTGTGGCCGCAGCCACCTCGGTTCGGATC	40	ncRNA	LOC105371225																								XR_007070663.1	105371225	LOC105371225	uncharacterized LOC105371225	ncRNA		2	2	2	4	1	2	6	4	4	2	0	4	9	10	0	4	21
AGTACTCTGCGTTGTGTCCGCAGCAACCTCGGTTCGGATC	40	ncRNA	LOC105371225																								XR_007070663.1	105371225	LOC105371225	uncharacterized LOC105371225	ncRNA		24	30	12	14	14	14	17	28	7	7	20	21	26	22	11	48	130
AGTGGTTAGTACTCTGCGTTGTGCCCGCAGCAACCTCGGT	40	ncRNA	LOC105371225										piR-ssc-780940														XR_007070663.1	105371225	LOC105371225	uncharacterized LOC105371225	ncRNA		15	4	5	7	4	7	11	7	2	6	11	8	10	4	2	20	47
AGTGGTTAGTACTCTGCGTTGTGTCCGCAGCAACCTCGGT	40	ncRNA	LOC105371225																								XR_007070663.1	105371225	LOC105371225	uncharacterized LOC105371225	ncRNA		12	4	5	15	3	0	4	7	5	2	9	6	10	7	1	12	47
ATAGTGGTTAGTACTCTGCGTTGTGCCCGCAGCAACCTCG	40	ncRNA	LOC105371225										piR-ssc-780940														XR_007070663.1	105371225	LOC105371225	uncharacterized LOC105371225	ncRNA		31	32	26	25	27	22	51	18	11	12	26	20	28	18	11	47	168
ATAGTGGTTAGTACTCTGCGTTGTGGCCGCAGCACCCTCG	40	ncRNA	LOC105371225																								XR_007070663.1	105371225	LOC105371225	uncharacterized LOC105371225	ncRNA		7	1	5	7	7	4	10	6	1	1	5	10	4	5	1	4	32
ATAGTGGTTAGTACTCTGCGTTGTGTCCGCAGCAACCTCG	40	ncRNA	LOC105371225																								XR_007070663.1	105371225	LOC105371225	uncharacterized LOC105371225	ncRNA		29	20	15	30	20	29	43	29	12	9	23	24	42	34	15	61	185
ATCGTATAGTGGTTAGTACTCTGCGTTGTGCCCGCAGCAA	40	ncRNA	LOC105371225										piR-ssc-780940														XR_007070663.1	105371225	LOC105371225	uncharacterized LOC105371225	ncRNA		5	4	6	8	4	4	8	3	0	2	6	4	9	8	4	11	46
ATCGTATAGTGGTTAGTACTCTGCGTTGTGTCCGCAGCAA	40	ncRNA	LOC105371225										piR-ssc-1086789														XR_007070663.1	105371225	LOC105371225	uncharacterized LOC105371225	ncRNA		6	9	4	4	2	7	13	8	2	3	5	7	4	3	1	9	39
CGCAGCAACCTCGGTTCGTATCCGAGTCACGGCACC	36	ncRNA	LOC105371225										piR-ssc-757504														XR_007070663.1	105371225	LOC105371225	uncharacterized LOC105371225	ncRNA		10	3	4	2	2	6	8	10	4	2	4	5	5	2	1	4	22
CGCTGCGTTGTGGCCGCAGCAACCTCGGTTCGGATCCGAG	40	ncRNA	LOC105371225										piR-ssc-806189														XR_007070663.1	105371225	LOC105371225	uncharacterized LOC105371225	ncRNA		15	7	7	10	4	4	15	19	8	0	9	11	9	6	7	17	53
CGGCGTTGTGGCCGCAGCAACCTCGGTTCGGATCCGAGTC	40	ncRNA	LOC105371225										piR-ssc-806189														XR_007070663.1	105371225	LOC105371225	uncharacterized LOC105371225	ncRNA		14	7	3	11	3	10	11	11	5	1	9	13	4	2	5	6	39
CGTATAGTGGTTAGTACTCTGCGTTGTGCCCGCAGCAACC	40	ncRNA	LOC105371225										piR-ssc-780940														XR_007070663.1	105371225	LOC105371225	uncharacterized LOC105371225	ncRNA		15	12	10	21	8	18	18	26	11	5	10	12	16	12	3	38	101
CGTATAGTGGTTAGTACTCTGCGTTGTGTCCGCAGCAACC	40	ncRNA	LOC105371225																								XR_007070663.1	105371225	LOC105371225	uncharacterized LOC105371225	ncRNA		12	13	13	26	10	9	24	13	9	4	12	11	19	9	2	38	92
CGTTGTGGCCGCAGCAACCTCGGTTCGGATCCGAGTCACG	40	ncRNA	LOC105371225										piR-ssc-752111														XR_007070663.1	105371225	LOC105371225	uncharacterized LOC105371225	ncRNA		45	30	18	57	23	27	67	44	35	14	26	31	35	23	11	66	174
CTCTGCGTTGTGCCCGCAGCAACCTCGGTTCGGATCCGAG	40	ncRNA	LOC105371225										piR-ssc-792486														XR_007070663.1	105371225	LOC105371225	uncharacterized LOC105371225	ncRNA		25	27	18	23	14	20	32	26	13	9	24	18	26	16	12	49	158
CTCTGCGTTGTGGCCGCAGCAACCTCGGTGCGGATCCGAG	40	ncRNA	LOC105371225										piR-ssc-1052514														XR_007070663.1	105371225	LOC105371225	uncharacterized LOC105371225	ncRNA		3	2	3	3	1	2	11	4	4	1	3	4	5	3	7	13	28
CTCTGCGTTGTGGCCGCAGCAACCTCGGTTCGCATCCGAG	40	ncRNA	LOC105371225										piR-ssc-783537														XR_007070663.1	105371225	LOC105371225	uncharacterized LOC105371225	ncRNA		20	11	15	11	12	16	16	15	9	4	17	13	18	16	7	35	74
CTCTGCGTTGTGGCCGCAGCAACCTCGGTTCGGATCCGAG	40	ncRNA	LOC105371225										piR-ssc-806189														XR_007070663.1	105371225	LOC105371225	uncharacterized LOC105371225	ncRNA		607	520	368	581	289	445	793	585	302	209	519	555	607	377	217	978	3472
CTCTGCGTTGTGGCCGCAGCAACCTCGGTTCGTATCCGAG	40	ncRNA	LOC105371225										piR-ssc-804481														XR_007070663.1	105371225	LOC105371225	uncharacterized LOC105371225	ncRNA		44	44	44	67	30	65	73	65	31	22	52	70	54	57	22	101	377
CTCTGCGTTGTGGCCGCAGCACCCTCGGTTCGGATCCGAG	40	ncRNA	LOC105371225																								XR_007070663.1	105371225	LOC105371225	uncharacterized LOC105371225	ncRNA		31	31	27	56	25	40	54	31	19	15	23	45	47	33	10	73	257
CTCTGCGTTGTGGCCGCAGCCACCTCGGTTCGGATCCGAG	40	ncRNA	LOC105371225																								XR_007070663.1	105371225	LOC105371225	uncharacterized LOC105371225	ncRNA		15	10	22	21	5	17	34	11	8	7	10	28	17	23	3	31	135
CTCTGCGTTGTGTCCGCAGCAACCTCGGTTCGGATCCGAG	40	ncRNA	LOC105371225										piR-ssc-798375														XR_007070663.1	105371225	LOC105371225	uncharacterized LOC105371225	ncRNA		24	24	17	41	22	15	42	29	15	17	39	30	37	26	8	43	199
CTGCGTTGTGCCCGCAGCAACCTCGGTTCGGATCCGAGTC	40	ncRNA	LOC105371225										piR-ssc-798375														XR_007070663.1	105371225	LOC105371225	uncharacterized LOC105371225	ncRNA		7	6	5	19	10	6	18	10	9	8	11	12	9	3	3	13	71
CTGCGTTGTGGCCGCAGCAACCTCGGTTCGCATCCGAGTC	40	ncRNA	LOC105371225										piR-ssc-756847														XR_007070663.1	105371225	LOC105371225	uncharacterized LOC105371225	ncRNA		8	11	5	7	4	10	6	5	7	4	3	3	11	7	3	15	18
CTGCGTTGTGGCCGCAGCAACCTCGGTTCGGATCCGAGTC	40	ncRNA	LOC105371225										piR-ssc-806189														XR_007070663.1	105371225	LOC105371225	uncharacterized LOC105371225	ncRNA		284	204	130	257	128	187	315	283	146	84	243	223	188	155	56	434	1370
CTGCGTTGTGGCCGCAGCAACCTCGGTTCGTATCCGAGTC	40	ncRNA	LOC105371225										piR-ssc-788171														XR_007070663.1	105371225	LOC105371225	uncharacterized LOC105371225	ncRNA		22	17	13	27	5	18	18	18	19	8	29	31	23	15	6	31	124
CTGCGTTGTGGCCGCAGCACCCTCGGTTCGGATCCGAGTC	40	ncRNA	LOC105371225																								XR_007070663.1	105371225	LOC105371225	uncharacterized LOC105371225	ncRNA		16	13	20	17	11	15	42	12	12	7	8	26	24	20	6	32	98
CTGCGTTGTGGCCGCAGCCACCTCGGTTCGGATCCGAGTC	40	ncRNA	LOC105371225																								XR_007070663.1	105371225	LOC105371225	uncharacterized LOC105371225	ncRNA		10	4	6	13	6	5	14	7	2	1	2	8	3	10	1	16	58
CTGCGTTGTGTCCGCAGCAACCTCGGTTCGGATCCGAGTC	40	ncRNA	LOC105371225										piR-ssc-798375														XR_007070663.1	105371225	LOC105371225	uncharacterized LOC105371225	ncRNA		15	11	8	15	5	11	13	19	7	8	12	13	19	3	3	30	79
GCCCGTGATCGTATAGTGGTTAGTACTCTGCGTTGTGGCC	40	ncRNA	LOC105371225										piR-ssc-778720														XR_007070663.1	105371225	LOC105371225	uncharacterized LOC105371225	ncRNA		6	7	10	11	2	9	12	9	9	3	4	6	8	6	2	14	42
GCGTTGTGGCCGCAGCAACCTCGGTTCGGATCCGAGTCAC	40	ncRNA	LOC105371225										piR-ssc-752111														XR_007070663.1	105371225	LOC105371225	uncharacterized LOC105371225	ncRNA		51	35	35	62	28	40	80	35	25	17	30	42	53	30	11	84	249
GGATAGTGGTTAGTACTCTGCGTTGTGGCCGCAGCAACCT	40	ncRNA	LOC105371225										piR-ssc-978074														XR_007070663.1	105371225	LOC105371225	uncharacterized LOC105371225	ncRNA		24	16	9	18	4	19	21	5	11	4	17	13	12	12	7	29	71
GGCCGTGATCGTATAGTGGTCAGTACTCTGCGTTGTGGCC	40	ncRNA	LOC105371225										piR-ssc-750362														XR_007070663.1	105371225	LOC105371225	uncharacterized LOC105371225	ncRNA		4	3	6	2	4	2	8	6	2	1	7	6	7	1	3	8	25
GGCCGTGATCGTATAGTGGTTAG	23	ncRNA	LOC105371225										piR-ssc-1244814														XR_007070663.1	105371225	LOC105371225	uncharacterized LOC105371225	ncRNA		6	3	4	4	1	2	3	13	0	2	1	4	8	8	2	12	25
GGCCGTGATCGTATAGTGGTTAGT	24	ncRNA	LOC105371225										piR-ssc-1244814														XR_007070663.1	105371225	LOC105371225	uncharacterized LOC105371225	ncRNA		29	18	24	30	17	25	31	47	14	9	16	31	44	41	12	74	143
GGCCGTGATCGTATAGTGGTTAGTACTC	28	ncRNA	LOC105371225										piR-ssc-1183198														XR_007070663.1	105371225	LOC105371225	uncharacterized LOC105371225	ncRNA		5	2	0	6	3	9	5	6	2	1	2	1	8	5	1	13	33
GGCCGTGATCGTATAGTGGTTAGTACTCTG	30	ncRNA	LOC105371225										piR-ssc-1154539														XR_007070663.1	105371225	LOC105371225	uncharacterized LOC105371225	ncRNA		6	7	2	6	1	12	12	7	3	1	2	7	11	6	5	11	42
GGCCGTGATCGTATAGTGGTTAGTACTCTGC	31	ncRNA	LOC105371225										piR-ssc-1154539														XR_007070663.1	105371225	LOC105371225	uncharacterized LOC105371225	ncRNA		3	1	2	7	2	4	4	9	3	0	1	2	15	11	0	17	30
GGCCGTGATCGTATAGTGGTTAGTACTCTGCGT	33	ncRNA	LOC105371225										piR-ssc-1244814														XR_007070663.1	105371225	LOC105371225	uncharacterized LOC105371225	ncRNA		0	0	2	5	1	2	2	4	3	2	2	6	20	12	7	23	55
GGCCGTGATCGTATAGTGGTTAGTACTCTGCGTT	34	ncRNA	LOC105371225										piR-ssc-1293130														XR_007070663.1	105371225	LOC105371225	uncharacterized LOC105371225	ncRNA		2	8	3	6	1	11	19	3	3	2	8	8	15	9	6	17	34
GGCCGTGATCGTATAGTGGTTAGTACTCTGCGTTG	35	ncRNA	LOC105371225										piR-ssc-1293130														XR_007070663.1	105371225	LOC105371225	uncharacterized LOC105371225	ncRNA		4	6	8	3	1	5	6	5	6	3	1	8	16	29	12	27	36
GGCCGTGATCGTATAGTGGTTAGTACTCTGCGTTGGG	37	ncRNA	LOC105371225																								XR_007070663.1	105371225	LOC105371225	uncharacterized LOC105371225	ncRNA		2	11	7	5	8	4	2	5	3	1	4	2	2	4	4	9	34
GGCCGTGATCGTATAGTGGTTAGTACTCTGCGTTGT	36	ncRNA	LOC105371225										piR-ssc-1293130														XR_007070663.1	105371225	LOC105371225	uncharacterized LOC105371225	ncRNA		17	12	11	8	5	5	16	13	9	8	8	7	32	11	18	43	58
GGCCGTGATCGTATAGTGGTTAGTACTCTGCGTTGTG	37	ncRNA	LOC105371225										piR-ssc-1293130														XR_007070663.1	105371225	LOC105371225	uncharacterized LOC105371225	ncRNA		10	8	3	16	3	6	12	5	5	2	3	7	11	9	7	20	42
GGCCGTGATCGTATAGTGGTTAGTACTCTGCGTTGTGCC	39	ncRNA	LOC105371225										piR-ssc-778864														XR_007070663.1	105371225	LOC105371225	uncharacterized LOC105371225	ncRNA		5	3	0	2	2	2	9	3	2	1	2	4	5	6	3	12	25
GGCCGTGATCGTATAGTGGTTAGTACTCTGCGTTGTGCCC	40	ncRNA	LOC105371225										piR-ssc-778864														XR_007070663.1	105371225	LOC105371225	uncharacterized LOC105371225	ncRNA		44	27	22	32	12	30	38	20	21	9	19	23	33	28	15	74	143
GGCCGTGATCGTATAGTGGTTAGTACTCTGCGTTGTGG	38	ncRNA	LOC105371225										piR-ssc-1293130														XR_007070663.1	105371225	LOC105371225	uncharacterized LOC105371225	ncRNA		18	19	12	11	17	11	33	17	12	9	11	9	18	13	9	25	62
GGCCGTGATCGTATAGTGGTTAGTACTCTGCGTTGTGGC	39	ncRNA	LOC105371225										piR-ssc-1293130														XR_007070663.1	105371225	LOC105371225	uncharacterized LOC105371225	ncRNA		22	25	10	25	10	25	27	19	9	11	19	25	35	25	16	35	97
GGCCGTGATCGTATAGTGGTTAGTACTCTGCGTTGTGGCC	40	ncRNA	LOC105371225										piR-ssc-756763														XR_007070663.1	105371225	LOC105371225	uncharacterized LOC105371225	ncRNA		696	619	446	675	309	644	829	599	400	231	390	534	794	554	288	1470	3234
GGCCGTGATCGTATAGTGGTTAGTACTCTGCGTTGTGTCC	40	ncRNA	LOC105371225										piR-ssc-778864														XR_007070663.1	105371225	LOC105371225	uncharacterized LOC105371225	ncRNA		28	25	26	31	10	26	53	31	12	12	17	28	48	32	15	85	173
GGCCGTGATCGTATAGTGGTTCGTACTCTGCGTTGTGGCC	40	ncRNA	LOC105371225										piR-ssc-751391														XR_007070663.1	105371225	LOC105371225	uncharacterized LOC105371225	ncRNA		5	7	4	7	4	12	13	5	8	2	7	10	15	4	5	24	35
GGCCGTTATCGTATAGTGGTTAGTACTCTGCGTTGTGGCC	40	ncRNA	LOC105371225										piR-ssc-747701														XR_007070663.1	105371225	LOC105371225	uncharacterized LOC105371225	ncRNA		3	3	3	4	1	3	5	4	3	1	4	2	3	3	4	13	31
GGTTAGTACTCTGCGTTGTGCCCGCAGCAACCTCGGTTCG	40	ncRNA	LOC105371225										piR-ssc-792486														XR_007070663.1	105371225	LOC105371225	uncharacterized LOC105371225	ncRNA		7	5	5	8	3	5	9	11	2	4	5	10	12	4	2	13	44
GGTTAGTACTCTGCGTTGTGTCCGCAGCAACCTCGGTTCG	40	ncRNA	LOC105371225																								XR_007070663.1	105371225	LOC105371225	uncharacterized LOC105371225	ncRNA		6	10	7	15	3	5	19	5	5	4	5	7	11	19	5	19	61
GTACTCTGCGTTGTGCCCGCAGCAACCTCGGTTCGGATCC	40	ncRNA	LOC105371225										piR-ssc-792486														XR_007070663.1	105371225	LOC105371225	uncharacterized LOC105371225	ncRNA		2	8	6	8	3	6	8	4	7	3	3	8	4	4	4	12	33
GTACTCTGCGTTGTGGCCGCAGCAACCTCGGTTCGGATCC	40	ncRNA	LOC105371225										piR-ssc-783537														XR_007070663.1	105371225	LOC105371225	uncharacterized LOC105371225	ncRNA		134	122	98	167	85	108	224	140	99	50	133	160	142	91	47	252	813
GTACTCTGCGTTGTGGCCGCAGCAACCTCGGTTCGTATCC	40	ncRNA	LOC105371225										piR-ssc-783537														XR_007070663.1	105371225	LOC105371225	uncharacterized LOC105371225	ncRNA		21	20	10	35	9	15	28	11	10	11	20	21	20	13	9	28	108
GTACTCTGCGTTGTGGCCGCAGCACCCTCGGTTCGGATCC	40	ncRNA	LOC105371225																								XR_007070663.1	105371225	LOC105371225	uncharacterized LOC105371225	ncRNA		6	2	5	5	2	5	9	3	2	0	1	6	2	5	3	13	27
GTACTCTGCGTTGTGTCCGCAGCAACCTCGGTTCGGATCC	40	ncRNA	LOC105371225																								XR_007070663.1	105371225	LOC105371225	uncharacterized LOC105371225	ncRNA		14	9	5	5	2	8	7	2	5	1	5	4	5	5	1	8	58
GTATAGTGGTTAGTACTCTGCGTTGTGCCCGCAGCAACCT	40	ncRNA	LOC105371225										piR-ssc-780940														XR_007070663.1	105371225	LOC105371225	uncharacterized LOC105371225	ncRNA		8	17	6	23	13	10	20	10	11	5	15	14	15	11	0	24	95
GTATAGTGGTTAGTACTCTGCGTTGTGTCCGCAGCAACCT	40	ncRNA	LOC105371225																								XR_007070663.1	105371225	LOC105371225	uncharacterized LOC105371225	ncRNA		14	15	13	23	10	19	22	13	8	10	7	31	17	16	8	39	94
GTGGTTAGTACTCTGCGTTGTGCCCGCAGCAACCTCGGTT	40	ncRNA	LOC105371225										piR-ssc-780940														XR_007070663.1	105371225	LOC105371225	uncharacterized LOC105371225	ncRNA		7	3	2	8	2	8	17	5	5	10	2	6	7	3	2	11	30
GTGGTTAGTACTCTGCGTTGTGTCCGCAGCAACCTCGGTT	40	ncRNA	LOC105371225																								XR_007070663.1	105371225	LOC105371225	uncharacterized LOC105371225	ncRNA		12	9	4	13	3	13	12	6	2	2	10	9	7	9	4	13	40
GTTAGTACTCTGCGTTGTGGCCGCAGCAACCTCGGTTCGG	40	ncRNA	LOC105371225										piR-ssc-784488														XR_007070663.1	105371225	LOC105371225	uncharacterized LOC105371225	ncRNA		30	26	24	24	16	24	43	32	21	10	15	26	45	16	7	65	176
GTTGTGGCCGCAGCAACCTCGGTTCGGATCCGAGTCACGG	40	ncRNA	LOC105371225										piR-ssc-752111														XR_007070663.1	105371225	LOC105371225	uncharacterized LOC105371225	ncRNA		6	4	4	13	4	6	9	9	4	2	4	3	3	4	1	15	48
TACTCTGCGTTGTGCCCGCAGCAACCTCGGTTCGGATCCG	40	ncRNA	LOC105371225										piR-ssc-792486														XR_007070663.1	105371225	LOC105371225	uncharacterized LOC105371225	ncRNA		22	15	8	17	9	22	37	22	17	11	17	18	29	18	10	40	149
TACTCTGCGTTGTGGCCGCAGCAACCTCGGTGCGGATCCG	40	ncRNA	LOC105371225										piR-ssc-1052514														XR_007070663.1	105371225	LOC105371225	uncharacterized LOC105371225	ncRNA		11	7	3	14	4	5	11	4	4	2	7	8	8	2	1	11	39
TACTCTGCGTTGTGGCCGCAGCAACCTCGGTTCGCATCCG	40	ncRNA	LOC105371225										piR-ssc-783537														XR_007070663.1	105371225	LOC105371225	uncharacterized LOC105371225	ncRNA		25	11	13	15	8	13	19	14	8	5	10	16	8	10	4	18	72
TACTCTGCGTTGTGGCCGCAGCAACCTCGGTTCGGATCCG	40	ncRNA	LOC105371225										piR-ssc-783537														XR_007070663.1	105371225	LOC105371225	uncharacterized LOC105371225	ncRNA		482	455	301	578	266	378	701	418	289	198	478	503	547	363	179	933	2917
TACTCTGCGTTGTGGCCGCAGCAACCTCGGTTCGTATCCG	40	ncRNA	LOC105371225										piR-ssc-783537														XR_007070663.1	105371225	LOC105371225	uncharacterized LOC105371225	ncRNA		61	66	36	77	45	52	64	49	32	18	46	74	64	58	23	99	313
TACTCTGCGTTGTGGCCGCAGCACCCTCGGTTCGGATCCG	40	ncRNA	LOC105371225																								XR_007070663.1	105371225	LOC105371225	uncharacterized LOC105371225	ncRNA		10	14	16	24	15	21	20	11	7	8	10	22	21	19	5	40	119
TACTCTGCGTTGTGGCCGCAGCCACCTCGGTTCGGATCCG	40	ncRNA	LOC105371225																								XR_007070663.1	105371225	LOC105371225	uncharacterized LOC105371225	ncRNA		1	5	11	12	1	7	12	1	11	3	5	15	7	7	0	24	59
TACTCTGCGTTGTGTCCGCAGCAACCTCGGTTCGGATCCG	40	ncRNA	LOC105371225																								XR_007070663.1	105371225	LOC105371225	uncharacterized LOC105371225	ncRNA		18	24	20	28	15	18	48	23	12	9	36	31	31	26	6	49	169
TACTCTGCGTTGTGTCCGCAGCAACCTCGGTTCGTATCCG	40	ncRNA	LOC105371225																								XR_007070663.1	105371225	LOC105371225	uncharacterized LOC105371225	ncRNA		1	5	3	1	4	1	4	0	1	1	2	3	5	1	6	12	15
TAGTACTCTGCGTTGTGCCCGCAGCAACCTCGGTTCGGAT	40	ncRNA	LOC105371225										piR-ssc-792486														XR_007070663.1	105371225	LOC105371225	uncharacterized LOC105371225	ncRNA		2	7	5	10	3	2	14	3	4	2	4	4	5	4	6	4	29
TAGTACTCTGCGTTGTGGCCGCAGCAACCTCGGTTCGGAT	40	ncRNA	LOC105371225										piR-ssc-783537														XR_007070663.1	105371225	LOC105371225	uncharacterized LOC105371225	ncRNA		124	125	72	149	72	94	176	143	67	49	114	139	118	100	50	217	768
TAGTACTCTGCGTTGTGGCCGCAGCAACCTCGGTTCGTAT	40	ncRNA	LOC105371225										piR-ssc-783537														XR_007070663.1	105371225	LOC105371225	uncharacterized LOC105371225	ncRNA		17	17	11	11	10	11	14	12	13	5	10	15	9	15	6	15	66
TAGTACTCTGCGTTGTGTCCGCAGCAACCTCGGTTCGGAT	40	ncRNA	LOC105371225																								XR_007070663.1	105371225	LOC105371225	uncharacterized LOC105371225	ncRNA		8	5	2	9	4	5	12	7	3	1	11	9	13	4	3	9	42
TAGTGGTTAGTACTCTGCGTTGTGCCCGCAGCAACCTCGG	40	ncRNA	LOC105371225										piR-ssc-780940														XR_007070663.1	105371225	LOC105371225	uncharacterized LOC105371225	ncRNA		20	14	8	16	15	17	22	24	16	10	5	16	20	10	1	41	103
TAGTGGTTAGTACTCTGCGTTGTGGCCGCAGCACCCTCGG	40	ncRNA	LOC105371225																								XR_007070663.1	105371225	LOC105371225	uncharacterized LOC105371225	ncRNA		4	8	4	6	2	3	7	2	3	0	1	9	2	3	2	8	27
TAGTGGTTAGTACTCTGCGTTGTGTCCGCAGCAACCTCGG	40	ncRNA	LOC105371225																								XR_007070663.1	105371225	LOC105371225	uncharacterized LOC105371225	ncRNA		26	14	14	26	9	16	23	25	8	5	11	17	28	12	11	31	142
TATAGTGGTTAGTACTCTGCGTTGTGCCCGCAGCAACCTC	40	ncRNA	LOC105371225										piR-ssc-780940														XR_007070663.1	105371225	LOC105371225	uncharacterized LOC105371225	ncRNA		27	24	25	25	12	29	26	19	13	8	19	20	35	17	18	43	207
TATAGTGGTTAGTACTCTGCGTTGTGGCCGCAGCACCCTC	40	ncRNA	LOC105371225																								XR_007070663.1	105371225	LOC105371225	uncharacterized LOC105371225	ncRNA		3	1	1	2	3	5	7	4	3	1	0	6	4	5	0	12	34
TATAGTGGTTAGTACTCTGCGTTGTGTCCGCAGCAACCTC	40	ncRNA	LOC105371225																								XR_007070663.1	105371225	LOC105371225	uncharacterized LOC105371225	ncRNA		32	38	31	36	20	26	36	23	12	14	34	28	19	16	12	66	193
TATAGTGGTTCGTACTCTGCGTTGTGGCCGCAGCAACCTC	40	ncRNA	LOC105371225																								XR_007070663.1	105371225	LOC105371225	uncharacterized LOC105371225	ncRNA		4	0	2	7	1	4	11	6	1	0	3	5	1	4	1	5	30
TCCTCTGCGTTGTGGCCGCAGCAACCTCGGTTCGGATCCG	40	ncRNA	LOC105371225										piR-ssc-806189														XR_007070663.1	105371225	LOC105371225	uncharacterized LOC105371225	ncRNA		7	4	2	6	5	8	7	4	0	1	11	9	5	4	1	15	52
TCGTATAGTGGTTAGTACTCTGCGTTGCGGCCGCAGCAAC	40	ncRNA	LOC105371225																								XR_007070663.1	105371225	LOC105371225	uncharacterized LOC105371225	ncRNA		6	7	1	5	1	3	6	6	5	4	4	3	6	4	2	14	33
TCGTATAGTGGTTAGTACTCTGCGTTGTGCCCGCAGCAAC	40	ncRNA	LOC105371225										piR-ssc-780940														XR_007070663.1	105371225	LOC105371225	uncharacterized LOC105371225	ncRNA		40	27	30	44	31	45	59	48	25	16	37	43	33	33	5	89	270
TCGTATAGTGGTTAGTACTCTGCGTTGTGTCCGCAGCAAC	40	ncRNA	LOC105371225																								XR_007070663.1	105371225	LOC105371225	uncharacterized LOC105371225	ncRNA		47	24	25	48	25	37	63	47	27	14	24	42	47	28	14	105	254
TCGTATAGTGGTTCGTACTCTGCGTTGTGGCCGCAGCAAC	40	ncRNA	LOC105371225																								XR_007070663.1	105371225	LOC105371225	uncharacterized LOC105371225	ncRNA		8	3	7	7	3	6	10	9	3	0	12	11	8	8	0	14	59
TCTAGTGGTTAGTACTCTGCGTTGTGGCCGCAGCAACCTC	40	ncRNA	LOC105371225										piR-ssc-1038011														XR_007070663.1	105371225	LOC105371225	uncharacterized LOC105371225	ncRNA		3	8	4	2	5	7	13	11	2	3	5	7	6	3	2	7	46
TCTGCGTTGTGCCCGCAGCAACCTCGGTTCGGATCCGAGT	40	ncRNA	LOC105371225										piR-ssc-792486														XR_007070663.1	105371225	LOC105371225	uncharacterized LOC105371225	ncRNA		16	13	10	18	5	17	20	11	4	4	6	16	11	12	4	27	46
TCTGCGTTGTGGCCGCAGCAACCTCGGTTCGCATCCGAGT	40	ncRNA	LOC105371225										piR-ssc-783537														XR_007070663.1	105371225	LOC105371225	uncharacterized LOC105371225	ncRNA		15	6	8	8	5	9	6	7	5	3	4	5	8	14	3	6	36
TCTGCGTTGTGGCCGCAGCAACCTCGGTTCGGATCCGAGT	40	ncRNA	LOC105371225										piR-ssc-806189														XR_007070663.1	105371225	LOC105371225	uncharacterized LOC105371225	ncRNA		304	227	117	344	158	183	366	302	167	100	339	270	272	190	88	438	1501
TCTGCGTTGTGGCCGCAGCAACCTCGGTTCGTATCCGAGT	40	ncRNA	LOC105371225										piR-ssc-788171														XR_007070663.1	105371225	LOC105371225	uncharacterized LOC105371225	ncRNA		37	32	27	40	15	17	46	35	23	7	36	35	23	20	10	43	171
TCTGCGTTGTGGCCGCAGCACCCTCGGTTCGGATCCGAGT	40	ncRNA	LOC105371225																								XR_007070663.1	105371225	LOC105371225	uncharacterized LOC105371225	ncRNA		25	15	34	43	17	28	51	20	23	5	21	42	24	21	6	50	183
TCTGCGTTGTGGCCGCAGCCACCTCGGTTCGGATCCGAGT	40	ncRNA	LOC105371225																								XR_007070663.1	105371225	LOC105371225	uncharacterized LOC105371225	ncRNA		12	9	16	24	12	15	18	16	10	5	7	22	19	12	4	35	93
TCTGCGTTGTGGCCGCAGCCCCCTCGGTTCGGATCCGAGT	40	ncRNA	LOC105371225																								XR_007070663.1	105371225	LOC105371225	uncharacterized LOC105371225	ncRNA		3	4	2	6	2	5	14	3	2	1	3	10	2	5	0	10	29
TCTGCGTTGTGTCCGCAGCAACCTCGGTTCGGATCCGAGT	40	ncRNA	LOC105371225										piR-ssc-798375														XR_007070663.1	105371225	LOC105371225	uncharacterized LOC105371225	ncRNA		16	16	10	17	6	8	23	20	11	13	17	21	14	10	4	24	79
TGCGTTGTGCCCGCAGCAACCTCGGTTCGGATCCGAGTCA	40	ncRNA	LOC105371225										piR-ssc-798375														XR_007070663.1	105371225	LOC105371225	uncharacterized LOC105371225	ncRNA		8	4	10	11	3	12	8	8	5	4	10	5	7	9	3	16	33
TGCGTTGTGGCCGCAGCAACCTCGGTTCGGATCCGAGTCA	40	ncRNA	LOC105371225										piR-ssc-752111														XR_007070663.1	105371225	LOC105371225	uncharacterized LOC105371225	ncRNA		174	124	107	185	89	117	251	160	82	64	124	159	176	98	45	281	806
TGCGTTGTGGCCGCAGCAACCTCGGTTCGTATCCGAGTCA	40	ncRNA	LOC105371225										piR-ssc-799190														XR_007070663.1	105371225	LOC105371225	uncharacterized LOC105371225	ncRNA		22	13	12	19	7	12	16	13	7	2	11	16	16	5	8	21	68
TGCGTTGTGGCCGCAGCACCCTCGGTTCGGATCCGAGTCA	40	ncRNA	LOC105371225																								XR_007070663.1	105371225	LOC105371225	uncharacterized LOC105371225	ncRNA		15	10	13	18	6	9	23	5	6	3	5	17	10	17	1	22	55
TGCGTTGTGTCCGCAGCAACCTCGGTTCGGATCCGAGTCA	40	ncRNA	LOC105371225										piR-ssc-798375														XR_007070663.1	105371225	LOC105371225	uncharacterized LOC105371225	ncRNA		9	7	2	18	5	8	14	9	6	3	5	9	9	3	3	24	38
TGGCCGTGATCGTATAGTGGTTAGTACTCTGCGTTGTGGC	40	ncRNA	LOC105371225										piR-ssc-1293130														XR_007070663.1	105371225	LOC105371225	uncharacterized LOC105371225	ncRNA		44	26	17	39	11	32	53	32	22	5	13	22	43	18	11	62	140
TGGTTAGTACTCTGCGTTGTGCCCGCAGCAACCTCGGTTC	40	ncRNA	LOC105371225										piR-ssc-780940														XR_007070663.1	105371225	LOC105371225	uncharacterized LOC105371225	ncRNA		13	8	12	24	6	11	24	16	5	4	13	13	9	16	9	18	75
TGGTTAGTACTCTGCGTTGTGGCCGCAGCACCCTCGGTTC	40	ncRNA	LOC105371225																								XR_007070663.1	105371225	LOC105371225	uncharacterized LOC105371225	ncRNA		8	9	11	13	9	5	8	8	3	1	8	15	11	11	4	15	48
TGGTTAGTACTCTGCGTTGTGTCCGCAGCAACCTCGGTTC	40	ncRNA	LOC105371225																								XR_007070663.1	105371225	LOC105371225	uncharacterized LOC105371225	ncRNA		18	8	12	19	4	9	16	16	13	6	17	14	19	16	5	20	97
TGGTTCGTACTCTGCGTTGTGGCCGCAGCAACCTCGGTTC	40	ncRNA	LOC105371225																								XR_007070663.1	105371225	LOC105371225	uncharacterized LOC105371225	ncRNA		6	6	5	7	7	6	11	11	4	2	4	6	5	6	1	13	42
TTAGTACTCTGCGTTGTGGCCGCAGCAACCTCGGTTCGGA	40	ncRNA	LOC105371225										piR-ssc-784488														XR_007070663.1	105371225	LOC105371225	uncharacterized LOC105371225	ncRNA		24	18	18	17	10	19	27	17	14	10	24	32	19	11	8	22	120
ACCGGGGTTCGATTCCCCGACGGGGAGCC	29	ncRNA	LOC105375001										piR-ssc-1027888														XR_007076674.1	105375001	LOC105375001	uncharacterized LOC105375001	ncRNA		21	9	12	14	14	15	16	17	17	6	9	11	17	11	3	32	50
ACGCGGGAGACCGGGGTTCAATTCCCCGACGGGGAGC	37	ncRNA	LOC105375001										piR-ssc-751447														XR_007076674.1	105375001	LOC105375001	uncharacterized LOC105375001	ncRNA		11	7	9	3	2	2	6	8	1	3	6	6	19	10	12	28	55
ACGCGGGAGACCGGGGTTCAATTCCCCGACGGGGAGCC	38	ncRNA	LOC105375001										piR-ssc-750184														XR_007076674.1	105375001	LOC105375001	uncharacterized LOC105375001	ncRNA		29	20	18	25	8	20	22	13	11	11	11	31	27	28	16	38	152
ACGCGGGAGACCGGGGTTCAATTCCCCGACGGGGAGCCAA	40	ncRNA	LOC105375001										piR-ssc-750184														XR_007076674.1	105375001	LOC105375001	uncharacterized LOC105375001	ncRNA		14	7	5	8	5	8	9	3	0	3	10	8	12	8	6	15	39
ACGCGGGAGACCGGGGTTCGATTCCCCGACGGGGAGC	37	ncRNA	LOC105375001										piR-ssc-748240														XR_007076674.1	105375001	LOC105375001	uncharacterized LOC105375001	ncRNA		8	6	11	10	3	12	6	10	8	7	4	6	33	28	11	34	83
ACGCGGGAGACCGGGGTTCGATTCCCCGACGGGGAGCAAA	40	ncRNA	LOC105375001										piR-ssc-748240														XR_007076674.1	105375001	LOC105375001	uncharacterized LOC105375001	ncRNA		1	1	2	3	2	7	2	1	1	0	2	4	11	5	2	6	16
ACGCGGGAGACCGGGGTTCGATTCCCCGACGGGGAGCC	38	ncRNA	LOC105375001										piR-ssc-746923														XR_007076674.1	105375001	LOC105375001	uncharacterized LOC105375001	ncRNA		54	25	32	36	12	33	29	42	28	21	31	41	50	36	23	75	204
ACGCGGGAGACCGGGGTTCGATTCCCCGACGGGGAGCCAA	40	ncRNA	LOC105375001										piR-ssc-746923														XR_007076674.1	105375001	LOC105375001	uncharacterized LOC105375001	ncRNA		12	5	16	16	3	18	23	14	11	8	7	19	24	13	5	35	68
AGACCGGGGTTCGATTCCCCGACGGGGAGCC	31	ncRNA	LOC105375001										piR-ssc-1027888														XR_007076674.1	105375001	LOC105375001	uncharacterized LOC105375001	ncRNA		11	4	5	8	6	9	12	8	8	4	6	3	13	4	0	29	38
AGAGTGGTTAGTATCCCCGCCTGTCACGCGGGAGACCGGG	40	ncRNA	LOC105375001																								XR_007076674.1	105375001	LOC105375001	uncharacterized LOC105375001	ncRNA		8	3	4	5	2	6	5	3	5	0	3	5	8	6	1	6	27
CACGCGGGAGACCGGGGTTCAATTCCCCGACGGGGAGC	38	ncRNA	LOC105375001										piR-ssc-751447														XR_007076674.1	105375001	LOC105375001	uncharacterized LOC105375001	ncRNA		43	42	27	42	15	38	38	33	20	15	39	36	89	71	26	97	288
CACGCGGGAGACCGGGGTTCAATTCCCCGACGGGGAGCAA	40	ncRNA	LOC105375001										piR-ssc-785191														XR_007076674.1	105375001	LOC105375001	uncharacterized LOC105375001	ncRNA		12	8	6	10	1	6	7	9	10	9	6	8	19	23	6	26	53
CACGCGGGAGACCGGGGTTCAATTCCCCGACGGGGAGCAC	40	ncRNA	LOC105375001										piR-ssc-785191														XR_007076674.1	105375001	LOC105375001	uncharacterized LOC105375001	ncRNA		3	2	2	7	3	4	5	6	1	3	5	6	10	8	5	11	16
CACGCGGGAGACCGGGGTTCAATTCCCCGACGGGGAGCC	39	ncRNA	LOC105375001										piR-ssc-751447														XR_007076674.1	105375001	LOC105375001	uncharacterized LOC105375001	ncRNA		274	281	200	255	137	258	309	258	168	154	253	288	313	274	121	426	1347
CACGCGGGAGACCGGGGTTCAATTCCCCGACGGGGAGCCA	40	ncRNA	LOC105375001										piR-ssc-751447														XR_007076674.1	105375001	LOC105375001	uncharacterized LOC105375001	ncRNA		62	44	43	80	28	62	65	79	56	34	60	68	76	58	25	93	265
CACGCGGGAGACCGGGGTTCACTTCCCCGACGGGGAGCC	39	ncRNA	LOC105375001																								XR_007076674.1	105375001	LOC105375001	uncharacterized LOC105375001	ncRNA		2	6	4	5	2	6	5	7	4	4	3	5	5	4	2	10	28
CACGCGGGAGACCGGGGTTCAGTTCCCCGACGGGGAGCC	39	ncRNA	LOC105375001										piR-ssc-1182548														XR_007076674.1	105375001	LOC105375001	uncharacterized LOC105375001	ncRNA		12	7	5	9	4	9	11	8	4	7	11	6	11	6	3	9	42
CACGCGGGAGACCGGGGTTCATTTCCCCGACGGGGAGCC	39	ncRNA	LOC105375001										piR-ssc-1244963														XR_007076674.1	105375001	LOC105375001	uncharacterized LOC105375001	ncRNA		21	17	6	6	6	8	10	13	4	9	10	18	21	17	5	20	48
CACGCGGGAGACCGGGGTTCGATTCCCCGACGGGGAGAAA	40	ncRNA	LOC105375001										piR-ssc-751804														XR_007076674.1	105375001	LOC105375001	uncharacterized LOC105375001	ncRNA		3	4	5	1	3	3	3	3	2	1	6	3	7	7	2	11	38
CACGCGGGAGACCGGGGTTCGATTCCCCGACGGGGAGC	38	ncRNA	LOC105375001										piR-ssc-747513														XR_007076674.1	105375001	LOC105375001	uncharacterized LOC105375001	ncRNA		68	53	45	59	34	56	92	63	57	27	60	59	147	102	49	207	483
CACGCGGGAGACCGGGGTTCGATTCCCCGACGGGGAGCAA	40	ncRNA	LOC105375001										piR-ssc-748240														XR_007076674.1	105375001	LOC105375001	uncharacterized LOC105375001	ncRNA		12	13	6	15	5	14	14	14	13	4	7	12	23	24	13	34	104
CACGCGGGAGACCGGGGTTCGATTCCCCGACGGGGAGCAC	40	ncRNA	LOC105375001										piR-ssc-748240														XR_007076674.1	105375001	LOC105375001	uncharacterized LOC105375001	ncRNA		7	4	5	6	2	6	16	3	3	1	7	9	20	10	7	17	56
CACGCGGGAGACCGGGGTTCGATTCCCCGACGGGGAGCC	39	ncRNA	LOC105375001										piR-ssc-746589														XR_007076674.1	105375001	LOC105375001	uncharacterized LOC105375001	ncRNA		492	375	313	435	249	486	693	546	345	284	418	618	539	405	194	813	2160
CACGCGGGAGACCGGGGTTCGATTCCCCGACGGGGAGCCA	40	ncRNA	LOC105375001										piR-ssc-746589														XR_007076674.1	105375001	LOC105375001	uncharacterized LOC105375001	ncRNA		145	128	104	140	86	145	219	174	136	80	150	194	165	161	51	246	612
CACGCGGGAGACCGGGGTTCGATTCCCCGACGGGGAGCCG	40	ncRNA	LOC105375001										piR-ssc-747513														XR_007076674.1	105375001	LOC105375001	uncharacterized LOC105375001	ncRNA		3	6	6	2	2	3	5	5	2	1	4	8	12	2	4	4	17
CACGCGGGAGACCGGGGTTCGCTTCCCCGACGGGGAGCC	39	ncRNA	LOC105375001										piR-ssc-803339														XR_007076674.1	105375001	LOC105375001	uncharacterized LOC105375001	ncRNA		5	2	3	0	3	1	8	2	2	1	3	2	3	7	3	12	20
CACGCGGGAGACCGGGGTTCGGTTCCCCGACGGGGAGCC	39	ncRNA	LOC105375001										piR-ssc-774802														XR_007076674.1	105375001	LOC105375001	uncharacterized LOC105375001	ncRNA		19	15	22	15	11	23	21	19	18	9	15	20	30	21	6	31	75
CACGCGGGAGACCGGGGTTCGGTTCCCCGACGGGGAGCCA	40	ncRNA	LOC105375001										piR-ssc-780804														XR_007076674.1	105375001	LOC105375001	uncharacterized LOC105375001	ncRNA		9	6	5	7	3	3	5	8	5	3	7	5	7	6	1	10	29
CACGCGGGAGACCGGGGTTCGTTTCCCCGACGGGGAGCC	39	ncRNA	LOC105375001										piR-ssc-1112357														XR_007076674.1	105375001	LOC105375001	uncharacterized LOC105375001	ncRNA		8	2	4	8	1	5	7	4	4	6	4	4	7	9	0	8	14
CCGGGGTTCGATTCCCCGACGGGGAGCC	28	ncRNA	LOC105375001										piR-ssc-1027888														XR_007076674.1	105375001	LOC105375001	uncharacterized LOC105375001	ncRNA		26	10	14	18	16	15	21	25	11	7	20	18	25	18	11	37	78
CCTCGTTTGTATAGTGGTGAGTATCCCCGCCTGTCACGCG	40	ncRNA	LOC105375001										piR-ssc-749731														XR_007076674.1	105375001	LOC105375001	uncharacterized LOC105375001	ncRNA		26	24	15	19	12	13	23	20	13	3	9	12	17	23	2	38	73
CCTCGTTTGTATAGTGGTTAGTATCCCCGCCTGTCACGCG	40	ncRNA	LOC105375001										piR-ssc-778322														XR_007076674.1	105375001	LOC105375001	uncharacterized LOC105375001	ncRNA		6	3	11	2	2	7	6	5	5	2	5	5	6	5	2	3	20
CGCGGGAGACCGGGGTTCAATTCCCCGACGGGGAGC	36	ncRNA	LOC105375001										piR-ssc-1152890														XR_007076674.1	105375001	LOC105375001	uncharacterized LOC105375001	ncRNA		1	3	1	1	4	0	5	0	0	1	2	2	11	4	1	12	24
CGCGGGAGACCGGGGTTCAATTCCCCGACGGGGAGCC	37	ncRNA	LOC105375001										piR-ssc-1152890														XR_007076674.1	105375001	LOC105375001	uncharacterized LOC105375001	ncRNA		14	16	16	12	11	18	21	16	12	11	15	18	25	16	6	41	104
CGCGGGAGACCGGGGTTCGATTCCCCGACGGGGAGC	36	ncRNA	LOC105375001										piR-ssc-750397														XR_007076674.1	105375001	LOC105375001	uncharacterized LOC105375001	ncRNA		3	6	1	2	0	4	12	2	5	1	4	5	12	8	4	15	27
CGCGGGAGACCGGGGTTCGATTCCCCGACGGGGAGCC	37	ncRNA	LOC105375001										piR-ssc-747679														XR_007076674.1	105375001	LOC105375001	uncharacterized LOC105375001	ncRNA		29	22	19	32	9	27	36	30	15	14	23	30	42	34	12	54	160
CGGGAGACCGGGGTTCAATTCCCCGACGGGGAGCC	35	ncRNA	LOC105375001										piR-ssc-1152890														XR_007076674.1	105375001	LOC105375001	uncharacterized LOC105375001	ncRNA		9	7	9	9	2	4	11	14	1	2	4	7	14	5	3	12	51
CGGGAGACCGGGGTTCGATTCCCCGACGGGGAGCC	35	ncRNA	LOC105375001										piR-ssc-1027888														XR_007076674.1	105375001	LOC105375001	uncharacterized LOC105375001	ncRNA		13	3	12	13	10	14	22	10	7	7	12	11	19	4	7	30	78
CGGGGTTCGATTCCCCGACGGGGAGCC	27	ncRNA	LOC105375001										piR-ssc-1027888														XR_007076674.1	105375001	LOC105375001	uncharacterized LOC105375001	ncRNA		11	9	2	10	2	11	13	14	3	3	7	6	19	6	6	24	33
CGTTTGTATAGTGGTGAGTATCCCCGCCTGTCACGCGGGA	40	ncRNA	LOC105375001										piR-ssc-749731														XR_007076674.1	105375001	LOC105375001	uncharacterized LOC105375001	ncRNA		18	14	8	16	9	9	15	15	12	4	7	20	16	14	1	34	64
CGTTTGTATAGTGGTTAGTATCCCCGCCTGTCACGCGGGA	40	ncRNA	LOC105375001										piR-ssc-778322														XR_007076674.1	105375001	LOC105375001	uncharacterized LOC105375001	ncRNA		3	7	7	7	1	2	6	5	1	0	4	2	3	6	0	7	28
CTCGTTCGTATAGTGGTGAGTATCCCCGCCTGTCACGCGG	40	ncRNA	LOC105375001										piR-ssc-772225														XR_007076674.1	105375001	LOC105375001	uncharacterized LOC105375001	ncRNA		7	8	3	14	2	13	8	8	2	2	6	13	3	11	2	22	36
CTCGTTTGTATAGTGGTGAGTATCCCCGCCTGTCACGCGG	40	ncRNA	LOC105375001										piR-ssc-749731														XR_007076674.1	105375001	LOC105375001	uncharacterized LOC105375001	ncRNA		48	39	24	37	24	38	43	39	25	8	32	35	34	33	13	101	177
CTCGTTTGTATAGTGGTTAGTATCCCCGCCTGTCACGCGG	40	ncRNA	LOC105375001										piR-ssc-778322														XR_007076674.1	105375001	LOC105375001	uncharacterized LOC105375001	ncRNA		10	14	5	15	12	9	22	13	9	3	12	17	16	15	5	22	45
GACCGGGGTTCGATTCCCCGACGGGGAGCC	30	ncRNA	LOC105375001										piR-ssc-1027888														XR_007076674.1	105375001	LOC105375001	uncharacterized LOC105375001	ncRNA		3	3	6	4	4	8	10	5	2	3	6	16	7	0	5	16	35
GAGACCGGGGTTCGATTCCCCGACGGGGAGCC	32	ncRNA	LOC105375001										piR-ssc-1027888														XR_007076674.1	105375001	LOC105375001	uncharacterized LOC105375001	ncRNA		7	1	1	4	7	7	10	10	3	1	3	4	9	5	5	18	27
GCGGGAGACCGGGGTTCGATTCCCCGACGGGGAGCC	36	ncRNA	LOC105375001										piR-ssc-1071702														XR_007076674.1	105375001	LOC105375001	uncharacterized LOC105375001	ncRNA		14	4	5	17	4	6	10	6	3	8	5	8	10	6	2	20	58
GGAGACCGGGGTTCGATTCCCCGACGGGGAGCC	33	ncRNA	LOC105375001										piR-ssc-1027888														XR_007076674.1	105375001	LOC105375001	uncharacterized LOC105375001	ncRNA		9	1	6	10	1	9	8	5	2	3	3	13	6	3	10	19	30
GGGAGACCGGGGTTCGATTCCCCGACGGGGAGCC	34	ncRNA	LOC105375001										piR-ssc-1027888														XR_007076674.1	105375001	LOC105375001	uncharacterized LOC105375001	ncRNA		13	8	4	12	1	9	12	10	5	1	7	6	6	6	6	33	24
GGGGTTCGATTCCCCGACGGGGAGCC	26	ncRNA	LOC105375001										piR-ssc-1027888														XR_007076674.1	105375001	LOC105375001	uncharacterized LOC105375001	ncRNA		5	2	5	0	4	10	3	5	2	1	3	6	5	4	4	13	27
GTCACGCGGGAGACCGGGGTTCAATTCCCCGACGGGGAGC	40	ncRNA	LOC105375001										piR-ssc-756640														XR_007076674.1	105375001	LOC105375001	uncharacterized LOC105375001	ncRNA		12	13	9	12	4	10	8	8	4	6	10	10	20	10	4	34	78
GTCACGCGGGAGACCGGGGTTCGATTCCCCGACGGGGAGC	40	ncRNA	LOC105375001										piR-ssc-762141														XR_007076674.1	105375001	LOC105375001	uncharacterized LOC105375001	ncRNA		27	19	16	29	17	28	31	26	15	9	24	29	33	21	17	50	148
TCACGCGGGAGACCGGGGTTCAATTCCCCGACGGGGAGCC	40	ncRNA	LOC105375001										piR-ssc-794751														XR_007076674.1	105375001	LOC105375001	uncharacterized LOC105375001	ncRNA		30	26	14	25	11	20	32	26	17	6	35	18	26	21	23	57	102
TCACGCGGGAGACCGGGGTTCGATTCCCCGACGGGGAGC	39	ncRNA	LOC105375001										piR-ssc-750397														XR_007076674.1	105375001	LOC105375001	uncharacterized LOC105375001	ncRNA		9	4	2	6	4	5	5	3	4	4	6	5	13	7	4	11	23
TCACGCGGGAGACCGGGGTTCGATTCCCCGACGGGGAGCC	40	ncRNA	LOC105375001										piR-ssc-750397														XR_007076674.1	105375001	LOC105375001	uncharacterized LOC105375001	ncRNA		70	48	26	43	33	43	69	59	33	27	43	54	38	40	12	74	172
TCCGCGTTTGTATAGTGGTGAGTATCCCCGCCTGTCACGC	40	ncRNA	LOC105375001																								XR_007076674.1	105375001	LOC105375001	uncharacterized LOC105375001	ncRNA		7	9	5	2	6	7	14	12	2	2	3	3	7	1	4	12	35
TCCTCCTTCGTATAGTGGTGAGTATCCCCGCCTGTCACGC	40	ncRNA	LOC105375001										piR-ssc-760001														XR_007076674.1	105375001	LOC105375001	uncharacterized LOC105375001	ncRNA		8	9	4	7	2	5	12	3	7	0	2	9	10	4	4	15	34
TCCTCCTTGGTATAGTGGTGAGTATCCCC	29	ncRNA	LOC105375001										piR-ssc-749919														XR_007076674.1	105375001	LOC105375001	uncharacterized LOC105375001	ncRNA		1	3	0	7	3	5	5	4	2	2	3	4	12	5	4	9	23
TCCTCCTTGGTATAGTGGTGAGTATCCCCG	30	ncRNA	LOC105375001										piR-ssc-749919														XR_007076674.1	105375001	LOC105375001	uncharacterized LOC105375001	ncRNA		9	10	2	7	0	8	13	8	4	2	7	9	17	15	6	12	49
TCCTCCTTGGTATAGTGGTGAGTATCCCCGC	31	ncRNA	LOC105375001										piR-ssc-749919														XR_007076674.1	105375001	LOC105375001	uncharacterized LOC105375001	ncRNA		7	16	11	7	3	3	9	17	5	5	7	11	31	22	9	19	77
TCCTCCTTGGTATAGTGGTGAGTATCCCCGCC	32	ncRNA	LOC105375001										piR-ssc-749583														XR_007076674.1	105375001	LOC105375001	uncharacterized LOC105375001	ncRNA		14	23	12	12	5	18	21	22	18	7	18	17	52	37	12	37	115
TCCTCCTTGGTATAGTGGTGAGTATCCCCGCCT	33	ncRNA	LOC105375001										piR-ssc-746392														XR_007076674.1	105375001	LOC105375001	uncharacterized LOC105375001	ncRNA		53	48	41	47	20	29	54	49	34	29	40	41	91	97	50	87	307
TCCTCCTTGGTATAGTGGTGAGTATCCCCGCCTGT	35	ncRNA	LOC105375001										piR-ssc-749583														XR_007076674.1	105375001	LOC105375001	uncharacterized LOC105375001	ncRNA		6	5	9	4	5	7	13	11	8	2	8	6	12	10	3	21	49
TCCTCCTTGGTATAGTGGTGAGTATCCCCGCCTGTC	36	ncRNA	LOC105375001										piR-ssc-749583														XR_007076674.1	105375001	LOC105375001	uncharacterized LOC105375001	ncRNA		15	11	13	17	6	15	14	17	7	7	10	14	27	15	10	36	68
TCCTCCTTGGTATAGTGGTGAGTATCCCCGCCTGTCACGC	40	ncRNA	LOC105375001										piR-ssc-771922														XR_007076674.1	105375001	LOC105375001	uncharacterized LOC105375001	ncRNA		411	360	226	402	228	379	507	416	220	138	309	312	519	332	134	849	1833
TCCTCCTTGGTATAGTGGTGAGTCTCCCCGCCTGTCACGC	40	ncRNA	LOC105375001																								XR_007076674.1	105375001	LOC105375001	uncharacterized LOC105375001	ncRNA		11	2	1	3	6	9	6	2	2	1	6	5	6	6	1	7	16
TCCTCCTTGGTATAGTGGTTAGTATCCCCGC	31	ncRNA	LOC105375001										piR-ssc-746739														XR_007076674.1	105375001	LOC105375001	uncharacterized LOC105375001	ncRNA		8	6	5	7	3	5	9	5	8	2	7	4	16	17	7	12	49
TCCTCCTTGGTATAGTGGTTAGTATCCCCGCC	32	ncRNA	LOC105375001										piR-ssc-746739														XR_007076674.1	105375001	LOC105375001	uncharacterized LOC105375001	ncRNA		12	14	12	6	11	3	7	14	8	6	8	9	32	11	16	21	49
TCCTCCTTGGTATAGTGGTTAGTATCCCCGCCT	33	ncRNA	LOC105375001										piR-ssc-746739														XR_007076674.1	105375001	LOC105375001	uncharacterized LOC105375001	ncRNA		26	34	39	19	8	20	19	18	18	18	17	26	62	27	25	46	141
TCCTCCTTGGTATAGTGGTTAGTATCCCCGCCTGT	35	ncRNA	LOC105375001										piR-ssc-754313														XR_007076674.1	105375001	LOC105375001	uncharacterized LOC105375001	ncRNA		4	3	2	1	3	3	4	2	1	0	2	1	2	2	4	3	19
TCCTCCTTGGTATAGTGGTTAGTATCCCCGCCTGTC	36	ncRNA	LOC105375001										piR-ssc-754313														XR_007076674.1	105375001	LOC105375001	uncharacterized LOC105375001	ncRNA		8	2	2	5	1	2	6	8	4	3	4	6	4	15	6	8	31
TCCTCCTTGGTATAGTGGTTAGTATCCCCGCCTGTCACGC	40	ncRNA	LOC105375001										piR-ssc-754313														XR_007076674.1	105375001	LOC105375001	uncharacterized LOC105375001	ncRNA		148	143	119	184	79	159	203	155	91	54	110	124	225	172	75	257	711
TCCTCCTTTGTATAGTGGTGAGTATCCCCGCC	32	ncRNA	LOC105375001										piR-ssc-747128														XR_007076674.1	105375001	LOC105375001	uncharacterized LOC105375001	ncRNA		1	6	2	6	2	1	4	3	0	3	2	3	7	8	2	4	22
TCCTCCTTTGTATAGTGGTGAGTATCCCCGCCT	33	ncRNA	LOC105375001										piR-ssc-747128														XR_007076674.1	105375001	LOC105375001	uncharacterized LOC105375001	ncRNA		3	8	3	1	4	3	10	3	5	0	8	8	7	7	5	13	30
TCCTCCTTTGTATAGTGGTGAGTATCCCCGCCTGTCACGC	40	ncRNA	LOC105375001										piR-ssc-778165														XR_007076674.1	105375001	LOC105375001	uncharacterized LOC105375001	ncRNA		56	73	27	61	23	50	64	40	22	23	37	57	81	51	29	106	268
TCCTCCTTTGTATAGTGGTTAGTATCCCCGCCT	33	ncRNA	LOC105375001										piR-ssc-748195														XR_007076674.1	105375001	LOC105375001	uncharacterized LOC105375001	ncRNA		3	4	2	3	1	3	5	4	0	3	0	1	13	4	2	15	20
TCCTCCTTTGTATAGTGGTTAGTATCCCCGCCTGTCACGC	40	ncRNA	LOC105375001										piR-ssc-793492														XR_007076674.1	105375001	LOC105375001	uncharacterized LOC105375001	ncRNA		31	27	15	24	11	20	25	26	17	8	16	17	38	19	6	33	120
TCCTCGTTCGTATAGTGGTGAGT	23	ncRNA	LOC105375001										piR-ssc-760893														XR_007076674.1	105375001	LOC105375001	uncharacterized LOC105375001	ncRNA		1	4	2	11	5	6	8	6	4	2	9	3	8	6	6	6	16
TCCTCGTTCGTATAGTGGTGAGTAT	25	ncRNA	LOC105375001										piR-ssc-760893														XR_007076674.1	105375001	LOC105375001	uncharacterized LOC105375001	ncRNA		7	2	1	6	0	7	8	8	0	2	5	6	6	2	1	6	9
TCCTCGTTCGTATAGTGGTGAGTATCCCCG	30	ncRNA	LOC105375001										piR-ssc-746856														XR_007076674.1	105375001	LOC105375001	uncharacterized LOC105375001	ncRNA		9	4	5	11	2	11	9	7	7	1	9	9	10	7	4	12	48
TCCTCGTTCGTATAGTGGTGAGTATCCCCGC	31	ncRNA	LOC105375001										piR-ssc-746856														XR_007076674.1	105375001	LOC105375001	uncharacterized LOC105375001	ncRNA		7	6	4	4	2	2	12	11	6	2	7	13	13	12	5	23	50
TCCTCGTTCGTATAGTGGTGAGTATCCCCGCC	32	ncRNA	LOC105375001										piR-ssc-746856														XR_007076674.1	105375001	LOC105375001	uncharacterized LOC105375001	ncRNA		14	7	18	13	4	9	21	13	10	5	13	9	29	35	16	28	94
TCCTCGTTCGTATAGTGGTGAGTATCCCCGCCT	33	ncRNA	LOC105375001										piR-ssc-746856														XR_007076674.1	105375001	LOC105375001	uncharacterized LOC105375001	ncRNA		28	38	41	39	13	30	41	32	12	12	26	32	68	57	23	68	181
TCCTCGTTCGTATAGTGGTGAGTATCCCCGCCTGT	35	ncRNA	LOC105375001										piR-ssc-808587														XR_007076674.1	105375001	LOC105375001	uncharacterized LOC105375001	ncRNA		3	6	6	2	1	3	6	9	3	2	2	6	9	10	2	7	36
TCCTCGTTCGTATAGTGGTGAGTATCCCCGCCTGTC	36	ncRNA	LOC105375001										piR-ssc-808587														XR_007076674.1	105375001	LOC105375001	uncharacterized LOC105375001	ncRNA		10	12	8	6	2	6	9	13	9	3	4	9	20	17	3	15	69
TCCTCGTTCGTATAGTGGTGAGTATCCCCGCCTGTCACGC	40	ncRNA	LOC105375001										piR-ssc-808587														XR_007076674.1	105375001	LOC105375001	uncharacterized LOC105375001	ncRNA		225	226	156	262	133	221	367	212	144	109	178	225	333	238	106	569	1360
TCCTCGTTCGTATAGTGGTTAGTATC	26	ncRNA	LOC105375001										piR-ssc-751076														XR_007076674.1	105375001	LOC105375001	uncharacterized LOC105375001	ncRNA		2	4	7	9	0	4	1	2	1	2	0	3	8	13	5	11	26
TCCTCGTTCGTATAGTGGTTAGTATCCCCG	30	ncRNA	LOC105375001										piR-ssc-751076														XR_007076674.1	105375001	LOC105375001	uncharacterized LOC105375001	ncRNA		3	6	4	8	2	5	13	4	2	1	3	4	19	9	5	8	30
TCCTCGTTCGTATAGTGGTTAGTATCCCCGC	31	ncRNA	LOC105375001										piR-ssc-751076														XR_007076674.1	105375001	LOC105375001	uncharacterized LOC105375001	ncRNA		4	6	8	4	1	5	1	3	8	1	5	2	22	10	5	14	40
TCCTCGTTCGTATAGTGGTTAGTATCCCCGCC	32	ncRNA	LOC105375001										piR-ssc-751076														XR_007076674.1	105375001	LOC105375001	uncharacterized LOC105375001	ncRNA		16	6	17	6	4	7	6	11	2	5	7	11	17	16	5	28	46
TCCTCGTTCGTATAGTGGTTAGTATCCCCGCCT	33	ncRNA	LOC105375001										piR-ssc-751076														XR_007076674.1	105375001	LOC105375001	uncharacterized LOC105375001	ncRNA		10	17	19	13	1	20	25	11	14	10	10	21	40	27	9	37	110
TCCTCGTTCGTATAGTGGTTAGTATCCCCGCCTGTC	36	ncRNA	LOC105375001										piR-ssc-751076														XR_007076674.1	105375001	LOC105375001	uncharacterized LOC105375001	ncRNA		4	6	3	5	4	3	6	8	4	1	4	7	3	7	5	17	26
TCCTCGTTCGTATAGTGGTTAGTATCCCCGCCTGTCACGC	40	ncRNA	LOC105375001										piR-ssc-751076														XR_007076674.1	105375001	LOC105375001	uncharacterized LOC105375001	ncRNA		80	103	68	89	48	107	116	74	49	32	81	78	137	137	51	210	473
TCCTCGTTGGTATAGTGGTTAGTATCCCCG	30	ncRNA	LOC105375001										piR-ssc-747461														XR_007076674.1	105375001	LOC105375001	uncharacterized LOC105375001	ncRNA		5	6	6	7	5	8	8	1	2	0	9	6	11	10	6	9	30
TCCTCGTTGGTATAGTGGTTAGTATCCCCGC	31	ncRNA	LOC105375001										piR-ssc-747461														XR_007076674.1	105375001	LOC105375001	uncharacterized LOC105375001	ncRNA		9	5	4	4	1	3	4	4	8	3	10	5	7	6	5	9	38
TCCTCGTTGGTATAGTGGTTAGTATCCCCGCC	32	ncRNA	LOC105375001										piR-ssc-747461														XR_007076674.1	105375001	LOC105375001	uncharacterized LOC105375001	ncRNA		12	8	9	7	1	6	4	8	4	5	6	5	26	11	6	13	51
TCCTCGTTGGTATAGTGGTTAGTATCCCCGCCT	33	ncRNA	LOC105375001										piR-ssc-747461														XR_007076674.1	105375001	LOC105375001	uncharacterized LOC105375001	ncRNA		14	13	18	13	1	8	13	11	5	8	10	10	43	15	12	30	72
TCCTCGTTGGTATAGTGGTTAGTATCCCCGCCTGTCACGC	40	ncRNA	LOC105375001										piR-ssc-807576														XR_007076674.1	105375001	LOC105375001	uncharacterized LOC105375001	ncRNA		101	98	74	79	35	102	105	88	62	27	71	96	137	84	60	176	430
TCCTCGTTGGTCTAGTGGTGAGTATCCCCGCCTGTCACGC	40	ncRNA	LOC105375001										piR-ssc-779373														XR_007076674.1	105375001	LOC105375001	uncharacterized LOC105375001	ncRNA		16	13	7	9	9	10	16	10	1	4	9	5	9	10	2	18	53
TCCTCGTTGTATAGTGGTGAGTATCCCCGCCTGTCACGCG	40	ncRNA	LOC105375001										piR-ssc-757302														XR_007076674.1	105375001	LOC105375001	uncharacterized LOC105375001	ncRNA		21	22	10	32	10	20	21	17	8	8	17	20	29	22	9	50	85
TCCTCGTTTGTATAGTGGCGAGTATCCCCGCCTGTCACGC	40	ncRNA	LOC105375001																								XR_007076674.1	105375001	LOC105375001	uncharacterized LOC105375001	ncRNA		9	12	2	3	5	11	9	5	3	5	4	17	8	10	4	14	51
TCCTCGTTTGTATAGTGGTGAGTATCACCGCCTGTCACGC	40	ncRNA	LOC105375001																								XR_007076674.1	105375001	LOC105375001	uncharacterized LOC105375001	ncRNA		10	12	5	9	3	8	16	13	5	4	11	9	11	8	3	18	46
TCCTCGTTTGTATAGTGGTGAGTATCCACGCCTGTCACGC	40	ncRNA	LOC105375001																								XR_007076674.1	105375001	LOC105375001	uncharacterized LOC105375001	ncRNA		10	5	3	3	3	8	10	6	5	3	3	3	9	1	2	8	26
TCCTCGTTTGTATAGTGGTGAGTATCCCCGCCC	33	ncRNA	LOC105375001																								XR_007076674.1	105375001	LOC105375001	uncharacterized LOC105375001	ncRNA		5	6	3	8	0	5	5	8	5	2	3	1	23	15	7	8	39
TCCTCGTTTGTATAGTGGTGAGTATCCCCGCCTC	34	ncRNA	LOC105375001										piR-ssc-746332														XR_007076674.1	105375001	LOC105375001	uncharacterized LOC105375001	ncRNA		6	9	6	11	2	7	8	9	9	8	6	4	20	14	9	12	47
TCCTCGTTTGTATAGTGGTGAGTATCCCCGCCTGTCAAAA	40	ncRNA	LOC105375001										piR-ssc-749731														XR_007076674.1	105375001	LOC105375001	uncharacterized LOC105375001	ncRNA		6	5	4	11	2	5	13	11	10	3	8	10	18	7	4	14	43
TCCTCGTTTGTATAGTGGTGAGTATCCCCGCCTGTCACGC	40	ncRNA	LOC105375001										piR-ssc-749731														XR_007076674.1	105375001	LOC105375001	uncharacterized LOC105375001	ncRNA		1290	1240	789	1282	650	1372	1927	1217	836	484	990	1189	1543	1159	557	3047	6994
TCCTCGTTTGTATAGTGGTGAGTCTCCCCGC	31	ncRNA	LOC105375001																								XR_007076674.1	105375001	LOC105375001	uncharacterized LOC105375001	ncRNA		4	4	1	4	1	2	3	0	1	3	2	6	3	2	2	12	19
TCCTCGTTTGTATAGTGGTGAGTCTCCCCGCC	32	ncRNA	LOC105375001																								XR_007076674.1	105375001	LOC105375001	uncharacterized LOC105375001	ncRNA		2	7	2	5	4	5	4	3	8	1	0	16	12	10	8	9	37
TCCTCGTTTGTATAGTGGTGAGTCTCCCCGCCT	33	ncRNA	LOC105375001																								XR_007076674.1	105375001	LOC105375001	uncharacterized LOC105375001	ncRNA		14	16	6	13	10	15	13	12	14	11	11	21	27	29	10	13	96
TCCTCGTTTGTATAGTGGTGAGTCTCCCCGCCTGTCACGC	40	ncRNA	LOC105375001																								XR_007076674.1	105375001	LOC105375001	uncharacterized LOC105375001	ncRNA		21	10	10	12	4	14	12	14	10	4	11	12	11	11	5	17	53
TCCTCGTTTGTATAGTGGTTAGTATC	26	ncRNA	LOC105375001										piR-ssc-777356														XR_007076674.1	105375001	LOC105375001	uncharacterized LOC105375001	ncRNA		34	26	18	35	14	20	23	22	8	10	4	25	52	34	18	43	100
TCCTCGTTTGTATAGTGGTTAGTATCC	27	ncRNA	LOC105375001										piR-ssc-777356														XR_007076674.1	105375001	LOC105375001	uncharacterized LOC105375001	ncRNA		11	10	4	14	7	12	14	11	3	6	12	9	34	20	18	12	63
TCCTCGTTTGTATAGTGGTTAGTATCCC	28	ncRNA	LOC105375001										piR-ssc-777356														XR_007076674.1	105375001	LOC105375001	uncharacterized LOC105375001	ncRNA		14	8	10	6	2	8	6	10	11	0	6	10	23	18	13	20	44
TCCTCGTTTGTATAGTGGTTAGTATCCCC	29	ncRNA	LOC105375001										piR-ssc-759637														XR_007076674.1	105375001	LOC105375001	uncharacterized LOC105375001	ncRNA		13	14	11	17	9	17	23	21	10	8	10	11	35	29	19	25	86
TCCTCGTTTGTATAGTGGTTAGTATCCCCG	30	ncRNA	LOC105375001										piR-ssc-746806														XR_007076674.1	105375001	LOC105375001	uncharacterized LOC105375001	ncRNA		34	42	38	32	15	30	35	35	21	13	27	30	94	52	31	65	198
TCCTCGTTTGTATAGTGGTTAGTATCCCCGC	31	ncRNA	LOC105375001										piR-ssc-746806														XR_007076674.1	105375001	LOC105375001	uncharacterized LOC105375001	ncRNA		23	31	43	33	11	31	25	28	16	19	32	29	102	61	44	52	184
TCCTCGTTTGTATAGTGGTTAGTATCCCCGCC	32	ncRNA	LOC105375001										piR-ssc-746806														XR_007076674.1	105375001	LOC105375001	uncharacterized LOC105375001	ncRNA		41	52	69	44	17	37	56	61	28	33	35	64	136	97	48	82	310
TCCTCGTTTGTATAGTGGTTAGTATCCCCGCCC	33	ncRNA	LOC105375001										piR-ssc-777356														XR_007076674.1	105375001	LOC105375001	uncharacterized LOC105375001	ncRNA		3	3	4	5	0	2	4	1	4	3	3	0	8	5	9	4	20
TCCTCGTTTGTATAGTGGTTAGTATCCCCGCCT	33	ncRNA	LOC105375001										piR-ssc-746806														XR_007076674.1	105375001	LOC105375001	uncharacterized LOC105375001	ncRNA		72	104	164	79	42	71	81	101	60	64	82	65	214	136	82	188	549
TCCTCGTTTGTATAGTGGTTAGTATCCCCGCCTC	34	ncRNA	LOC105375001										piR-ssc-746806														XR_007076674.1	105375001	LOC105375001	uncharacterized LOC105375001	ncRNA		2	1	5	4	2	4	3	2	0	2	1	3	4	1	3	7	20
TCCTCGTTTGTATAGTGGTTAGTATCCCCGCCTGT	35	ncRNA	LOC105375001										piR-ssc-778322														XR_007076674.1	105375001	LOC105375001	uncharacterized LOC105375001	ncRNA		7	6	13	11	7	14	15	12	12	8	2	15	17	12	5	15	79
TCCTCGTTTGTATAGTGGTTAGTATCCCCGCCTGTC	36	ncRNA	LOC105375001										piR-ssc-778322														XR_007076674.1	105375001	LOC105375001	uncharacterized LOC105375001	ncRNA		33	22	26	37	15	24	27	27	27	11	22	14	53	29	31	55	143
TCCTCGTTTGTATAGTGGTTAGTATCCCCGCCTGTCACG	39	ncRNA	LOC105375001										piR-ssc-778322														XR_007076674.1	105375001	LOC105375001	uncharacterized LOC105375001	ncRNA		1	10	1	2	0	3	7	7	3	1	2	7	10	7	2	8	20
TCCTCGTTTGTATAGTGGTTAGTATCCCCGCCTGTCACGC	40	ncRNA	LOC105375001										piR-ssc-778322														XR_007076674.1	105375001	LOC105375001	uncharacterized LOC105375001	ncRNA		511	564	374	606	288	553	685	509	308	168	452	519	803	627	290	951	2802
TCCTCGTTTGTATAGTGGTTAGTCTCCCCGCC	32	ncRNA	LOC105375001																								XR_007076674.1	105375001	LOC105375001	uncharacterized LOC105375001	ncRNA		4	1	6	2	2	3	5	0	1	4	1	2	6	8	5	6	11
TCCTCGTTTGTATAGTGGTTAGTCTCCCCGCCT	33	ncRNA	LOC105375001																								XR_007076674.1	105375001	LOC105375001	uncharacterized LOC105375001	ncRNA		3	2	6	1	1	3	3	7	2	3	6	10	13	6	4	11	25
TCCTCGTTTGTATCGTGGTGAGTATCCCCGCCTGTCACGC	40	ncRNA	LOC105375001																								XR_007076674.1	105375001	LOC105375001	uncharacterized LOC105375001	ncRNA		2	4	7	6	3	1	15	2	1	2	4	3	6	8	7	9	29
TCCTCGTTTGTCTAGTGGTGAGTATCCCCGCCTGTCACGC	40	ncRNA	LOC105375001																								XR_007076674.1	105375001	LOC105375001	uncharacterized LOC105375001	ncRNA		10	10	3	6	8	8	18	9	4	5	4	7	12	8	0	16	52
TCCTCGTTTGTCTAGTGGTTAGTATCCCCGCCTGTCACGC	40	ncRNA	LOC105375001																								XR_007076674.1	105375001	LOC105375001	uncharacterized LOC105375001	ncRNA		3	18	3	6	2	3	7	4	5	1	5	5	9	6	3	2	31
TCGTCGTTTGTATAGTGGTGAGTATCCCCGCCTGTCACGC	40	ncRNA	LOC105375001																								XR_007076674.1	105375001	LOC105375001	uncharacterized LOC105375001	ncRNA		20	8	7	7	3	10	20	9	8	9	8	8	14	10	3	36	57
TCGTTCGTATAGTGGTGAGTATCCCCGCCTGTCACGCGGG	40	ncRNA	LOC105375001										piR-ssc-772225														XR_007076674.1	105375001	LOC105375001	uncharacterized LOC105375001	ncRNA		8	2	4	7	7	6	13	5	4	1	4	9	4	1	4	8	31
TCGTTTGTATAGTGGTGAGTATCCCCGCCTGTCACGCGGG	40	ncRNA	LOC105375001										piR-ssc-749731														XR_007076674.1	105375001	LOC105375001	uncharacterized LOC105375001	ncRNA		42	27	22	32	14	27	56	31	19	10	23	25	29	23	12	85	174
TCGTTTGTATAGTGGTTAGTATCCCCGCCTGTCACGCGGG	40	ncRNA	LOC105375001										piR-ssc-778322														XR_007076674.1	105375001	LOC105375001	uncharacterized LOC105375001	ncRNA		15	10	10	12	5	9	20	7	7	1	4	6	19	4	6	19	56
AACGCCAAGGTCGCGGGTTCGGTCCCCGTACGGGCCACC	39	ncRNA	LOC105375101										piR-ssc-759259														XR_007076866.1	105375101	LOC105375101	uncharacterized LOC105375101	ncRNA		15	8	12	10	7	9	17	12	10	10	11	11	22	7	9	33	75
AAGGTCGCGGGTTCGGTCCCCGTACGGGCCACC	33	ncRNA	LOC105375101										piR-ssc-759259														XR_007076866.1	105375101	LOC105375101	uncharacterized LOC105375101	ncRNA		18	9	4	22	6	8	21	8	4	6	7	16	22	10	9	43	51
ACGCCAAGGTCGCGGGTTCGATCCCCGTACGGGCCACC	38	ncRNA	LOC105375101										piR-ssc-774633														XR_007076866.1	105375101	LOC105375101	uncharacterized LOC105375101	ncRNA		7	7	6	9	3	5	9	4	5	3	3	7	10	6	4	9	20
ACGCCAAGGTCGCGGGTTCGCTCCCCGTACGGGCCACC	38	ncRNA	LOC105375101																								XR_007076866.1	105375101	LOC105375101	uncharacterized LOC105375101	ncRNA		5	2	0	1	1	2	4	2	2	5	1	0	9	2	4	11	17
ACGCCAAGGTCGCGGGTTCGGTCCCCGTACGGGCCACC	38	ncRNA	LOC105375101										piR-ssc-759259														XR_007076866.1	105375101	LOC105375101	uncharacterized LOC105375101	ncRNA		37	33	24	44	22	46	61	36	28	22	38	32	54	30	19	76	221
ACGCCAAGGTCGCGGGTTCGTTCCCCGTACGGGCCACC	38	ncRNA	LOC105375101										piR-ssc-749697														XR_007076866.1	105375101	LOC105375101	uncharacterized LOC105375101	ncRNA		7	5	2	7	5	2	10	5	2	5	2	9	10	3	0	10	41
AGGTCGCGGGTTCGGTCCCCGTACGGGCCACC	32	ncRNA	LOC105375101										piR-ssc-759259														XR_007076866.1	105375101	LOC105375101	uncharacterized LOC105375101	ncRNA		13	7	8	11	11	11	7	19	9	6	10	12	15	17	2	34	57
CAAGGTCGCGGGTTCGGTCCCCGTACGGGCCACC	34	ncRNA	LOC105375101										piR-ssc-759259														XR_007076866.1	105375101	LOC105375101	uncharacterized LOC105375101	ncRNA		31	14	18	27	11	34	40	48	13	16	24	24	21	27	9	109	147
CAAGGTCGCGGGTTCGTTCCCCGTACGGGCCACC	34	ncRNA	LOC105375101										piR-ssc-759894														XR_007076866.1	105375101	LOC105375101	uncharacterized LOC105375101	ncRNA		9	3	3	4	2	3	7	9	0	4	7	3	10	10	3	23	43
CCAAGGTCGCGGGTTCGGTCCCCGTACGGGCCACC	35	ncRNA	LOC105375101										piR-ssc-759259														XR_007076866.1	105375101	LOC105375101	uncharacterized LOC105375101	ncRNA		37	15	8	27	11	29	30	26	12	3	12	23	47	15	13	71	123
CCAAGGTCGCGGGTTCGTTCCCCGTACGGGCCACC	35	ncRNA	LOC105375101										piR-ssc-753898														XR_007076866.1	105375101	LOC105375101	uncharacterized LOC105375101	ncRNA		9	2	3	5	2	3	7	5	4	2	5	7	5	10	4	16	34
CGCCAAGGTCGCGGGTTCGATCCCCGTACGGGCCACC	37	ncRNA	LOC105375101										piR-ssc-774633														XR_007076866.1	105375101	LOC105375101	uncharacterized LOC105375101	ncRNA		7	4	3	7	0	6	7	12	6	7	6	4	5	5	4	4	23
CGCCAAGGTCGCGGGTTCGGTCCCCGTACGGGCCACC	37	ncRNA	LOC105375101										piR-ssc-759259														XR_007076866.1	105375101	LOC105375101	uncharacterized LOC105375101	ncRNA		63	40	36	41	17	48	55	43	33	20	51	45	63	42	19	103	246
CGCCAAGGTCGCGGGTTCGTTCCCCGTACGGGCCACC	37	ncRNA	LOC105375101										piR-ssc-749697														XR_007076866.1	105375101	LOC105375101	uncharacterized LOC105375101	ncRNA		9	6	3	11	2	6	5	12	8	5	7	7	10	13	5	17	42
CGCGGGTTCGGTCCCCGTACGGGCCACC	28	ncRNA	LOC105375101										piR-ssc-760797														XR_007076866.1	105375101	LOC105375101	uncharacterized LOC105375101	ncRNA		8	2	12	7	5	6	7	10	5	3	9	7	13	15	3	56	39
GCCAAGGTCGCGGGTTCGGTCCCCGTACGGGCCACC	36	ncRNA	LOC105375101										piR-ssc-759259														XR_007076866.1	105375101	LOC105375101	uncharacterized LOC105375101	ncRNA		24	16	14	16	15	15	33	24	18	4	20	17	24	24	10	77	87
GCCAAGGTCGCGGGTTCGTTCCCCGTACGGGCCACC	36	ncRNA	LOC105375101										piR-ssc-753898														XR_007076866.1	105375101	LOC105375101	uncharacterized LOC105375101	ncRNA		7	0	1	0	2	9	3	5	2	5	4	4	5	7	1	12	23
GGTCGCGGGTTCGGTCCCCGTACGGGCCACC	31	ncRNA	LOC105375101										piR-ssc-759259														XR_007076866.1	105375101	LOC105375101	uncharacterized LOC105375101	ncRNA		8	10	6	12	7	7	18	13	9	7	6	10	14	4	3	35	43
GCCGGGCGCGGTGGCGCGCGCCTGTAGTCCCAGCTCCTCG	40	ncRNA	LOC105375222										piR-ssc-806367														XR_007078381.1	105375222	LOC105375222	uncharacterized LOC105375222	ncRNA		6	2	10	13	7	7	16	6	3	8	9	8	17	18	16	5	87
GCCGGGCGCGGTGGCGCGCGCCTGTCGTCCCAGCTACTCG	40	ncRNA	LOC105375222										piR-ssc-128996														XR_007078381.1	105375222	LOC105375222	uncharacterized LOC105375222	ncRNA		8	6	6	13	6	14	27	8	6	8	5	5	28	17	15	2	102
AAGGCCTCTGACTTCGGATCAGAAGATTGAGGGTTCGGAT	40	ncRNA	LOC107986586										piR-ssc-771123														XR_001756548.2	107986586	LOC107986586	uncharacterized LOC107986586	ncRNA		4	4	7	7	4	9	10	5	3	4	6	6	44	40	15	36	107
AAGGCCTCTGACTTCGGATCAGAAGATTGAGGGTTCGGGT	40	ncRNA	LOC107986586										piR-ssc-975894														XR_001756548.2	107986586	LOC107986586	uncharacterized LOC107986586	ncRNA		5	1	0	2	1	4	2	3	1	3	2	2	9	11	10	10	28
AAGGCCTCTGACTTCGGATCAGAAGATTGCAGGTTCGAGT	40	ncRNA	LOC107986586										piR-ssc-1019622														XR_001756548.2	107986586	LOC107986586	uncharacterized LOC107986586	ncRNA		9	1	1	1	2	4	8	1	0	4	3	2	8	7	8	9	22
AAGGCCTCTGACTTCGTATCAGAAGATTGAGGGTTCGGAT	40	ncRNA	LOC107986586										piR-ssc-755751														XR_001756548.2	107986586	LOC107986586	uncharacterized LOC107986586	ncRNA		0	4	1	3	1	3	1	6	1	2	0	1	20	21	6	17	29
AAGGCCTCTGATTCCGGATCAGAAGATTGAGGGTTCGGGT	40	ncRNA	LOC107986586										piR-ssc-803674														XR_001756548.2	107986586	LOC107986586	uncharacterized LOC107986586	ncRNA		6	2	3	5	2	8	6	3	1	0	5	3	16	20	6	17	36
AAGGCTTCTGACTTCGGATCAGAAGATTGAGGGTTCGGAT	40	ncRNA	LOC107986586										piR-ssc-791763														XR_001756548.2	107986586	LOC107986586	uncharacterized LOC107986586	ncRNA		7	4	5	10	4	4	12	4	2	3	8	8	56	54	18	36	103
AAGGCTTCTGACTTCGGATCAGAAGATTGAGGGTTCGGGT	40	ncRNA	LOC107986586										piR-ssc-975894														XR_001756548.2	107986586	LOC107986586	uncharacterized LOC107986586	ncRNA		3	4	2	7	2	8	3	6	5	2	5	1	14	13	4	11	30
AAGGCTTCTGACTTCGGATCAGAAGATTGCAGGTTCGAGT	40	ncRNA	LOC107986586										piR-ssc-1019622														XR_001756548.2	107986586	LOC107986586	uncharacterized LOC107986586	ncRNA		12	1	12	3	2	5	12	0	2	2	7	8	16	19	7	12	28
AAGGCTTCTGACTTCGTATCAGAAGATTGAGGGTTCGGAT	40	ncRNA	LOC107986586										piR-ssc-755751														XR_001756548.2	107986586	LOC107986586	uncharacterized LOC107986586	ncRNA		2	1	1	1	2	0	0	4	0	2	4	1	16	13	3	11	43
AAGGCTTCTGATTCCGGATCAGAAGATTGAGGGTTCGGGT	40	ncRNA	LOC107986586										piR-ssc-803674														XR_001756548.2	107986586	LOC107986586	uncharacterized LOC107986586	ncRNA		1	1	0	7	3	3	9	4	3	1	4	6	9	17	10	10	42
AATGGATAAGGCCTCTGACTTCGGATCAGAAGATTGCAGG	40	ncRNA	LOC107986586										piR-ssc-1019622														XR_001756548.2	107986586	LOC107986586	uncharacterized LOC107986586	ncRNA		3	4	1	6	3	1	3	5	2	2	1	4	12	8	0	16	37
AATGGATAAGGCTTCTGACTTCGGATCAGAAGATTGCAGG	40	ncRNA	LOC107986586										piR-ssc-1019622														XR_001756548.2	107986586	LOC107986586	uncharacterized LOC107986586	ncRNA		6	1	2	4	4	3	4	4	2	1	6	5	14	10	4	22	62
AGAAGATTGAGGGTTCGGATCCCTTCGTGGTTGCC	35	ncRNA	LOC107986586										piR-ssc-1047550														XR_001756548.2	107986586	LOC107986586	uncharacterized LOC107986586	ncRNA		6	0	3	7	2	4	15	0	5	1	6	3	2	7	1	20	28
ATAAGGCCTCTGACTTCGGATCAGAAGATTGAGGGTTCGG	40	ncRNA	LOC107986586										piR-ssc-975894														XR_001756548.2	107986586	LOC107986586	uncharacterized LOC107986586	ncRNA		4	1	3	2	7	7	9	5	7	2	4	3	4	4	3	13	20
ATAAGGCTTCTGACTTCGGATCAGAAGATTGAGGGTTCGG	40	ncRNA	LOC107986586										piR-ssc-975894														XR_001756548.2	107986586	LOC107986586	uncharacterized LOC107986586	ncRNA		6	5	0	3	2	5	11	6	8	3	9	5	5	4	1	4	23
ATCAGAAGATTGAGGGTTCGGATCCCTTCGTGGTTGCC	38	ncRNA	LOC107986586										piR-ssc-755751														XR_001756548.2	107986586	LOC107986586	uncharacterized LOC107986586	ncRNA		12	7	6	7	6	15	25	12	7	7	17	17	16	11	4	38	57
CAGAAGATTGAGGGTTCGGATCCCTTCGTGGTTGCC	36	ncRNA	LOC107986586										piR-ssc-748710														XR_001756548.2	107986586	LOC107986586	uncharacterized LOC107986586	ncRNA		4	2	1	4	2	2	6	4	3	2	7	3	4	1	2	14	33
CCGGATCAGAAGATTGAGGGTTCGGGTCCCTTCGTGGTCG	40	ncRNA	LOC107986586										piR-ssc-800437														XR_001756548.2	107986586	LOC107986586	uncharacterized LOC107986586	ncRNA		5	6	2	10	1	4	6	11	2	5	7	10	2	8	2	17	37
CCTAATGGATAAGGCCTCTGACTTCGGATCAGAAGATTGC	40	ncRNA	LOC107986586										piR-ssc-1019622														XR_001756548.2	107986586	LOC107986586	uncharacterized LOC107986586	ncRNA		15	20	14	19	16	17	43	25	11	2	18	18	21	14	10	43	143
CCTAATGGATAAGGCCTCTGACTTCGTATCAGAAGATTGC	40	ncRNA	LOC107986586										piR-ssc-1142696														XR_001756548.2	107986586	LOC107986586	uncharacterized LOC107986586	ncRNA		7	3	3	3	5	8	13	11	5	2	3	7	12	2	2	14	44
CCTAATGGATAAGGCTCTGACTTCGGATCAGAAGATTGCA	40	ncRNA	LOC107986586										piR-ssc-1019622														XR_001756548.2	107986586	LOC107986586	uncharacterized LOC107986586	ncRNA		5	2	2	7	6	8	13	4	3	4	2	10	3	6	1	13	23
CCTAATGGATAAGGCTTCTGACTTCGGATCAGAAGATTGC	40	ncRNA	LOC107986586										piR-ssc-1019622														XR_001756548.2	107986586	LOC107986586	uncharacterized LOC107986586	ncRNA		27	21	25	43	25	22	31	29	21	10	22	25	46	18	9	64	188
CCTAATGGATAAGGCTTCTGACTTCGTATCAGAAGATTGC	40	ncRNA	LOC107986586										piR-ssc-1016578														XR_001756548.2	107986586	LOC107986586	uncharacterized LOC107986586	ncRNA		9	5	6	6	2	3	19	14	5	5	7	4	8	6	7	11	69
CGGATCAGAAGATTGAGGGTTCGGATCCCTTCGTGGTTGC	40	ncRNA	LOC107986586										piR-ssc-748710														XR_001756548.2	107986586	LOC107986586	uncharacterized LOC107986586	ncRNA		13	4	4	6	5	3	13	14	7	3	12	8	10	13	5	24	67
CTAATGGATAAGGCCTCTGACTTCGGATCAGAAGATTGAG	40	ncRNA	LOC107986586										piR-ssc-791763														XR_001756548.2	107986586	LOC107986586	uncharacterized LOC107986586	ncRNA		3	5	7	4	1	5	18	9	2	3	6	6	8	6	2	14	22
CTAATGGATAAGGCCTCTGACTTCGGATCAGAAGATTGCA	40	ncRNA	LOC107986586										piR-ssc-1019622														XR_001756548.2	107986586	LOC107986586	uncharacterized LOC107986586	ncRNA		13	13	11	12	13	15	30	10	6	7	6	20	24	15	8	35	109
CTAATGGATAAGGCCTCTGACTTCGTATCAGAAGATTGCA	40	ncRNA	LOC107986586										piR-ssc-1142696														XR_001756548.2	107986586	LOC107986586	uncharacterized LOC107986586	ncRNA		4	3	5	5	4	5	7	7	8	1	4	3	3	3	2	13	46
CTAATGGATAAGGCTCTGACTTCGGATCAGAAGATTGCAG	40	ncRNA	LOC107986586										piR-ssc-1019622														XR_001756548.2	107986586	LOC107986586	uncharacterized LOC107986586	ncRNA		6	1	2	3	2	3	8	6	4	1	4	6	8	7	1	8	28
CTAATGGATAAGGCTTCTGACTTCGGATCAGAAGATTGAG	40	ncRNA	LOC107986586										piR-ssc-791763														XR_001756548.2	107986586	LOC107986586	uncharacterized LOC107986586	ncRNA		8	6	8	16	3	2	15	6	4	3	5	8	5	7	2	15	52
CTAATGGATAAGGCTTCTGACTTCGGATCAGAAGATTGCA	40	ncRNA	LOC107986586										piR-ssc-1019622														XR_001756548.2	107986586	LOC107986586	uncharacterized LOC107986586	ncRNA		27	18	15	29	16	16	30	27	16	1	9	12	34	24	14	64	127
CTAATGGATAAGGCTTCTGACTTCGTATCAGAAGATTGCA	40	ncRNA	LOC107986586										piR-ssc-1142696														XR_001756548.2	107986586	LOC107986586	uncharacterized LOC107986586	ncRNA		9	7	3	12	5	8	13	4	2	1	4	4	7	5	3	15	49
GACCACGTCGCCTAATGGATAAGGCCTCTGACTTCGGATC	40	ncRNA	LOC107986586																								XR_001756548.2	107986586	LOC107986586	uncharacterized LOC107986586	ncRNA		7	15	10	13	14	10	23	15	4	5	11	10	18	8	5	17	107
GACCACGTCGCCTAATGGATAAGGCTTCTG	30	ncRNA	LOC107986586																								XR_001756548.2	107986586	LOC107986586	uncharacterized LOC107986586	ncRNA		5	5	5	7	3	4	1	5	4	5	1	5	13	6	6	9	32
GACCACGTCGCCTAATGGATAAGGCTTCTGACTTCGG	37	ncRNA	LOC107986586																								XR_001756548.2	107986586	LOC107986586	uncharacterized LOC107986586	ncRNA		8	3	5	7	3	8	11	5	7	3	5	3	10	7	6	10	35
GACCACGTCGCCTAATGGATAAGGCTTCTGACTTCGGATC	40	ncRNA	LOC107986586																								XR_001756548.2	107986586	LOC107986586	uncharacterized LOC107986586	ncRNA		22	13	16	22	9	24	35	13	11	10	9	12	30	29	11	26	110
GACCACGTCGCCTAATGGATAAGGCTTCTGACTTCGTATC	40	ncRNA	LOC107986586																								XR_001756548.2	107986586	LOC107986586	uncharacterized LOC107986586	ncRNA		8	4	1	5	4	7	13	7	3	3	6	12	11	5	2	7	46
GACCACGTGGCCTAATGGATAAGGCCTCTGACTTCGGATC	40	ncRNA	LOC107986586																								XR_001756548.2	107986586	LOC107986586	uncharacterized LOC107986586	ncRNA		13	7	7	18	13	14	17	22	10	4	12	22	28	19	7	34	93
GACCACGTGGCCTAATGGATAAGGCCTCTGACTTCGTATC	40	ncRNA	LOC107986586																								XR_001756548.2	107986586	LOC107986586	uncharacterized LOC107986586	ncRNA		6	1	2	6	1	1	12	9	1	0	2	3	11	5	3	11	42
GACCACGTGGCCTAATGGATAAGGCTCTGACTTCGGATCA	40	ncRNA	LOC107986586																								XR_001756548.2	107986586	LOC107986586	uncharacterized LOC107986586	ncRNA		2	3	4	3	2	1	11	11	4	0	1	3	11	2	4	7	26
GACCACGTGGCCTAATGGATAAGGCTTCTG	30	ncRNA	LOC107986586																								XR_001756548.2	107986586	LOC107986586	uncharacterized LOC107986586	ncRNA		3	9	4	11	6	6	6	4	11	3	4	7	13	9	4	10	33
GACCACGTGGCCTAATGGATAAGGCTTCTGACTTCGG	37	ncRNA	LOC107986586																								XR_001756548.2	107986586	LOC107986586	uncharacterized LOC107986586	ncRNA		3	7	9	4	6	2	13	7	13	0	8	6	6	11	6	14	29
GACCACGTGGCCTAATGGATAAGGCTTCTGACTTCGGATC	40	ncRNA	LOC107986586																								XR_001756548.2	107986586	LOC107986586	uncharacterized LOC107986586	ncRNA		37	20	18	32	14	28	38	16	13	14	10	29	36	39	8	43	154
GACCACGTGGCCTAATGGATAAGGCTTCTGACTTCGTATC	40	ncRNA	LOC107986586																								XR_001756548.2	107986586	LOC107986586	uncharacterized LOC107986586	ncRNA		6	11	6	10	6	3	6	2	8	3	5	7	16	3	4	17	69
GACCACGTTGCCTAATGGATAAGGCCTCTGACTTCGGATC	40	ncRNA	LOC107986586																								XR_001756548.2	107986586	LOC107986586	uncharacterized LOC107986586	ncRNA		9	12	8	16	7	14	24	22	12	9	7	16	31	11	7	27	108
GACCACGTTGCCTAATGGATAAGGCCTCTGACTTCGTATC	40	ncRNA	LOC107986586																								XR_001756548.2	107986586	LOC107986586	uncharacterized LOC107986586	ncRNA		1	4	10	7	3	2	12	6	3	4	4	8	8	6	2	6	40
GACCACGTTGCCTAATGGATAAGGCTCTGACTTCGGATCA	40	ncRNA	LOC107986586																								XR_001756548.2	107986586	LOC107986586	uncharacterized LOC107986586	ncRNA		1	0	3	3	2	4	16	4	6	0	3	4	7	3	3	7	28
GACCACGTTGCCTAATGGATAAGGCTTCTG	30	ncRNA	LOC107986586										piR-ssc-1016578														XR_001756548.2	107986586	LOC107986586	uncharacterized LOC107986586	ncRNA		10	10	3	7	4	5	2	9	6	0	5	4	16	9	4	15	38
GACCACGTTGCCTAATGGATAAGGCTTCTGACTTCGG	37	ncRNA	LOC107986586										piR-ssc-1016578														XR_001756548.2	107986586	LOC107986586	uncharacterized LOC107986586	ncRNA		7	7	2	8	5	2	17	4	4	3	3	4	6	12	2	14	32
GACCACGTTGCCTAATGGATAAGGCTTCTGACTTCGGATC	40	ncRNA	LOC107986586										piR-ssc-1016578														XR_001756548.2	107986586	LOC107986586	uncharacterized LOC107986586	ncRNA		23	15	19	30	15	29	54	20	19	8	17	22	51	31	20	56	166
GACCACGTTGCCTAATGGATAAGGCTTCTGACTTCGTATC	40	ncRNA	LOC107986586										piR-ssc-1016578														XR_001756548.2	107986586	LOC107986586	uncharacterized LOC107986586	ncRNA		6	9	8	14	10	3	19	14	9	3	1	10	12	10	5	10	48
GCCTAATGGATAAGGCCTCTGACTTCGGATCAGAAGATTG	40	ncRNA	LOC107986586										piR-ssc-791763														XR_001756548.2	107986586	LOC107986586	uncharacterized LOC107986586	ncRNA		17	13	9	16	7	8	22	14	9	4	14	14	10	13	7	25	104
GCCTAATGGATAAGGCTTCTGACTTCGGATCAGAAGATTG	40	ncRNA	LOC107986586										piR-ssc-791763														XR_001756548.2	107986586	LOC107986586	uncharacterized LOC107986586	ncRNA		14	17	13	16	4	21	33	13	9	8	13	13	25	7	9	31	150
GCCTAATGGATAAGGCTTCTGACTTCGTATCAGAAGATTG	40	ncRNA	LOC107986586										piR-ssc-1016578														XR_001756548.2	107986586	LOC107986586	uncharacterized LOC107986586	ncRNA		4	3	2	8	1	3	3	6	5	0	3	4	7	2	3	9	56
GGATAAGGCTTCTGACTTCGGATCAGAAGATTGAGGGTTC	40	ncRNA	LOC107986586										piR-ssc-975894														XR_001756548.2	107986586	LOC107986586	uncharacterized LOC107986586	ncRNA		7	2	6	3	3	5	9	2	5	2	3	3	3	8	0	5	24
TAATGGATAAGGCCTCTGACTTCGGATCAGAAGATTGAGG	40	ncRNA	LOC107986586										piR-ssc-791763														XR_001756548.2	107986586	LOC107986586	uncharacterized LOC107986586	ncRNA		3	7	5	2	1	7	19	2	5	1	5	1	3	2	1	10	25
TAATGGATAAGGCCTCTGACTTCGGATCAGAAGATTGCAG	40	ncRNA	LOC107986586										piR-ssc-1019622														XR_001756548.2	107986586	LOC107986586	uncharacterized LOC107986586	ncRNA		6	9	6	10	4	5	10	6	3	2	2	4	8	7	2	18	68
TAATGGATAAGGCTTCTGACTTCGGATCAGAAGATTGAGG	40	ncRNA	LOC107986586										piR-ssc-791763														XR_001756548.2	107986586	LOC107986586	uncharacterized LOC107986586	ncRNA		3	1	5	9	0	1	13	4	0	3	5	9	6	4	1	16	21
TAATGGATAAGGCTTCTGACTTCGGATCAGAAGATTGCAG	40	ncRNA	LOC107986586										piR-ssc-1019622														XR_001756548.2	107986586	LOC107986586	uncharacterized LOC107986586	ncRNA		13	6	7	11	4	9	12	7	3	3	10	11	31	15	16	31	99
TCAGAAGATTGAGGGTTCGGATCCCTTCGTGGTTGCC	37	ncRNA	LOC107986586										piR-ssc-748710														XR_001756548.2	107986586	LOC107986586	uncharacterized LOC107986586	ncRNA		6	0	7	8	6	4	7	7	6	4	3	8	10	2	0	10	43
TCGGATCAGAAGATTGAGGGTTCGGATCCCTTCGTGGTTG	40	ncRNA	LOC107986586										piR-ssc-748710														XR_001756548.2	107986586	LOC107986586	uncharacterized LOC107986586	ncRNA		4	4	2	10	3	5	6	11	4	0	3	6	8	3	4	9	28
TGACTTCGGATCAGAAGATTGAGGGTTCGGATCCCTTCGT	40	ncRNA	LOC107986586										piR-ssc-771123														XR_001756548.2	107986586	LOC107986586	uncharacterized LOC107986586	ncRNA		2	5	1	6	6	5	6	7	6	1	5	6	5	2	4	28	40
AACCATCCTCTGCTACC	17	ncRNA	LOC110255749										piR-ssc-1096371	XR_002336502.1	110255749	LOC110255749	uncharacterized LOC110255749	ncRNA															7	8	2	6	1	3	7	3	4	2	3	4	5	3	3	20	27
TCAGACGTGTGCTCTTCC	18	ncRNA	LOC110257312											XR_002339763.1	110257312	LOC110257312	uncharacterized LOC110257312	ncRNA															2	2	0	5	12	4	7	11	15	3	4	1	3	1	2	2	4
CACCGCCGCGGCCCGGGTTCGATTCCCGGCCAGGGAACC	39	ncRNA	LOC112267871										piR-ssc-1062239														NR_160658.1	112267871	LOC112267871	uncharacterized LOC112267871	ncRNA		6	7	4	10	8	7	5	3	4	2	7	7	5	0	3	7	36
TCCCTGGTTGTCTAGTGGTTAGGATTCGG	29	ncRNA	LOC112267871										piR-ssc-746866														NR_160658.1	112267871	LOC112267871	uncharacterized LOC112267871	ncRNA		4	3	10	2	2	3	7	7	1	6	3	5	5	7	4	9	21
AACGTTAGTGTCACTAAAGTTGGTCTACAACCCCCCCACT	40	ncRNA	LOC124904006										piR-ssc-1054545														XR_007065759.1	124904006	LOC124904006	uncharacterized LOC124904006	ncRNA		2	5	3	5	7	1	4	6	4	4	1	2	4	3	3	6	25
CCTGGTTGTCTAGTGGTTAGGATTCGGCGCTCT	33	ncRNA	LOC440570										piR-ssc-754022														NR_135765.1	440570	LOC440570	uncharacterized LOC440570	ncRNA		8	16	5	8	5	7	6	4	2	2	6	11	11	10	5	11	38
TCCCAGGTGGTCTAGTGGTTAGGATTCGGCGCTCTCACCG	40	ncRNA	LOC440570																								NR_135765.1	440570	LOC440570	uncharacterized LOC440570	ncRNA		19	5	6	17	8	11	15	12	5	1	5	9	7	6	5	10	24
TCCCGGGTGGTCTAGTGGTTAGGATTCGGCGCTCT	35	ncRNA	LOC440570										piR-ssc-807637														NR_135765.1	440570	LOC440570	uncharacterized LOC440570	ncRNA		2	3	4	1	4	0	2	7	3	3	3	13	5	12	5	3	34
TCCCGGGTGGTCTAGTGGTTAGGATTCGGCGCTCTCACCG	40	ncRNA	LOC440570																								NR_135765.1	440570	LOC440570	uncharacterized LOC440570	ncRNA		16	16	16	13	5	11	21	14	8	9	13	16	15	14	9	23	91
TCCCGGGTTGTCTAGTGGTTAGGATTCGGCGCTCTCACCG	40	ncRNA	LOC440570																								NR_135765.1	440570	LOC440570	uncharacterized LOC440570	ncRNA		7	2	7	7	1	0	1	5	1	1	5	0	5	0	4	10	35
TCCCTCGTCGTCTAGTGGTTAGGATTCGGCGCTCTCACCG	40	ncRNA	LOC440570																								NR_135765.1	440570	LOC440570	uncharacterized LOC440570	ncRNA		14	10	6	8	0	5	10	6	5	0	10	6	9	2	3	19	41
TCCCTGGGGGTCTAGTGGTTAGGATTCGGCGCTCTCACCG	40	ncRNA	LOC440570																								NR_135765.1	440570	LOC440570	uncharacterized LOC440570	ncRNA		12	4	3	8	5	6	6	5	2	3	7	2	6	5	1	7	12
TCCCTGGTCGTCTAGTGGCTAGGATTCGGCGCTGTCACCG	40	ncRNA	LOC440570										piR-ssc-749141														NR_135765.1	440570	LOC440570	uncharacterized LOC440570	ncRNA		16	6	8	3	2	4	5	4	3	3	8	3	8	5	1	6	10
TCCCTGGTCGTCTAGTGGCTAGGATTCGGCGCTTTCACCG	40	ncRNA	LOC440570										piR-ssc-749141														NR_135765.1	440570	LOC440570	uncharacterized LOC440570	ncRNA		84	71	55	23	12	17	39	39	47	10	50	38	72	32	24	37	80
TCCCTGGTCGTCTAGTGGGTAGGATTCGGCGCTCTCACCG	40	ncRNA	LOC440570																								NR_135765.1	440570	LOC440570	uncharacterized LOC440570	ncRNA		6	6	7	8	4	6	7	6	4	1	4	3	9	3	0	18	24
TCCCTGGTCGTCTAGTGGTCAGGATTCGGCGCTCTCACCG	40	ncRNA	LOC440570																								NR_135765.1	440570	LOC440570	uncharacterized LOC440570	ncRNA		14	8	9	13	4	7	15	6	2	1	1	2	2	2	1	9	34
TCCCTGGTCGTCTAGTGGTTAGGAGTCGGCGCTCT	35	ncRNA	LOC440570																								NR_135765.1	440570	LOC440570	uncharacterized LOC440570	ncRNA		4	10	2	1	3	4	2	4	7	0	4	5	7	4	1	6	21
TCCCTGGTCGTCTAGTGGTTAGGAGTCGGCGCTCTCACCG	40	ncRNA	LOC440570																								NR_135765.1	440570	LOC440570	uncharacterized LOC440570	ncRNA		18	10	7	13	7	14	19	18	6	5	11	12	10	4	6	25	69
TCCCTGGTCGTCTAGTGGTTAGGATTCGGCGCTCC	35	ncRNA	LOC440570																								NR_135765.1	440570	LOC440570	uncharacterized LOC440570	ncRNA		17	22	5	11	5	13	23	18	11	6	19	12	19	8	8	20	88
TCCCTGGTCGTCTAGTGGTTAGGATTCGGCGCTGTCACCG	40	ncRNA	LOC440570										piR-ssc-746249														NR_135765.1	440570	LOC440570	uncharacterized LOC440570	ncRNA		2	3	3	21	3	13	14	13	3	1	2	5	4	0	0	21	51
TCCCTGGTCGTCTAGTGGTTAGGATTCGGCGCTTT	35	ncRNA	LOC440570																								NR_135765.1	440570	LOC440570	uncharacterized LOC440570	ncRNA		0	2	4	6	3	7	8	8	4	1	1	4	2	1	0	12	30
TCCCTGGTCGTCTAGTGGTTAGGATTCGGCGCTTTC	36	ncRNA	LOC440570																								NR_135765.1	440570	LOC440570	uncharacterized LOC440570	ncRNA		1	1	3	7	3	8	9	4	1	2	2	5	2	1	0	14	34
TCCCTGGTCGTCTAGTGGTTAGGATTCGGCGCTTTCACCG	40	ncRNA	LOC440570										piR-ssc-746249														NR_135765.1	440570	LOC440570	uncharacterized LOC440570	ncRNA		33	21	14	139	89	147	201	105	35	35	17	67	17	18	8	254	583
TCCCTGGTCGTCTAGTGGTTCGGATTCGGCGCTCT	35	ncRNA	LOC440570																								NR_135765.1	440570	LOC440570	uncharacterized LOC440570	ncRNA		4	14	2	1	3	8	7	8	4	4	4	8	10	10	4	14	20
TCCCTGGTCGTCTAGTGGTTCGGATTCGGCGCTCTCACCG	40	ncRNA	LOC440570																								NR_135765.1	440570	LOC440570	uncharacterized LOC440570	ncRNA		22	12	13	14	10	21	28	20	12	6	11	19	14	14	7	37	82
TCCCTGGTCGTCTCGTGGTTAGGATTCGGCGCTCTCACCG	40	ncRNA	LOC440570																								NR_135765.1	440570	LOC440570	uncharacterized LOC440570	ncRNA		13	4	4	6	1	2	6	5	4	2	1	2	6	3	2	7	28
TCCCTGGTGGTCGAGTGGTTAGGATTCGGCGCTCTCACCG	40	ncRNA	LOC440570																								NR_135765.1	440570	LOC440570	uncharacterized LOC440570	ncRNA		7	5	3	10	4	3	13	5	2	4	9	2	8	4	3	6	27
TCCCTGGTGGTCTAGGGGTTAGGATTCGGCGCT	33	ncRNA	LOC440570										piR-ssc-1160215														NR_135765.1	440570	LOC440570	uncharacterized LOC440570	ncRNA		0	1	3	5	1	2	1	3	2	1	0	0	5	8	3	4	12
TCCCTGGTGGTCTAGGGGTTAGGATTCGGCGCTCT	35	ncRNA	LOC440570										piR-ssc-1160215														NR_135765.1	440570	LOC440570	uncharacterized LOC440570	ncRNA		6	9	6	4	3	3	12	16	7	2	11	4	7	12	3	14	33
TCCCTGGTGGTCTAGGGGTTAGGATTCGGCGCTCTCACCG	40	ncRNA	LOC440570										piR-ssc-1160215														NR_135765.1	440570	LOC440570	uncharacterized LOC440570	ncRNA		14	2	4	13	6	6	15	15	4	4	7	6	21	10	4	16	45
TCCCTGGTGGTCTAGTGGCTAGGAGTCGGCGCTTTCACCG	40	ncRNA	LOC440570																								NR_135765.1	440570	LOC440570	uncharacterized LOC440570	ncRNA		16	10	7	0	1	2	4	1	4	1	11	7	8	4	3	6	11
TCCCTGGTGGTCTAGTGGCTAGGATTCGGCGCTGTCACCG	40	ncRNA	LOC440570										piR-ssc-746660														NR_135765.1	440570	LOC440570	uncharacterized LOC440570	ncRNA		35	21	20	7	4	7	9	12	12	1	18	26	22	12	7	6	33
TCCCTGGTGGTCTAGTGGCTCGGATTCGGCGCTTTCACCG	40	ncRNA	LOC440570																								NR_135765.1	440570	LOC440570	uncharacterized LOC440570	ncRNA		18	10	12	6	1	2	4	2	8	2	8	11	13	8	2	4	17
TCCCTGGTGGTCTAGTGGGTAGGATTCGGCGCTCT	35	ncRNA	LOC440570																								NR_135765.1	440570	LOC440570	uncharacterized LOC440570	ncRNA		8	20	5	7	4	7	9	8	8	2	5	9	13	10	4	11	48
TCCCTGGTGGTCTAGTGGGTAGGATTCGGCGCTCTCACCG	40	ncRNA	LOC440570																								NR_135765.1	440570	LOC440570	uncharacterized LOC440570	ncRNA		40	30	19	28	11	35	45	27	20	8	20	26	46	25	17	41	152
TCCCTGGTGGTCTAGTGGTGAGGATTCGGCGCTCT	35	ncRNA	LOC440570																								NR_135765.1	440570	LOC440570	uncharacterized LOC440570	ncRNA		4	13	5	4	1	6	4	4	6	2	4	7	8	5	2	6	25
TCCCTGGTGGTCTAGTGGTGAGGATTCGGCGCTCTCACCG	40	ncRNA	LOC440570																								NR_135765.1	440570	LOC440570	uncharacterized LOC440570	ncRNA		11	15	8	20	10	10	15	15	8	3	8	15	19	14	5	25	62
TCCCTGGTGGTCTAGTGGTTAGGACTCGGCGCTCTCACCG	40	ncRNA	LOC440570										piR-ssc-757268														NR_135765.1	440570	LOC440570	uncharacterized LOC440570	ncRNA		11	2	3	8	9	8	7	7	2	2	3	4	6	3	2	10	26
TCCCTGGTGGTCTAGTGGTTAGGAGTCGGCGCT	33	ncRNA	LOC440570										piR-ssc-801008														NR_135765.1	440570	LOC440570	uncharacterized LOC440570	ncRNA		2	4	3	8	4	4	9	8	2	6	3	6	11	15	4	15	34
TCCCTGGTGGTCTAGTGGTTAGGAGTCGGCGCTC	34	ncRNA	LOC440570										piR-ssc-801008														NR_135765.1	440570	LOC440570	uncharacterized LOC440570	ncRNA		1	7	1	13	0	6	8	4	6	2	6	3	13	11	2	11	33
TCCCTGGTGGTCTAGTGGTTAGGAGTCGGCGCTCT	35	ncRNA	LOC440570										piR-ssc-801008														NR_135765.1	440570	LOC440570	uncharacterized LOC440570	ncRNA		22	24	17	32	7	23	33	33	18	17	10	28	52	33	7	34	93
TCCCTGGTGGTCTAGTGGTTAGGAGTCGGCGCTCTC	36	ncRNA	LOC440570										piR-ssc-801008														NR_135765.1	440570	LOC440570	uncharacterized LOC440570	ncRNA		8	7	2	9	0	6	6	5	6	4	3	7	15	13	5	21	29
TCCCTGGTGGTCTAGTGGTTAGGAGTCGGCGCTCTCACCG	40	ncRNA	LOC440570										piR-ssc-801008														NR_135765.1	440570	LOC440570	uncharacterized LOC440570	ncRNA		115	84	52	120	57	94	130	84	74	34	67	81	86	41	29	162	312
TCCCTGGTGGTCTAGTGGTTAGGAGTCGGCGCTTTCACCG	40	ncRNA	LOC440570										piR-ssc-801008														NR_135765.1	440570	LOC440570	uncharacterized LOC440570	ncRNA		2	1	0	14	4	7	13	10	2	3	2	6	2	0	1	12	35
TCCCTGGTGGTCTAGTGGTTAGGATTCGGCGCAC	34	ncRNA	LOC440570										piR-ssc-747523														NR_135765.1	440570	LOC440570	uncharacterized LOC440570	ncRNA		5	4	14	5	6	9	8	7	7	4	3	4	13	14	8	20	62
TCCCTGGTGGTCTAGTGGTTAGGATTCGGCGCTCC	35	ncRNA	LOC440570										piR-ssc-793816														NR_135765.1	440570	LOC440570	uncharacterized LOC440570	ncRNA		59	85	63	70	33	60	79	84	49	31	55	66	105	60	38	94	364
TCCCTGGTGGTCTAGTGGTTAGGATTCGGCGCTCG	35	ncRNA	LOC440570										piR-ssc-784342														NR_135765.1	440570	LOC440570	uncharacterized LOC440570	ncRNA		4	5	6	4	5	8	3	8	5	3	2	10	14	4	2	4	18
TCCCTGGTGGTCTAGTGGTTAGGATTCGGCGCTCTA	36	ncRNA	LOC440570										piR-ssc-1285310														NR_135765.1	440570	LOC440570	uncharacterized LOC440570	ncRNA		5	9	0	21	3	5	6	8	2	2	2	5	7	2	2	9	24
TCCCTGGTGGTCTAGTGGTTAGGATTCGGCGCTCTCACAA	40	ncRNA	LOC440570										piR-ssc-759466														NR_135765.1	440570	LOC440570	uncharacterized LOC440570	ncRNA		14	24	14	30	5	27	19	23	11	8	8	24	30	15	7	36	100
TCCCTGGTGGTCTAGTGGTTAGGATTCGGCGCTCTCACAC	40	ncRNA	LOC440570										piR-ssc-759466														NR_135765.1	440570	LOC440570	uncharacterized LOC440570	ncRNA		5	6	4	7	1	4	7	4	3	0	2	3	8	2	4	8	17
TCCCTGGTGGTCTAGTGGTTAGGATTCGGCGCTCTCACAG	40	ncRNA	LOC440570										piR-ssc-759466														NR_135765.1	440570	LOC440570	uncharacterized LOC440570	ncRNA		10	10	12	17	4	7	10	11	8	3	4	6	16	9	1	21	40
TCCCTGGTGGTCTAGTGGTTAGGATTCGGCGCTGTCACCG	40	ncRNA	LOC440570										piR-ssc-748233														NR_135765.1	440570	LOC440570	uncharacterized LOC440570	ncRNA		13	10	4	40	21	39	51	30	8	14	4	11	8	5	4	49	132
TCCCTGGTGGTCTAGTGGTTAGGATTCGTCGCTCTCACCG	40	ncRNA	LOC440570																								NR_135765.1	440570	LOC440570	uncharacterized LOC440570	ncRNA		7	3	1	7	0	5	7	2	0	2	1	2	6	6	4	9	28
TCCCTGGTGGTCTAGTGGTTAGGATTCTGCGCTCTCACCG	40	ncRNA	LOC440570																								NR_135765.1	440570	LOC440570	uncharacterized LOC440570	ncRNA		13	15	12	9	3	12	14	12	10	3	9	8	18	10	4	18	64
TCCCTGGTGGTCTAGTGGTTAGGCTTCGGCGCTCTCACCG	40	ncRNA	LOC440570										piR-ssc-759293														NR_135765.1	440570	LOC440570	uncharacterized LOC440570	ncRNA		11	10	12	9	4	11	11	5	4	1	10	8	6	7	4	26	26
TCCCTGGTGGTCTAGTGGTTCGGATTCG	28	ncRNA	LOC440570										piR-ssc-62057														NR_135765.1	440570	LOC440570	uncharacterized LOC440570	ncRNA		4	2	7	4	2	9	15	7	2	1	4	4	12	4	8	11	22
TCCCTGGTGGTCTAGTGGTTCGGATTCGGCGC	32	ncRNA	LOC440570																								NR_135765.1	440570	LOC440570	uncharacterized LOC440570	ncRNA		6	6	8	6	3	3	6	1	4	3	2	6	16	12	3	18	38
TCCCTGGTGGTCTAGTGGTTCGGATTCGGCGCT	33	ncRNA	LOC440570																								NR_135765.1	440570	LOC440570	uncharacterized LOC440570	ncRNA		9	8	14	11	3	8	18	17	2	7	5	9	28	21	6	35	75
TCCCTGGTGGTCTAGTGGTTCGGATTCGGCGCTC	34	ncRNA	LOC440570																								NR_135765.1	440570	LOC440570	uncharacterized LOC440570	ncRNA		11	8	11	9	1	6	11	13	6	2	1	8	20	20	6	15	55
TCCCTGGTGGTCTAGTGGTTCGGATTCGGCGCTCT	35	ncRNA	LOC440570																								NR_135765.1	440570	LOC440570	uncharacterized LOC440570	ncRNA		35	56	24	25	20	40	48	53	32	17	20	44	71	32	15	65	168
TCCCTGGTGGTCTAGTGGTTCGGATTCGGCGCTCTC	36	ncRNA	LOC440570																								NR_135765.1	440570	LOC440570	uncharacterized LOC440570	ncRNA		12	16	13	14	5	11	17	12	8	10	5	11	15	19	5	21	47
TCCCTGGTGGTCTAGTGGTTCGGATTCGGCGCTCTCACCG	40	ncRNA	LOC440570																								NR_135765.1	440570	LOC440570	uncharacterized LOC440570	ncRNA		141	93	59	111	56	112	160	87	71	46	79	82	147	71	29	216	413
TCCCTGGTGGTCTAGTGGTTCGGATTCGGCGCTTTCACCG	40	ncRNA	LOC440570																								NR_135765.1	440570	LOC440570	uncharacterized LOC440570	ncRNA		4	1	3	17	7	8	22	10	3	3	1	3	2	0	1	17	28
TCCCTGGTGGTCTAGTGGTTGGGATTCGGCGCTCTCACCG	40	ncRNA	LOC440570																								NR_135765.1	440570	LOC440570	uncharacterized LOC440570	ncRNA		10	8	3	12	5	5	9	4	4	3	1	0	9	3	3	12	17
TCCCTGGTGGTCTCGTGGTTAGGATTCGGCGC	32	ncRNA	LOC440570										piR-ssc-776990														NR_135765.1	440570	LOC440570	uncharacterized LOC440570	ncRNA		2	8	5	1	3	2	5	2	0	2	1	2	8	8	2	7	23
TCCCTGGTGGTCTCGTGGTTAGGATTCGGCGCT	33	ncRNA	LOC440570										piR-ssc-776990														NR_135765.1	440570	LOC440570	uncharacterized LOC440570	ncRNA		5	4	6	2	1	3	7	7	4	5	5	5	7	12	9	13	30
TCCCTGGTGGTCTCGTGGTTAGGATTCGGCGCTC	34	ncRNA	LOC440570										piR-ssc-776990														NR_135765.1	440570	LOC440570	uncharacterized LOC440570	ncRNA		6	5	6	5	1	3	3	9	3	4	3	2	9	10	6	4	26
TCCCTGGTGGTCTCGTGGTTAGGATTCGGCGCTCT	35	ncRNA	LOC440570										piR-ssc-776990														NR_135765.1	440570	LOC440570	uncharacterized LOC440570	ncRNA		20	22	18	5	9	11	22	29	7	8	21	16	15	22	6	19	72
TCCCTGGTGGTCTCGTGGTTAGGATTCGGCGCTCTC	36	ncRNA	LOC440570										piR-ssc-776990														NR_135765.1	440570	LOC440570	uncharacterized LOC440570	ncRNA		3	5	5	1	0	6	10	5	2	3	7	7	13	7	5	6	29
TCCCTGGTGGTCTCGTGGTTAGGATTCGGCGCTCTCACCG	40	ncRNA	LOC440570										piR-ssc-776990														NR_135765.1	440570	LOC440570	uncharacterized LOC440570	ncRNA		29	29	15	17	22	30	50	31	14	7	25	20	32	21	11	78	153
TCCCTGGTGTCTAGTGGTTAGGATTCGGCGC	31	ncRNA	LOC440570										piR-ssc-747233														NR_135765.1	440570	LOC440570	uncharacterized LOC440570	ncRNA		1	2	7	4	0	5	4	4	1	2	1	1	9	5	5	14	26
TCCCTGGTGTCTAGTGGTTAGGATTCGGCGCT	32	ncRNA	LOC440570										piR-ssc-747233														NR_135765.1	440570	LOC440570	uncharacterized LOC440570	ncRNA		2	1	8	7	5	3	4	4	3	2	0	1	5	7	2	15	30
TCCCTGGTGTCTAGTGGTTAGGATTCGGCGCTC	33	ncRNA	LOC440570										piR-ssc-750294														NR_135765.1	440570	LOC440570	uncharacterized LOC440570	ncRNA		4	2	0	4	2	3	5	8	5	4	3	3	10	12	5	11	27
TCCCTGGTGTCTAGTGGTTAGGATTCGGCGCTCT	34	ncRNA	LOC440570										piR-ssc-753450														NR_135765.1	440570	LOC440570	uncharacterized LOC440570	ncRNA		12	9	19	16	8	16	19	24	14	10	13	21	22	20	14	41	93
TCCCTGGTGTCTAGTGGTTAGGATTCGGCGCTCTC	35	ncRNA	LOC440570										piR-ssc-753450														NR_135765.1	440570	LOC440570	uncharacterized LOC440570	ncRNA		3	8	3	5	5	2	2	8	4	2	4	2	10	7	4	14	27
TCCCTGGTGTCTAGTGGTTAGGATTCGGCGCTCTCACCGC	40	ncRNA	LOC440570										piR-ssc-753450														NR_135765.1	440570	LOC440570	uncharacterized LOC440570	ncRNA		34	31	15	42	23	30	58	42	21	10	27	28	50	25	27	71	200
TCCCTGGTGTCTAGTGGTTAGGATTCGGCGCTTTCACCGC	40	ncRNA	LOC440570										piR-ssc-747233														NR_135765.1	440570	LOC440570	uncharacterized LOC440570	ncRNA		1	2	0	7	5	11	5	12	0	2	0	5	1	2	0	12	39
TCCCTGGTTGTCTAGTGGCTAGGATTCGGCGCTGTCACCG	40	ncRNA	LOC440570										piR-ssc-756431														NR_135765.1	440570	LOC440570	uncharacterized LOC440570	ncRNA		14	5	11	6	1	2	6	3	3	1	11	7	5	4	1	4	10
TCCCTGGTTGTCTAGTGGCTAGGATTCGGCGCTTT	35	ncRNA	LOC440570										piR-ssc-756431														NR_135765.1	440570	LOC440570	uncharacterized LOC440570	ncRNA		10	9	7	4	2	2	2	5	3	0	3	3	9	10	3	5	11
TCCCTGGTTGTCTAGTGGCTAGGATTCGGCGCTTTC	36	ncRNA	LOC440570										piR-ssc-756431														NR_135765.1	440570	LOC440570	uncharacterized LOC440570	ncRNA		11	3	4	1	0	0	2	2	2	0	2	3	11	10	4	7	9
TCCCTGGTTGTCTAGTGGCTAGGATTCGGCGCTTTCACCG	40	ncRNA	LOC440570										piR-ssc-756431														NR_135765.1	440570	LOC440570	uncharacterized LOC440570	ncRNA		90	80	59	19	4	23	29	25	47	10	68	39	69	41	29	32	88
TCCCTGGTTGTCTAGTGGGTAGGATTCGGCGCTCTCACCG	40	ncRNA	LOC440570																								NR_135765.1	440570	LOC440570	uncharacterized LOC440570	ncRNA		6	4	3	8	1	7	8	6	4	0	1	6	13	3	2	5	17
TCCCTGGTTGTCTAGTGGTCAGGATTCGGCGCTCTCACCG	40	ncRNA	LOC440570																								NR_135765.1	440570	LOC440570	uncharacterized LOC440570	ncRNA		13	12	9	3	2	4	16	8	4	1	7	7	18	11	5	18	32
TCCCTGGTTGTCTAGTGGTTAGGAGTCGGCGCTCTCACCG	40	ncRNA	LOC440570																								NR_135765.1	440570	LOC440570	uncharacterized LOC440570	ncRNA		11	10	6	17	5	14	12	15	7	2	7	7	21	6	5	26	50
TCCCTGGTTGTCTAGTGGTTAGGATTCG	28	ncRNA	LOC440570										piR-ssc-746866														NR_135765.1	440570	LOC440570	uncharacterized LOC440570	ncRNA		25	20	23	29	12	27	34	20	16	8	13	26	39	16	18	62	119
TCCCTGGTTGTCTAGTGGTTAGGATTCGGC	30	ncRNA	LOC440570										piR-ssc-746866														NR_135765.1	440570	LOC440570	uncharacterized LOC440570	ncRNA		17	17	14	20	7	10	27	22	8	12	18	15	30	36	8	56	127
TCCCTGGTTGTCTAGTGGTTAGGATTCGGCG	31	ncRNA	LOC440570										piR-ssc-746632														NR_135765.1	440570	LOC440570	uncharacterized LOC440570	ncRNA		8	7	16	10	7	9	21	13	2	3	2	12	19	26	5	38	66
TCCCTGGTTGTCTAGTGGTTAGGATTCGGCGC	32	ncRNA	LOC440570										piR-ssc-746632														NR_135765.1	440570	LOC440570	uncharacterized LOC440570	ncRNA		53	55	138	60	23	60	73	52	39	35	38	57	118	131	39	215	537
TCCCTGGTTGTCTAGTGGTTAGGATTCGGCGCT	33	ncRNA	LOC440570										piR-ssc-746632														NR_135765.1	440570	LOC440570	uncharacterized LOC440570	ncRNA		72	85	130	79	47	84	111	96	47	49	52	60	185	131	81	253	639
TCCCTGGTTGTCTAGTGGTTAGGATTCGGCGCTC	34	ncRNA	LOC440570										piR-ssc-747906														NR_135765.1	440570	LOC440570	uncharacterized LOC440570	ncRNA		92	96	54	88	46	68	121	116	39	27	62	85	181	146	87	178	563
TCCCTGGTTGTCTAGTGGTTAGGATTCGGCGCTCC	35	ncRNA	LOC440570										piR-ssc-747906														NR_135765.1	440570	LOC440570	uncharacterized LOC440570	ncRNA		15	17	8	10	9	14	19	11	9	10	10	25	35	12	5	20	81
TCCCTGGTTGTCTAGTGGTTAGGATTCGGCGCTCT	35	ncRNA	LOC440570										piR-ssc-754022														NR_135765.1	440570	LOC440570	uncharacterized LOC440570	ncRNA		379	376	294	375	187	372	513	519	273	177	280	443	518	371	221	643	1940
TCCCTGGTTGTCTAGTGGTTAGGATTCGGCGCTCTC	36	ncRNA	LOC440570										piR-ssc-754022														NR_135765.1	440570	LOC440570	uncharacterized LOC440570	ncRNA		95	124	59	144	45	77	129	126	73	30	68	93	176	90	84	173	570
TCCCTGGTTGTCTAGTGGTTAGGATTCGGCGCTCTCAC	38	ncRNA	LOC440570										piR-ssc-754022														NR_135765.1	440570	LOC440570	uncharacterized LOC440570	ncRNA		36	33	25	39	5	26	48	36	14	12	30	30	42	26	19	45	143
TCCCTGGTTGTCTAGTGGTTAGGATTCGGCGCTCTCACC	39	ncRNA	LOC440570										piR-ssc-754022														NR_135765.1	440570	LOC440570	uncharacterized LOC440570	ncRNA		4	3	6	9	3	2	3	7	0	0	3	3	8	7	6	8	27
TCCCTGGTTGTCTAGTGGTTAGGATTCGGCGCTCTCACCG	40	ncRNA	LOC440570										piR-ssc-754022														NR_135765.1	440570	LOC440570	uncharacterized LOC440570	ncRNA		861	642	534	923	397	800	1097	739	448	237	550	637	917	463	262	1514	3551
TCCCTGGTTGTCTAGTGGTTAGGATTCGGCGCTGTCACCG	40	ncRNA	LOC440570										piR-ssc-746632														NR_135765.1	440570	LOC440570	uncharacterized LOC440570	ncRNA		3	2	1	13	10	16	10	6	4	3	2	6	2	2	1	15	38
TCCCTGGTTGTCTAGTGGTTAGGATTCGGCGCTTT	35	ncRNA	LOC440570										piR-ssc-746632														NR_135765.1	440570	LOC440570	uncharacterized LOC440570	ncRNA		0	2	0	6	5	7	7	11	6	5	2	2	4	1	0	13	34
TCCCTGGTTGTCTAGTGGTTAGGATTCGGCGCTTTC	36	ncRNA	LOC440570										piR-ssc-746632														NR_135765.1	440570	LOC440570	uncharacterized LOC440570	ncRNA		4	0	1	5	4	5	9	6	2	2	1	1	3	1	0	11	46
TCCCTGGTTGTCTAGTGGTTAGGATTCGGCGCTTTCACCG	40	ncRNA	LOC440570										piR-ssc-746632														NR_135765.1	440570	LOC440570	uncharacterized LOC440570	ncRNA		33	23	16	173	61	171	174	119	32	45	14	52	20	11	5	224	620
TCCCTGGTTGTCTAGTGGTTCGGATTCGGCGCTCT	35	ncRNA	LOC440570																								NR_135765.1	440570	LOC440570	uncharacterized LOC440570	ncRNA		4	3	7	11	5	7	12	8	12	2	7	10	10	7	1	18	24
TCCCTGGTTGTCTAGTGGTTCGGATTCGGCGCTCTCACCG	40	ncRNA	LOC440570																								NR_135765.1	440570	LOC440570	uncharacterized LOC440570	ncRNA		25	13	9	24	5	18	21	24	12	4	10	19	23	7	6	28	72
TCCCTGGTTGTCTCGTGGTTAGGATTCGGCGCTCTCACCG	40	ncRNA	LOC440570																								NR_135765.1	440570	LOC440570	uncharacterized LOC440570	ncRNA		6	6	7	3	2	4	7	5	3	6	7	7	6	5	9	12	25
TCCCTTGTGGTCTAGTGGTTAGGATTCGGCGCTCTCACCG	40	ncRNA	LOC440570																								NR_135765.1	440570	LOC440570	uncharacterized LOC440570	ncRNA		16	5	12	9	3	8	17	7	5	5	3	6	9	3	3	18	33
TTCCCTGGTGGTCTAGTGGTTAGGATTCGGCGCTCTCACC	40	ncRNA	LOC440570										piR-ssc-747483														NR_135765.1	440570	LOC440570	uncharacterized LOC440570	ncRNA		17	9	3	8	2	9	20	11	4	3	8	5	5	2	4	13	37
AATGGATAACGCCTCTGACTGCGGATCAGAAGATTCCAGG	40	ncRNA	PRMT5-DT										piR-ssc-765790														NR_110002.1	101926933	PRMT5-DT	PRMT5 divergent transcript	ncRNA		9	6	11	14	6	8	19	12	10	4	14	12	26	35	6	37	99
AATGGATAACGCCTCTGACTGCGTATCAGAAGATTCCAGG	40	ncRNA	PRMT5-DT										piR-ssc-803992														NR_110002.1	101926933	PRMT5-DT	PRMT5 divergent transcript	ncRNA		3	3	2	8	0	9	9	7	3	3	3	2	5	6	4	22	32
AATGGATAACGCTTCTGACTGCGGATCAGAAGATTCCAGG	40	ncRNA	PRMT5-DT										piR-ssc-783420														NR_110002.1	101926933	PRMT5-DT	PRMT5 divergent transcript	ncRNA		24	8	16	26	4	14	29	28	9	4	13	21	15	15	7	50	124
AATGGATAACGCTTCTGACTGCGGATCAGAAGATTCTAGG	40	ncRNA	PRMT5-DT										piR-ssc-800561														NR_110002.1	101926933	PRMT5-DT	PRMT5 divergent transcript	ncRNA		4	6	2	7	5	4	4	5	5	2	5	4	4	2	2	15	25
AATGGATAACGCTTCTGACTGCGTATCAGAAGATTCCAGG	40	ncRNA	PRMT5-DT										piR-ssc-803992														NR_110002.1	101926933	PRMT5-DT	PRMT5 divergent transcript	ncRNA		3	4	3	7	1	7	2	4	6	1	5	5	5	8	0	13	42
ATGGATAACGCCTCTGACTGCGGATCAGAAGATTCCAGGT	40	ncRNA	PRMT5-DT										piR-ssc-765790														NR_110002.1	101926933	PRMT5-DT	PRMT5 divergent transcript	ncRNA		14	7	4	17	5	8	23	19	4	2	3	8	12	15	11	32	75
ATGGATAACGCTTCTGACTGCGGATCAGAAGATTCCAGGT	40	ncRNA	PRMT5-DT										piR-ssc-783420														NR_110002.1	101926933	PRMT5-DT	PRMT5 divergent transcript	ncRNA		11	7	10	12	8	6	17	12	10	5	11	5	21	16	9	40	97
ATGGATAACGCTTCTGACTGCGTATCAGAAGATTCCAGGT	40	ncRNA	PRMT5-DT										piR-ssc-803992														NR_110002.1	101926933	PRMT5-DT	PRMT5 divergent transcript	ncRNA		3	8	10	5	3	8	9	4	2	1	4	6	7	4	3	10	39
CAATGGATAACGCCTCTGACTGCGCATCAGAAGATTCCAG	40	ncRNA	PRMT5-DT										piR-ssc-756815														NR_110002.1	101926933	PRMT5-DT	PRMT5 divergent transcript	ncRNA		2	4	3	10	2	5	5	2	2	0	7	5	9	3	1	9	25
CAATGGATAACGCCTCTGACTGCGGATCAGAAGATTCCAG	40	ncRNA	PRMT5-DT										piR-ssc-765790														NR_110002.1	101926933	PRMT5-DT	PRMT5 divergent transcript	ncRNA		29	26	18	27	13	28	34	32	15	15	26	23	35	41	11	61	203
CAATGGATAACGCCTCTGACTGCGGATCAGAAGATTCTAG	40	ncRNA	PRMT5-DT										piR-ssc-800561														NR_110002.1	101926933	PRMT5-DT	PRMT5 divergent transcript	ncRNA		6	5	7	10	3	12	14	4	2	2	5	4	15	6	4	17	39
CAATGGATAACGCCTCTGACTGCGTATCAGAAGATTCCAG	40	ncRNA	PRMT5-DT										piR-ssc-803992														NR_110002.1	101926933	PRMT5-DT	PRMT5 divergent transcript	ncRNA		12	5	9	8	4	5	12	13	5	0	8	3	12	9	4	22	66
CAATGGATAACGCTCTGACTGCGGATCAGAAGATTCCAGG	40	ncRNA	PRMT5-DT										piR-ssc-765790														NR_110002.1	101926933	PRMT5-DT	PRMT5 divergent transcript	ncRNA		9	5	1	5	1	2	9	8	2	2	1	4	4	2	2	11	50
CAATGGATAACGCTTCTGACTGCGCATCAGAAGATTCCAG	40	ncRNA	PRMT5-DT										piR-ssc-794288														NR_110002.1	101926933	PRMT5-DT	PRMT5 divergent transcript	ncRNA		8	3	0	4	4	9	4	5	3	2	6	2	4	7	2	8	36
CAATGGATAACGCTTCTGACTGCGGATCAGAAGATTCCAG	40	ncRNA	PRMT5-DT										piR-ssc-783420														NR_110002.1	101926933	PRMT5-DT	PRMT5 divergent transcript	ncRNA		44	24	20	35	19	29	50	23	7	14	21	26	63	55	13	80	284
CAATGGATAACGCTTCTGACTGCGGATCAGAAGATTCTAG	40	ncRNA	PRMT5-DT										piR-ssc-800561														NR_110002.1	101926933	PRMT5-DT	PRMT5 divergent transcript	ncRNA		5	10	10	8	4	10	16	12	5	2	2	7	14	9	1	21	67
CAATGGATAACGCTTCTGACTGCGTATCAGAAGATTCCAG	40	ncRNA	PRMT5-DT										piR-ssc-794288														NR_110002.1	101926933	PRMT5-DT	PRMT5 divergent transcript	ncRNA		21	7	5	17	4	6	14	10	4	2	8	9	24	16	7	26	80
CGCAATGGATAACGCCTCTGACTGCGGATCAGAAGATTCC	40	ncRNA	PRMT5-DT										piR-ssc-756815														NR_110002.1	101926933	PRMT5-DT	PRMT5 divergent transcript	ncRNA		5	5	4	6	4	14	7	6	9	4	5	8	20	9	3	22	70
CGCAATGGATAACGCTTCTGACTGCGGATCAGAAGATTCC	40	ncRNA	PRMT5-DT										piR-ssc-783420														NR_110002.1	101926933	PRMT5-DT	PRMT5 divergent transcript	ncRNA		19	12	2	13	3	8	12	8	4	4	3	9	11	7	5	34	67
GATAACGCCTCTGACTGCGGATCAGAAGATTCCAGGTTCG	40	ncRNA	PRMT5-DT										piR-ssc-765790														NR_110002.1	101926933	PRMT5-DT	PRMT5 divergent transcript	ncRNA		4	2	9	10	7	8	11	5	6	5	5	6	16	7	8	17	51
GATAACGCTTCTGACTGCGGATCAGAAGATTCCAGGTTCG	40	ncRNA	PRMT5-DT										piR-ssc-783420														NR_110002.1	101926933	PRMT5-DT	PRMT5 divergent transcript	ncRNA		15	9	8	10	2	12	26	9	5	4	4	8	15	9	8	14	51
GCAATGGATAACGCTTCTGACTGCGGATCAGAAGATTCCA	40	ncRNA	PRMT5-DT										piR-ssc-783420														NR_110002.1	101926933	PRMT5-DT	PRMT5 divergent transcript	ncRNA		6	2	3	2	3	3	8	2	2	4	2	0	5	5	2	10	28
GCGCAATGGATAACGCCTCTGACTGCGGATCAGAAGATTC	40	ncRNA	PRMT5-DT										piR-ssc-756815														NR_110002.1	101926933	PRMT5-DT	PRMT5 divergent transcript	ncRNA		10	1	5	9	2	6	5	5	1	2	4	6	7	8	5	14	44
GCGCAATGGATAACGCTTCTGACTGCGGATCAGAAGATTC	40	ncRNA	PRMT5-DT										piR-ssc-783420														NR_110002.1	101926933	PRMT5-DT	PRMT5 divergent transcript	ncRNA		13	7	3	15	9	15	16	5	2	3	5	6	12	12	4	16	51
GGATAACGCCTCTGACTGCGGATCAGAAGATTCCAGGTTC	40	ncRNA	PRMT5-DT										piR-ssc-765790														NR_110002.1	101926933	PRMT5-DT	PRMT5 divergent transcript	ncRNA		23	15	14	14	8	12	21	12	12	7	9	12	27	29	16	43	115
GGATAACGCCTCTGACTGCGTATCAGAAGATTCCAGGTTC	40	ncRNA	PRMT5-DT										piR-ssc-803992														NR_110002.1	101926933	PRMT5-DT	PRMT5 divergent transcript	ncRNA		1	5	5	2	1	10	6	4	2	3	5	6	5	6	4	10	38
GGATAACGCTCTGACTGCGGATCAGAAGATTCCAGGTTCG	40	ncRNA	PRMT5-DT										piR-ssc-765790														NR_110002.1	101926933	PRMT5-DT	PRMT5 divergent transcript	ncRNA		5	2	0	3	1	2	3	6	2	1	2	1	7	7	3	10	25
GGATAACGCTTCTGACTGCGCATCAGAAGATTCCAGGTTC	40	ncRNA	PRMT5-DT																								NR_110002.1	101926933	PRMT5-DT	PRMT5 divergent transcript	ncRNA		1	2	0	2	1	3	7	3	0	1	4	3	1	2	6	13	19
GGATAACGCTTCTGACTGCGGATCAGAAGATTCCAGGTTC	40	ncRNA	PRMT5-DT										piR-ssc-783420														NR_110002.1	101926933	PRMT5-DT	PRMT5 divergent transcript	ncRNA		24	36	21	24	12	25	25	24	9	12	12	16	39	34	12	58	148
GGATAACGCTTCTGACTGCGTATCAGAAGATTCCAGGTTC	40	ncRNA	PRMT5-DT										piR-ssc-803992														NR_110002.1	101926933	PRMT5-DT	PRMT5 divergent transcript	ncRNA		5	6	2	5	5	9	10	5	5	2	4	8	11	12	5	15	49
GGGCCAGTCGCGCAATGGATAAC	23	ncRNA	PRMT5-DT										piR-ssc-747941														NR_110002.1	101926933	PRMT5-DT	PRMT5 divergent transcript	ncRNA		9	4	3	9	3	10	6	8	2	4	1	4	12	4	4	13	36
GGGCCAGTCGCGCAATGGATAACGCCTCTG	30	ncRNA	PRMT5-DT																								NR_110002.1	101926933	PRMT5-DT	PRMT5 divergent transcript	ncRNA		6	10	6	11	0	10	9	2	4	2	3	6	7	3	1	14	30
GGGCCAGTCGCGCAATGGATAACGCCTCTGACTGCGGATC	40	ncRNA	PRMT5-DT																								NR_110002.1	101926933	PRMT5-DT	PRMT5 divergent transcript	ncRNA		23	14	8	22	7	19	30	22	11	0	13	14	34	21	11	34	99
GGGCCAGTCGCGCAATGGATAACGCTTCTG	30	ncRNA	PRMT5-DT										piR-ssc-750807														NR_110002.1	101926933	PRMT5-DT	PRMT5 divergent transcript	ncRNA		5	4	4	4	2	4	5	6	2	5	4	4	18	17	3	15	33
GGGCCAGTCGCGCAATGGATAACGCTTCTGACTGCGGATC	40	ncRNA	PRMT5-DT										piR-ssc-750807														NR_110002.1	101926933	PRMT5-DT	PRMT5 divergent transcript	ncRNA		17	15	23	28	8	20	35	27	24	10	20	18	53	20	14	55	180
GGGCCAGTGGCGCAATGGATAACGCCTCTG	30	ncRNA	PRMT5-DT										piR-ssc-756815														NR_110002.1	101926933	PRMT5-DT	PRMT5 divergent transcript	ncRNA		3	6	0	4	1	6	10	7	2	0	1	8	9	11	6	10	27
GGGCCAGTGGCGCAATGGATAACGCCTCTGACTGCGGATC	40	ncRNA	PRMT5-DT										piR-ssc-756815														NR_110002.1	101926933	PRMT5-DT	PRMT5 divergent transcript	ncRNA		20	18	16	23	11	23	40	21	13	6	14	31	38	24	5	52	106
GGGCCAGTGGCGCAATGGATAACGCTTCTG	30	ncRNA	PRMT5-DT										piR-ssc-746947														NR_110002.1	101926933	PRMT5-DT	PRMT5 divergent transcript	ncRNA		4	3	4	7	2	5	4	9	6	0	7	7	12	9	4	12	28
GGGCCAGTGGCGCAATGGATAACGCTTCTGACTGCGGATC	40	ncRNA	PRMT5-DT										piR-ssc-794288														NR_110002.1	101926933	PRMT5-DT	PRMT5 divergent transcript	ncRNA		22	15	21	40	9	31	41	35	14	15	10	26	49	35	22	66	144
GGGCCAGTTGCGCAATGGATAACGCCTCTG	30	ncRNA	PRMT5-DT																								NR_110002.1	101926933	PRMT5-DT	PRMT5 divergent transcript	ncRNA		2	3	1	2	1	5	6	7	0	1	2	3	8	7	1	14	21
GGGCCAGTTGCGCAATGGATAACGCCTCTGACTGCGGATC	40	ncRNA	PRMT5-DT																								NR_110002.1	101926933	PRMT5-DT	PRMT5 divergent transcript	ncRNA		10	12	4	21	3	11	21	9	8	3	13	6	22	16	15	27	68
GGGCCAGTTGCGCAATGGATAACGCTTCTGACTGCGGATC	40	ncRNA	PRMT5-DT										piR-ssc-748823														NR_110002.1	101926933	PRMT5-DT	PRMT5 divergent transcript	ncRNA		14	17	6	16	8	12	17	21	4	4	8	11	17	12	8	38	87
GGGCCCGTTGCGCAATGGATAACGCTTCTGACTGCGGATC	40	ncRNA	PRMT5-DT																								NR_110002.1	101926933	PRMT5-DT	PRMT5 divergent transcript	ncRNA		7	1	5	4	4	2	12	6	8	2	7	6	13	6	5	8	39
TGGATAACGCCTCTGACTGCGGATCAGAAGATTCCAGGTT	40	ncRNA	PRMT5-DT										piR-ssc-765790														NR_110002.1	101926933	PRMT5-DT	PRMT5 divergent transcript	ncRNA		9	5	7	10	7	5	19	9	4	5	5	6	20	11	2	22	56
TGGATAACGCTTCTGACTGCGGATCAGAAGATTCCAGGTT	40	ncRNA	PRMT5-DT										piR-ssc-783420														NR_110002.1	101926933	PRMT5-DT	PRMT5 divergent transcript	ncRNA		9	9	10	5	6	15	10	16	11	4	5	11	19	16	5	23	85
GGATGTGAGGGCGATCTGGCTGCGACATCTGTCACCCCAT	40	ncRNA	RN7SK						RF00100	7SK	7SK RNA	ncRNA	piR-ssc-913173														NM_002661.5	5336	PLCG2	phospholipase C gamma 2	protein-coding		2	3	17	8	2	5	3	2	1	1	2	2	3	10	8	2	18
AAAACTCCCGTGCTGATCAGTAGTGGGATCGCGCCTGTGA	40	ncRNA	RN7SL						RF00017	Metazoa_SRP	Metazoan signal recognition particle RNA	ncRNA	piR-ssc-799314	NR_110378.1	102723301	LOC102723301	RNA, 7SL, cytoplasmic 1	ncRNA	ENSSSCG00000062074	Metazoa_SRP	Metazoan signal recognition particle RNA [Source:RFAM;Acc:RF00017]	0	102723301	LOC102723301	RNA, 7SL, cytoplasmic 1	misc_RNA	NR_002715.1	6029	RN7SL1	RNA component of signal recognition particle 7SL1	scRNA		28	23	12	33	17	22	54	21	15	9	19	24	67	30	24	77	262
AAACGGAGCAGGTCAAAACTCCCGTGCTGATCAGTAGTGG	40	ncRNA	RN7SL						RF00017	Metazoa_SRP	Metazoan signal recognition particle RNA	ncRNA	piR-ssc-949468	NR_110378.1	102723301	LOC102723301	RNA, 7SL, cytoplasmic 1	ncRNA	ENSSSCG00000062074	Metazoa_SRP	Metazoan signal recognition particle RNA [Source:RFAM;Acc:RF00017]	0	102723301	LOC102723301	RNA, 7SL, cytoplasmic 1	misc_RNA	NR_002715.1	6029	RN7SL1	RNA component of signal recognition particle 7SL1	scRNA		16	22	13	24	12	16	23	14	15	13	17	18	32	34	21	36	202
AAACTCCCGTGCTGATCAGTAGTGGGATCGCGCCTGTGAA	40	ncRNA	RN7SL						RF00017	Metazoa_SRP	Metazoan signal recognition particle RNA	ncRNA	piR-ssc-799314	NR_110378.1	102723301	LOC102723301	RNA, 7SL, cytoplasmic 1	ncRNA	ENSSSCG00000062074	Metazoa_SRP	Metazoan signal recognition particle RNA [Source:RFAM;Acc:RF00017]	0	102723301	LOC102723301	RNA, 7SL, cytoplasmic 1	misc_RNA	NR_002715.1	6029	RN7SL1	RNA component of signal recognition particle 7SL1	scRNA		28	33	21	35	10	24	60	27	21	9	13	37	49	34	20	75	300
AACCGGCCCAGGTCGGAAACGGAGCAGGTCAAAACTCCCG	40	ncRNA	RN7SL						RF01856	Protozoa_SRP	Protozoan signal recognition particle RNA	ncRNA	piR-ssc-1164117	NR_110378.1	102723301	LOC102723301	RNA, 7SL, cytoplasmic 1	ncRNA	ENSSSCG00000062074	Metazoa_SRP	Metazoan signal recognition particle RNA [Source:RFAM;Acc:RF00017]	0	102723301	LOC102723301	RNA, 7SL, cytoplasmic 1	misc_RNA	NR_002715.1	6029	RN7SL1	RNA component of signal recognition particle 7SL1	scRNA		8	6	12	14	11	10	19	15	5	4	4	6	18	20	13	26	63
AACGGAGCAGGTCAAAACTCCCGTGCTGATCAGTAGTGGG	40	ncRNA	RN7SL						RF00017	Metazoa_SRP	Metazoan signal recognition particle RNA	ncRNA	piR-ssc-949468	NR_110378.1	102723301	LOC102723301	RNA, 7SL, cytoplasmic 1	ncRNA	ENSSSCG00000062074	Metazoa_SRP	Metazoan signal recognition particle RNA [Source:RFAM;Acc:RF00017]	0	102723301	LOC102723301	RNA, 7SL, cytoplasmic 1	misc_RNA	NR_002715.1	6029	RN7SL1	RNA component of signal recognition particle 7SL1	scRNA		19	24	20	20	14	22	51	21	13	13	28	16	41	25	32	60	252
AACTCCCGTGCTGATCAGTAGTGGGATCGCGCCTGTGAAT	40	ncRNA	RN7SL						RF00017	Metazoa_SRP	Metazoan signal recognition particle RNA	ncRNA	piR-ssc-799314	NR_110378.1	102723301	LOC102723301	RNA, 7SL, cytoplasmic 1	ncRNA	ENSSSCG00000062074	Metazoa_SRP	Metazoan signal recognition particle RNA [Source:RFAM;Acc:RF00017]	0	102723301	LOC102723301	RNA, 7SL, cytoplasmic 1	misc_RNA	NR_002715.1	6029	RN7SL1	RNA component of signal recognition particle 7SL1	scRNA		34	27	14	30	22	32	45	23	15	15	23	30	63	29	20	94	287
AAGGAGGGGTGAACCGGCCCAGGTCGGAAACGGAGCAGGT	40	ncRNA	RN7SL						RF01856	Protozoa_SRP	Protozoan signal recognition particle RNA	ncRNA	piR-ssc-922408	NR_110378.1	102723301	LOC102723301	RNA, 7SL, cytoplasmic 1	ncRNA	ENSSSCG00000062074	Metazoa_SRP	Metazoan signal recognition particle RNA [Source:RFAM;Acc:RF00017]	0	102723301	LOC102723301	RNA, 7SL, cytoplasmic 1	misc_RNA	NR_002715.1	6029	RN7SL1	RNA component of signal recognition particle 7SL1	scRNA		44	43	40	62	42	70	87	46	42	16	53	50	234	222	132	625	1025
AAGGAGGGGTGAACCGGCCCAGGTCGGACACGGAGCAGGT	40	ncRNA	RN7SL						RF00017	Metazoa_SRP	Metazoan signal recognition particle RNA	ncRNA	piR-ssc-121471														NR_002715.1	6029	RN7SL1	RNA component of signal recognition particle 7SL1	scRNA		3	2	3	4	4	2	5	6	4	0	4	4	10	20	9	46	63
AAGTTCGGCATCAATATGGTGACCCTCCGGGAGCGGGGGA	40	ncRNA	RN7SL						RF00017	Metazoa_SRP	Metazoan signal recognition particle RNA	ncRNA	piR-ssc-1135330	NR_110378.1	102723301	LOC102723301	RNA, 7SL, cytoplasmic 1	ncRNA	ENSSSCG00000062074	Metazoa_SRP	Metazoan signal recognition particle RNA [Source:RFAM;Acc:RF00017]	0	102723301	LOC102723301	RNA, 7SL, cytoplasmic 1	misc_RNA	NR_002715.1	6029	RN7SL1	RNA component of signal recognition particle 7SL1	scRNA		54	38	43	80	33	57	96	50	34	22	59	64	155	144	84	155	775
AATAGCCACTGTACTCCAGCCTGGGCAACATAGCGAGACC	40	ncRNA	RN7SL	ssc-miR-1285	FALSE	ssc-mir-1285	29	68	RF00017	Metazoa_SRP	Metazoan signal recognition particle RNA	ncRNA	piR-ssc-1215177	NR_110378.1	102723301	LOC102723301	RNA, 7SL, cytoplasmic 1	ncRNA	ENSSSCG00000062074	Metazoa_SRP	Metazoan signal recognition particle RNA [Source:RFAM;Acc:RF00017]	0	102723301	LOC102723301	RNA, 7SL, cytoplasmic 1	misc_RNA	NR_002715.1	6029	RN7SL1	RNA component of signal recognition particle 7SL1	scRNA		4	6	1	15	2	5	7	8	5	5	8	10	22	6	6	31	87
AATATGGTGACCCTCCGGGAGCGGGGGACCACCAGGTTGC	40	ncRNA	RN7SL						RF00017	Metazoa_SRP	Metazoan signal recognition particle RNA	ncRNA	piR-ssc-806200	NR_110378.1	102723301	LOC102723301	RNA, 7SL, cytoplasmic 1	ncRNA	ENSSSCG00000062074	Metazoa_SRP	Metazoan signal recognition particle RNA [Source:RFAM;Acc:RF00017]	0	102723301	LOC102723301	RNA, 7SL, cytoplasmic 1	misc_RNA	NR_002715.1	6029	RN7SL1	RNA component of signal recognition particle 7SL1	scRNA		35	27	26	44	22	35	47	31	24	15	20	24	64	46	39	35	282
ACCACCAGGTTGCCTAAGGAGGGGTGAACCGGCCCAGGTC	40	ncRNA	RN7SL						RF01856	Protozoa_SRP	Protozoan signal recognition particle RNA	ncRNA	piR-ssc-879465	NR_110378.1	102723301	LOC102723301	RNA, 7SL, cytoplasmic 1	ncRNA	ENSSSCG00000062074	Metazoa_SRP	Metazoan signal recognition particle RNA [Source:RFAM;Acc:RF00017]	0	102723301	LOC102723301	RNA, 7SL, cytoplasmic 1	misc_RNA	NR_002715.1	6029	RN7SL1	RNA component of signal recognition particle 7SL1	scRNA		24	27	20	23	22	37	52	32	16	12	15	29	65	41	29	61	251
ACCAGGTTGCCTAAGGAGGGGTGAACCGGCCCAGGTCGGA	40	ncRNA	RN7SL						RF01856	Protozoa_SRP	Protozoan signal recognition particle RNA	ncRNA	piR-ssc-1228278	NR_110378.1	102723301	LOC102723301	RNA, 7SL, cytoplasmic 1	ncRNA	ENSSSCG00000062074	Metazoa_SRP	Metazoan signal recognition particle RNA [Source:RFAM;Acc:RF00017]	0	102723301	LOC102723301	RNA, 7SL, cytoplasmic 1	misc_RNA	NR_002715.1	6029	RN7SL1	RNA component of signal recognition particle 7SL1	scRNA		30	26	29	39	28	26	45	22	14	17	19	31	71	47	30	76	343
ACCCTCCGGGAGCGGGGGACCACCAGGTTGCCTAAGGAGG	40	ncRNA	RN7SL						RF00017	Metazoa_SRP	Metazoan signal recognition particle RNA	ncRNA	piR-ssc-125730	NR_110378.1	102723301	LOC102723301	RNA, 7SL, cytoplasmic 1	ncRNA	ENSSSCG00000062074	Metazoa_SRP	Metazoan signal recognition particle RNA [Source:RFAM;Acc:RF00017]	0	102723301	LOC102723301	RNA, 7SL, cytoplasmic 1	misc_RNA							29	27	11	42	27	32	43	25	19	9	20	24	63	41	33	28	261
ACCGGCCCAGGTCGGAAACGGAGCAGGTCAAAACTCCCGT	40	ncRNA	RN7SL						RF01856	Protozoa_SRP	Protozoan signal recognition particle RNA	ncRNA	piR-ssc-1164117	NR_110378.1	102723301	LOC102723301	RNA, 7SL, cytoplasmic 1	ncRNA	ENSSSCG00000062074	Metazoa_SRP	Metazoan signal recognition particle RNA [Source:RFAM;Acc:RF00017]	0	102723301	LOC102723301	RNA, 7SL, cytoplasmic 1	misc_RNA	NR_002715.1	6029	RN7SL1	RNA component of signal recognition particle 7SL1	scRNA		20	15	11	16	10	25	26	15	15	3	12	10	34	23	16	31	127
ACCGGGCGCGGTGGCGCGCGCCTGTAGTCCCAGCTACTCG	40	ncRNA	RN7SL										piR-ssc-108931						ENSSSCG00000062074	Metazoa_SRP	Metazoan signal recognition particle RNA [Source:RFAM;Acc:RF00017]	0	102723301	LOC102723301	RNA, 7SL, cytoplasmic 1	misc_RNA							3	6	3	11	4	8	16	6	4	5	4	7	18	11	13	9	56
ACGGAGCAGGTCAAAACTCCCGTGCTGATCAGTAGTGGGA	40	ncRNA	RN7SL						RF00017	Metazoa_SRP	Metazoan signal recognition particle RNA	ncRNA	piR-ssc-1118518	NR_110378.1	102723301	LOC102723301	RNA, 7SL, cytoplasmic 1	ncRNA	ENSSSCG00000062074	Metazoa_SRP	Metazoan signal recognition particle RNA [Source:RFAM;Acc:RF00017]	0	102723301	LOC102723301	RNA, 7SL, cytoplasmic 1	misc_RNA	NR_002715.1	6029	RN7SL1	RNA component of signal recognition particle 7SL1	scRNA		34	20	14	24	7	31	43	30	18	8	13	26	58	30	21	67	298
ACTAAGTTCGGCATCAATATGGTGACCCTCCGGGAGCGGG	40	ncRNA	RN7SL						RF00017	Metazoa_SRP	Metazoan signal recognition particle RNA	ncRNA	piR-ssc-771473	NR_110378.1	102723301	LOC102723301	RNA, 7SL, cytoplasmic 1	ncRNA	ENSSSCG00000062074	Metazoa_SRP	Metazoan signal recognition particle RNA [Source:RFAM;Acc:RF00017]	0	102723301	LOC102723301	RNA, 7SL, cytoplasmic 1	misc_RNA	NR_002715.1	6029	RN7SL1	RNA component of signal recognition particle 7SL1	scRNA		49	44	36	69	35	45	59	49	27	10	37	48	96	73	81	84	463
ACTCCCGTGCTGATCAGTAGTGGGATCGCGCCTGTGAATA	40	ncRNA	RN7SL						RF00017	Metazoa_SRP	Metazoan signal recognition particle RNA	ncRNA	piR-ssc-799314	NR_110378.1	102723301	LOC102723301	RNA, 7SL, cytoplasmic 1	ncRNA	ENSSSCG00000062074	Metazoa_SRP	Metazoan signal recognition particle RNA [Source:RFAM;Acc:RF00017]	0	102723301	LOC102723301	RNA, 7SL, cytoplasmic 1	misc_RNA	NR_002715.1	6029	RN7SL1	RNA component of signal recognition particle 7SL1	scRNA		26	30	18	42	18	27	60	31	14	8	25	30	62	43	21	84	280
ACTCGGGAGGCTGAGGCTGGAGGATCGCTTGAGCCCAGGA	40	ncRNA	RN7SL						RF00017	Metazoa_SRP	Metazoan signal recognition particle RNA	ncRNA	piR-ssc-1057293	NR_110378.1	102723301	LOC102723301	RNA, 7SL, cytoplasmic 1	ncRNA	ENSSSCG00000062074	Metazoa_SRP	Metazoan signal recognition particle RNA [Source:RFAM;Acc:RF00017]	0	102723301	LOC102723301	RNA, 7SL, cytoplasmic 1	misc_RNA	XM_047428370.1	144404	TMEM120B	transmembrane protein 120B	protein-coding		45	31	33	84	43	83	117	53	43	21	66	55	173	141	124	192	701
AGCAGGTCAAAACTCCCGTGCTGATCAGTAGTGGGATCGC	40	ncRNA	RN7SL						RF00017	Metazoa_SRP	Metazoan signal recognition particle RNA	ncRNA	piR-ssc-1025893	NR_110378.1	102723301	LOC102723301	RNA, 7SL, cytoplasmic 1	ncRNA	ENSSSCG00000062074	Metazoa_SRP	Metazoan signal recognition particle RNA [Source:RFAM;Acc:RF00017]	0	102723301	LOC102723301	RNA, 7SL, cytoplasmic 1	misc_RNA	NR_002715.1	6029	RN7SL1	RNA component of signal recognition particle 7SL1	scRNA		19	15	18	15	13	18	30	18	20	5	19	18	42	34	19	45	200
AGCCACTGTACTCCAGCCTGGGCAACATAGCGAGACCCCG	40	ncRNA	RN7SL	ssc-miR-1285	FALSE	ssc-mir-1285	32	71	RF00017	Metazoa_SRP	Metazoan signal recognition particle RNA	ncRNA	piR-ssc-764501	NR_110378.1	102723301	LOC102723301	RNA, 7SL, cytoplasmic 1	ncRNA	ENSSSCG00000062074	Metazoa_SRP	Metazoan signal recognition particle RNA [Source:RFAM;Acc:RF00017]	0	102723301	LOC102723301	RNA, 7SL, cytoplasmic 1	misc_RNA	NR_002715.1	6029	RN7SL1	RNA component of signal recognition particle 7SL1	scRNA		5	3	2	3	4	10	3	6	2	2	7	4	23	14	10	53	69
AGCCCAGGAGTTCTGGGCTGCAGTGCGCTATGCCGATCGG	40	ncRNA	RN7SL						RF00017	Metazoa_SRP	Metazoan signal recognition particle RNA	ncRNA	piR-ssc-786899	NR_110378.1	102723301	LOC102723301	RNA, 7SL, cytoplasmic 1	ncRNA	ENSSSCG00000062074	Metazoa_SRP	Metazoan signal recognition particle RNA [Source:RFAM;Acc:RF00017]	0	102723301	LOC102723301	RNA, 7SL, cytoplasmic 1	misc_RNA	NR_027260.1	378706	RN7SL2	RNA component of signal recognition particle 7SL2	scRNA		12	17	14	27	5	10	27	11	6	5	12	14	33	28	33	22	181
AGCGGGGGACCACCAGGTTGCCTAAGGAGGGGTGAACCGG	40	ncRNA	RN7SL						RF01856	Protozoa_SRP	Protozoan signal recognition particle RNA	ncRNA	piR-ssc-879465	NR_110378.1	102723301	LOC102723301	RNA, 7SL, cytoplasmic 1	ncRNA	ENSSSCG00000062074	Metazoa_SRP	Metazoan signal recognition particle RNA [Source:RFAM;Acc:RF00017]	0	102723301	LOC102723301	RNA, 7SL, cytoplasmic 1	misc_RNA	NR_002715.1	6029	RN7SL1	RNA component of signal recognition particle 7SL1	scRNA		29	25	24	29	25	25	52	20	25	11	29	26	60	44	32	59	315
AGCTACTCGGGAGGCTGAGGCTGGAGGATCGCTTGAGCCC	40	ncRNA	RN7SL						RF00017	Metazoa_SRP	Metazoan signal recognition particle RNA	ncRNA	piR-ssc-1057293	NR_110378.1	102723301	LOC102723301	RNA, 7SL, cytoplasmic 1	ncRNA	ENSSSCG00000062074	Metazoa_SRP	Metazoan signal recognition particle RNA [Source:RFAM;Acc:RF00017]	0	102723301	LOC102723301	RNA, 7SL, cytoplasmic 1	misc_RNA	NR_002715.1	6029	RN7SL1	RNA component of signal recognition particle 7SL1	scRNA		15	11	10	22	10	12	18	12	11	7	8	16	31	34	31	17	149
AGGAGGGGTGAACCGGCCCAGGTCGGAAACGGAGCAGGTC	40	ncRNA	RN7SL						RF01856	Protozoa_SRP	Protozoan signal recognition particle RNA	ncRNA	piR-ssc-990933	NR_110378.1	102723301	LOC102723301	RNA, 7SL, cytoplasmic 1	ncRNA	ENSSSCG00000062074	Metazoa_SRP	Metazoan signal recognition particle RNA [Source:RFAM;Acc:RF00017]	0	102723301	LOC102723301	RNA, 7SL, cytoplasmic 1	misc_RNA	NR_002715.1	6029	RN7SL1	RNA component of signal recognition particle 7SL1	scRNA		30	27	16	30	12	16	52	32	19	8	15	26	43	45	21	45	243
AGGAGTTCTGGGCTGCAGTGCGCTATGCCGATCGGGTGTC	40	ncRNA	RN7SL						RF00017	Metazoa_SRP	Metazoan signal recognition particle RNA	ncRNA	piR-ssc-786899	NR_110378.1	102723301	LOC102723301	RNA, 7SL, cytoplasmic 1	ncRNA	ENSSSCG00000062074	Metazoa_SRP	Metazoan signal recognition particle RNA [Source:RFAM;Acc:RF00017]	0	102723301	LOC102723301	RNA, 7SL, cytoplasmic 1	misc_RNA	NR_002715.1	6029	RN7SL1	RNA component of signal recognition particle 7SL1	scRNA		14	7	8	27	10	16	26	18	12	4	17	12	42	36	29	18	203
AGGATCGCTTGAGCCCAGGAGTTCTGGGCTGCAGTGCGCT	40	ncRNA	RN7SL						RF00017	Metazoa_SRP	Metazoan signal recognition particle RNA	ncRNA	piR-ssc-864873	NR_110378.1	102723301	LOC102723301	RNA, 7SL, cytoplasmic 1	ncRNA	ENSSSCG00000062074	Metazoa_SRP	Metazoan signal recognition particle RNA [Source:RFAM;Acc:RF00017]	0	102723301	LOC102723301	RNA, 7SL, cytoplasmic 1	misc_RNA	NR_027260.1	378706	RN7SL2	RNA component of signal recognition particle 7SL2	scRNA		7	19	13	21	6	10	24	13	13	6	12	11	23	15	15	21	97
AGGCTGAGGCTGGAGGATCGCTTGAGCCCAGGAGTTCTGG	40	ncRNA	RN7SL						RF00017	Metazoa_SRP	Metazoan signal recognition particle RNA	ncRNA	piR-ssc-771896	NR_110378.1	102723301	LOC102723301	RNA, 7SL, cytoplasmic 1	ncRNA	ENSSSCG00000062074	Metazoa_SRP	Metazoan signal recognition particle RNA [Source:RFAM;Acc:RF00017]	0	102723301	LOC102723301	RNA, 7SL, cytoplasmic 1	misc_RNA	NR_002715.1	6029	RN7SL1	RNA component of signal recognition particle 7SL1	scRNA		7	14	13	12	5	12	20	15	8	3	11	16	16	20	23	22	105
AGGCTGGAGGATCGCTTGAGCCCAGGAGTTCTGGGCTGCA	40	ncRNA	RN7SL						RF00017	Metazoa_SRP	Metazoan signal recognition particle RNA	ncRNA	piR-ssc-809966	NR_110378.1	102723301	LOC102723301	RNA, 7SL, cytoplasmic 1	ncRNA	ENSSSCG00000062074	Metazoa_SRP	Metazoan signal recognition particle RNA [Source:RFAM;Acc:RF00017]	0	102723301	LOC102723301	RNA, 7SL, cytoplasmic 1	misc_RNA	NR_002715.1	6029	RN7SL1	RNA component of signal recognition particle 7SL1	scRNA		10	2	2	11	8	7	17	1	7	4	7	8	10	9	12	14	69
AGGGGTGAACCGGCCCAGGTCGGAAACGGAGCAGGTCAAA	40	ncRNA	RN7SL						RF01856	Protozoa_SRP	Protozoan signal recognition particle RNA	ncRNA	piR-ssc-990933	NR_110378.1	102723301	LOC102723301	RNA, 7SL, cytoplasmic 1	ncRNA	ENSSSCG00000062074	Metazoa_SRP	Metazoan signal recognition particle RNA [Source:RFAM;Acc:RF00017]	0	102723301	LOC102723301	RNA, 7SL, cytoplasmic 1	misc_RNA	NR_002715.1	6029	RN7SL1	RNA component of signal recognition particle 7SL1	scRNA		20	9	11	24	9	17	28	8	5	12	9	11	25	20	20	31	153
AGGTCAAAACTCCCGTGCTGATCAGTAGTGGGATCGCGCC	40	ncRNA	RN7SL						RF00017	Metazoa_SRP	Metazoan signal recognition particle RNA	ncRNA	piR-ssc-806228	NR_110378.1	102723301	LOC102723301	RNA, 7SL, cytoplasmic 1	ncRNA	ENSSSCG00000062074	Metazoa_SRP	Metazoan signal recognition particle RNA [Source:RFAM;Acc:RF00017]	0	102723301	LOC102723301	RNA, 7SL, cytoplasmic 1	misc_RNA	NR_002715.1	6029	RN7SL1	RNA component of signal recognition particle 7SL1	scRNA		26	25	22	38	18	24	58	27	22	19	31	27	68	43	31	96	364
AGGTCGGAAACGGAGCAGGTCAAAACTCCCGTGCTGATCA	40	ncRNA	RN7SL						RF01856	Protozoa_SRP	Protozoan signal recognition particle RNA	ncRNA	piR-ssc-770083	NR_110378.1	102723301	LOC102723301	RNA, 7SL, cytoplasmic 1	ncRNA	ENSSSCG00000062074	Metazoa_SRP	Metazoan signal recognition particle RNA [Source:RFAM;Acc:RF00017]	0	102723301	LOC102723301	RNA, 7SL, cytoplasmic 1	misc_RNA	NR_002715.1	6029	RN7SL1	RNA component of signal recognition particle 7SL1	scRNA		20	21	17	27	11	23	23	24	20	11	22	20	55	30	19	66	284
AGGTTGCCTAAGGAGGGGTGAACCGGCCCAGGTCGGAAAC	40	ncRNA	RN7SL						RF01856	Protozoa_SRP	Protozoan signal recognition particle RNA	ncRNA	piR-ssc-1228278	NR_110378.1	102723301	LOC102723301	RNA, 7SL, cytoplasmic 1	ncRNA	ENSSSCG00000062074	Metazoa_SRP	Metazoan signal recognition particle RNA [Source:RFAM;Acc:RF00017]	0	102723301	LOC102723301	RNA, 7SL, cytoplasmic 1	misc_RNA	NR_002715.1	6029	RN7SL1	RNA component of signal recognition particle 7SL1	scRNA		32	20	16	37	24	30	44	31	30	13	19	32	39	45	34	60	279
AGTAGTGGGATCGCGCCTGTGAATAGCCACTGTACTCCAG	40	ncRNA	RN7SL			ssc-mir-1285	8	47	RF00017	Metazoa_SRP	Metazoan signal recognition particle RNA	ncRNA	piR-ssc-784914	NR_110378.1	102723301	LOC102723301	RNA, 7SL, cytoplasmic 1	ncRNA	ENSSSCG00000062074	Metazoa_SRP	Metazoan signal recognition particle RNA [Source:RFAM;Acc:RF00017]	0	102723301	LOC102723301	RNA, 7SL, cytoplasmic 1	misc_RNA	NR_002715.1	6029	RN7SL1	RNA component of signal recognition particle 7SL1	scRNA		12	7	11	11	5	3	10	8	5	3	4	2	12	12	5	30	69
AGTCCCAGCTACTCGGGAGGCTGAGGCTGGAGGATCGCTT	40	ncRNA	RN7SL						RF00017	Metazoa_SRP	Metazoan signal recognition particle RNA	ncRNA	piR-ssc-763371	NR_110378.1	102723301	LOC102723301	RNA, 7SL, cytoplasmic 1	ncRNA	ENSSSCG00000062074	Metazoa_SRP	Metazoan signal recognition particle RNA [Source:RFAM;Acc:RF00017]	0	102723301	LOC102723301	RNA, 7SL, cytoplasmic 1	misc_RNA	NR_002715.1	6029	RN7SL1	RNA component of signal recognition particle 7SL1	scRNA		25	32	21	30	8	26	54	26	12	8	26	25	106	95	66	67	401
AGTGCGCTATGCCGATCGGGTGTCCGCACTAAGTTCGGCA	40	ncRNA	RN7SL						RF00017	Metazoa_SRP	Metazoan signal recognition particle RNA	ncRNA	piR-ssc-781700	NR_110378.1	102723301	LOC102723301	RNA, 7SL, cytoplasmic 1	ncRNA	ENSSSCG00000062074	Metazoa_SRP	Metazoan signal recognition particle RNA [Source:RFAM;Acc:RF00017]	0	102723301	LOC102723301	RNA, 7SL, cytoplasmic 1	misc_RNA	NR_002715.1	6029	RN7SL1	RNA component of signal recognition particle 7SL1	scRNA		32	21	19	34	20	27	46	19	16	16	29	17	81	48	39	38	290
AGTGGGATCGCGCCTGTGAATAGCCACTGTACTCCAGCCT	40	ncRNA	RN7SL			ssc-mir-1285	11	50	RF00017	Metazoa_SRP	Metazoan signal recognition particle RNA	ncRNA	piR-ssc-878382	NR_110378.1	102723301	LOC102723301	RNA, 7SL, cytoplasmic 1	ncRNA	ENSSSCG00000062074	Metazoa_SRP	Metazoan signal recognition particle RNA [Source:RFAM;Acc:RF00017]	0	102723301	LOC102723301	RNA, 7SL, cytoplasmic 1	misc_RNA	NR_002715.1	6029	RN7SL1	RNA component of signal recognition particle 7SL1	scRNA		14	11	10	14	7	15	20	12	3	4	14	12	44	42	15	62	157
AGTTCGGCATCAATATGGTGACCCTCCGGGAGCGGGGGAC	40	ncRNA	RN7SL						RF00017	Metazoa_SRP	Metazoan signal recognition particle RNA	ncRNA	piR-ssc-1135330	NR_110378.1	102723301	LOC102723301	RNA, 7SL, cytoplasmic 1	ncRNA	ENSSSCG00000062074	Metazoa_SRP	Metazoan signal recognition particle RNA [Source:RFAM;Acc:RF00017]	0	102723301	LOC102723301	RNA, 7SL, cytoplasmic 1	misc_RNA	NR_002715.1	6029	RN7SL1	RNA component of signal recognition particle 7SL1	scRNA		49	60	38	44	38	45	69	63	32	17	34	39	111	94	67	88	523
AGTTCTGGGCTGCAGTGCGCTATGCCGATCGGGTGTCCGC	40	ncRNA	RN7SL						RF00017	Metazoa_SRP	Metazoan signal recognition particle RNA	ncRNA	piR-ssc-806602	NR_110378.1	102723301	LOC102723301	RNA, 7SL, cytoplasmic 1	ncRNA	ENSSSCG00000062074	Metazoa_SRP	Metazoan signal recognition particle RNA [Source:RFAM;Acc:RF00017]	0	102723301	LOC102723301	RNA, 7SL, cytoplasmic 1	misc_RNA	NR_002715.1	6029	RN7SL1	RNA component of signal recognition particle 7SL1	scRNA		32	26	19	28	14	27	40	26	11	9	28	22	64	55	47	30	284
ATAGCCACTGTACTCCAGCCTGGGCAACATAGCGAGACCC	40	ncRNA	RN7SL	ssc-miR-1285	FALSE	ssc-mir-1285	30	69	RF00017	Metazoa_SRP	Metazoan signal recognition particle RNA	ncRNA	piR-ssc-1215177	NR_110378.1	102723301	LOC102723301	RNA, 7SL, cytoplasmic 1	ncRNA	ENSSSCG00000062074	Metazoa_SRP	Metazoan signal recognition particle RNA [Source:RFAM;Acc:RF00017]	0	102723301	LOC102723301	RNA, 7SL, cytoplasmic 1	misc_RNA	NR_002715.1	6029	RN7SL1	RNA component of signal recognition particle 7SL1	scRNA		5	4	1	7	6	3	4	11	4	2	3	4	12	12	3	28	55
ATATGGTGACCCTCCGGGAGCGGGGGACCACCAGGTTGCC	40	ncRNA	RN7SL						RF00017	Metazoa_SRP	Metazoan signal recognition particle RNA	ncRNA	piR-ssc-806200	NR_110378.1	102723301	LOC102723301	RNA, 7SL, cytoplasmic 1	ncRNA	ENSSSCG00000062074	Metazoa_SRP	Metazoan signal recognition particle RNA [Source:RFAM;Acc:RF00017]	0	102723301	LOC102723301	RNA, 7SL, cytoplasmic 1	misc_RNA	NR_002715.1	6029	RN7SL1	RNA component of signal recognition particle 7SL1	scRNA		39	41	38	52	34	33	65	37	21	15	33	39	95	54	61	55	396
ATCAATATGGTGACCCTCCGGGAGCGGGGGACCACCAGGT	40	ncRNA	RN7SL						RF00017	Metazoa_SRP	Metazoan signal recognition particle RNA	ncRNA	piR-ssc-806200	NR_110378.1	102723301	LOC102723301	RNA, 7SL, cytoplasmic 1	ncRNA	ENSSSCG00000062074	Metazoa_SRP	Metazoan signal recognition particle RNA [Source:RFAM;Acc:RF00017]	0	102723301	LOC102723301	RNA, 7SL, cytoplasmic 1	misc_RNA	NR_002715.1	6029	RN7SL1	RNA component of signal recognition particle 7SL1	scRNA		35	26	31	44	20	21	71	36	30	17	28	33	85	64	43	53	363
ATCAGTAGTGGGATCGCGCCTGTGAATAGCCACTGTACTC	40	ncRNA	RN7SL			ssc-mir-1285	5	44	RF00017	Metazoa_SRP	Metazoan signal recognition particle RNA	ncRNA	piR-ssc-760641	NR_110378.1	102723301	LOC102723301	RNA, 7SL, cytoplasmic 1	ncRNA	ENSSSCG00000062074	Metazoa_SRP	Metazoan signal recognition particle RNA [Source:RFAM;Acc:RF00017]	0	102723301	LOC102723301	RNA, 7SL, cytoplasmic 1	misc_RNA	NR_002715.1	6029	RN7SL1	RNA component of signal recognition particle 7SL1	scRNA		22	20	6	18	9	16	22	17	8	3	14	13	19	29	18	47	141
ATCGCCGGGCGCGGTGGCGCGCGCCTGTAGTCCCAGCTAC	40	ncRNA	RN7SL										piR-ssc-764991						ENSSSCG00000062074	Metazoa_SRP	Metazoan signal recognition particle RNA [Source:RFAM;Acc:RF00017]	0	102723301	LOC102723301	RNA, 7SL, cytoplasmic 1	misc_RNA	XR_007064155.1	105378179	LOC105378179	uncharacterized LOC105378179	ncRNA		7	7	13	14	14	15	24	19	9	8	7	13	44	30	32	27	184
ATCGCGCCTGTGAATAGCCACTGTACTCCAGCCTGGGCAA	40	ncRNA	RN7SL			ssc-mir-1285	17	56	RF00017	Metazoa_SRP	Metazoan signal recognition particle RNA	ncRNA	piR-ssc-1246809	NR_110378.1	102723301	LOC102723301	RNA, 7SL, cytoplasmic 1	ncRNA	ENSSSCG00000062074	Metazoa_SRP	Metazoan signal recognition particle RNA [Source:RFAM;Acc:RF00017]	0	102723301	LOC102723301	RNA, 7SL, cytoplasmic 1	misc_RNA	NR_002715.1	6029	RN7SL1	RNA component of signal recognition particle 7SL1	scRNA		9	6	1	11	3	8	8	8	6	1	7	6	14	12	10	26	55
ATCGCTTGAGCCCAGGAGTTCTGGGCTGCAGTGCGCTATG	40	ncRNA	RN7SL						RF00017	Metazoa_SRP	Metazoan signal recognition particle RNA	ncRNA	piR-ssc-864873	NR_110378.1	102723301	LOC102723301	RNA, 7SL, cytoplasmic 1	ncRNA	ENSSSCG00000062074	Metazoa_SRP	Metazoan signal recognition particle RNA [Source:RFAM;Acc:RF00017]	0	102723301	LOC102723301	RNA, 7SL, cytoplasmic 1	misc_RNA	NR_027260.1	378706	RN7SL2	RNA component of signal recognition particle 7SL2	scRNA		12	12	5	14	4	11	15	8	10	6	5	15	18	20	12	18	100
ATCGGGTGTCCGCACTAAGTTCGGCATCAATATGGTGACC	40	ncRNA	RN7SL						RF00017	Metazoa_SRP	Metazoan signal recognition particle RNA	ncRNA	piR-ssc-1024357	NR_110378.1	102723301	LOC102723301	RNA, 7SL, cytoplasmic 1	ncRNA	ENSSSCG00000062074	Metazoa_SRP	Metazoan signal recognition particle RNA [Source:RFAM;Acc:RF00017]	0	102723301	LOC102723301	RNA, 7SL, cytoplasmic 1	misc_RNA	NR_002715.1	6029	RN7SL1	RNA component of signal recognition particle 7SL1	scRNA		44	57	37	52	24	38	66	42	38	20	28	33	106	84	71	64	459
ATGCCGATCGGGTGTCCGCACTAAGTTCGGCATCAATATG	40	ncRNA	RN7SL						RF00017	Metazoa_SRP	Metazoan signal recognition particle RNA	ncRNA	piR-ssc-1024357	NR_110378.1	102723301	LOC102723301	RNA, 7SL, cytoplasmic 1	ncRNA	ENSSSCG00000062074	Metazoa_SRP	Metazoan signal recognition particle RNA [Source:RFAM;Acc:RF00017]	0	102723301	LOC102723301	RNA, 7SL, cytoplasmic 1	misc_RNA	NR_002715.1	6029	RN7SL1	RNA component of signal recognition particle 7SL1	scRNA		19	22	18	34	17	20	30	19	18	8	21	26	54	40	35	40	232
ATGGTGACCCTCCGGGAGCGGGGGACCACCAGGTTGCCTA	40	ncRNA	RN7SL						RF00017	Metazoa_SRP	Metazoan signal recognition particle RNA	ncRNA	piR-ssc-901300	NR_110378.1	102723301	LOC102723301	RNA, 7SL, cytoplasmic 1	ncRNA	ENSSSCG00000062074	Metazoa_SRP	Metazoan signal recognition particle RNA [Source:RFAM;Acc:RF00017]	0	102723301	LOC102723301	RNA, 7SL, cytoplasmic 1	misc_RNA	NR_002715.1	6029	RN7SL1	RNA component of signal recognition particle 7SL1	scRNA		44	37	38	74	30	45	69	48	32	21	40	36	139	126	91	113	521
CAAAACTCCCGTGCTGATCAGTAGTGGGATCGCGCCTGTG	40	ncRNA	RN7SL						RF00017	Metazoa_SRP	Metazoan signal recognition particle RNA	ncRNA	piR-ssc-1173632	NR_110378.1	102723301	LOC102723301	RNA, 7SL, cytoplasmic 1	ncRNA	ENSSSCG00000062074	Metazoa_SRP	Metazoan signal recognition particle RNA [Source:RFAM;Acc:RF00017]	0	102723301	LOC102723301	RNA, 7SL, cytoplasmic 1	misc_RNA	NR_002715.1	6029	RN7SL1	RNA component of signal recognition particle 7SL1	scRNA		47	57	23	48	32	44	63	44	31	16	33	51	95	102	31	121	534
CAATATGGTGACCCTCCGGGAGCGGGGGACCACCAGGTTG	40	ncRNA	RN7SL						RF00017	Metazoa_SRP	Metazoan signal recognition particle RNA	ncRNA	piR-ssc-806200	NR_110378.1	102723301	LOC102723301	RNA, 7SL, cytoplasmic 1	ncRNA	ENSSSCG00000062074	Metazoa_SRP	Metazoan signal recognition particle RNA [Source:RFAM;Acc:RF00017]	0	102723301	LOC102723301	RNA, 7SL, cytoplasmic 1	misc_RNA	NR_002715.1	6029	RN7SL1	RNA component of signal recognition particle 7SL1	scRNA		50	44	36	64	50	42	88	38	36	20	35	41	104	96	74	100	540
CACCAGGTTGCCTAAGGAGGGGTGAACCGGCCCAGGTCGG	40	ncRNA	RN7SL						RF01856	Protozoa_SRP	Protozoan signal recognition particle RNA	ncRNA	piR-ssc-1228278	NR_110378.1	102723301	LOC102723301	RNA, 7SL, cytoplasmic 1	ncRNA	ENSSSCG00000062074	Metazoa_SRP	Metazoan signal recognition particle RNA [Source:RFAM;Acc:RF00017]	0	102723301	LOC102723301	RNA, 7SL, cytoplasmic 1	misc_RNA	NR_002715.1	6029	RN7SL1	RNA component of signal recognition particle 7SL1	scRNA		50	31	35	43	25	45	65	46	14	19	35	36	99	60	36	88	448
CACTAAGTTCGGCATCAATATGGTGACCCTCCGGGAGCGG	40	ncRNA	RN7SL						RF00017	Metazoa_SRP	Metazoan signal recognition particle RNA	ncRNA	piR-ssc-771473	NR_110378.1	102723301	LOC102723301	RNA, 7SL, cytoplasmic 1	ncRNA	ENSSSCG00000062074	Metazoa_SRP	Metazoan signal recognition particle RNA [Source:RFAM;Acc:RF00017]	0	102723301	LOC102723301	RNA, 7SL, cytoplasmic 1	misc_RNA	NR_002715.1	6029	RN7SL1	RNA component of signal recognition particle 7SL1	scRNA		84	119	108	118	64	95	180	106	62	61	111	98	276	216	160	215	1199
CAGCTACTCGGGAGGCTGAGGCTGGAGGATCGCTTGAGCC	40	ncRNA	RN7SL						RF00017	Metazoa_SRP	Metazoan signal recognition particle RNA	ncRNA	piR-ssc-1057293	NR_110378.1	102723301	LOC102723301	RNA, 7SL, cytoplasmic 1	ncRNA	ENSSSCG00000062074	Metazoa_SRP	Metazoan signal recognition particle RNA [Source:RFAM;Acc:RF00017]	0	102723301	LOC102723301	RNA, 7SL, cytoplasmic 1	misc_RNA	NR_002715.1	6029	RN7SL1	RNA component of signal recognition particle 7SL1	scRNA		19	14	12	24	10	15	31	11	8	5	12	8	45	23	12	22	157
CAGGAGTTCTGGGCTGCAGTGCGCTATGCCGATCGGGTGT	40	ncRNA	RN7SL						RF00017	Metazoa_SRP	Metazoan signal recognition particle RNA	ncRNA	piR-ssc-786899	NR_110378.1	102723301	LOC102723301	RNA, 7SL, cytoplasmic 1	ncRNA	ENSSSCG00000062074	Metazoa_SRP	Metazoan signal recognition particle RNA [Source:RFAM;Acc:RF00017]	0	102723301	LOC102723301	RNA, 7SL, cytoplasmic 1	misc_RNA	NR_002715.1	6029	RN7SL1	RNA component of signal recognition particle 7SL1	scRNA		15	15	10	18	9	17	38	16	11	7	18	16	45	29	27	22	203
CAGGTCAAAACTCCCGTGCTGATCAGTAGTGGGATCGCGC	40	ncRNA	RN7SL						RF00017	Metazoa_SRP	Metazoan signal recognition particle RNA	ncRNA	piR-ssc-1025893	NR_110378.1	102723301	LOC102723301	RNA, 7SL, cytoplasmic 1	ncRNA	ENSSSCG00000062074	Metazoa_SRP	Metazoan signal recognition particle RNA [Source:RFAM;Acc:RF00017]	0	102723301	LOC102723301	RNA, 7SL, cytoplasmic 1	misc_RNA	NR_002715.1	6029	RN7SL1	RNA component of signal recognition particle 7SL1	scRNA		32	28	20	44	24	37	56	26	19	9	22	36	64	65	33	91	359
CAGGTCGGAAACGGAGCAGGTCAAAACTCCCGTGCTGATC	40	ncRNA	RN7SL						RF01856	Protozoa_SRP	Protozoan signal recognition particle RNA	ncRNA	piR-ssc-770083	NR_110378.1	102723301	LOC102723301	RNA, 7SL, cytoplasmic 1	ncRNA	ENSSSCG00000062074	Metazoa_SRP	Metazoan signal recognition particle RNA [Source:RFAM;Acc:RF00017]	0	102723301	LOC102723301	RNA, 7SL, cytoplasmic 1	misc_RNA	NR_002715.1	6029	RN7SL1	RNA component of signal recognition particle 7SL1	scRNA		21	29	15	24	14	19	35	24	10	9	32	21	50	40	19	65	323
CAGGTTGCCTAAGGAGGGGTGAACCGGCCCAGGTCGGAAA	40	ncRNA	RN7SL						RF01856	Protozoa_SRP	Protozoan signal recognition particle RNA	ncRNA	piR-ssc-1228278	NR_110378.1	102723301	LOC102723301	RNA, 7SL, cytoplasmic 1	ncRNA	ENSSSCG00000062074	Metazoa_SRP	Metazoan signal recognition particle RNA [Source:RFAM;Acc:RF00017]	0	102723301	LOC102723301	RNA, 7SL, cytoplasmic 1	misc_RNA	NR_002715.1	6029	RN7SL1	RNA component of signal recognition particle 7SL1	scRNA		37	27	23	55	21	33	51	47	16	12	29	33	65	48	42	65	377
CAGTAGTGGGATCGCGCCTGTGAATAGCCACTGTACTCCA	40	ncRNA	RN7SL			ssc-mir-1285	7	46	RF00017	Metazoa_SRP	Metazoan signal recognition particle RNA	ncRNA	piR-ssc-784914	NR_110378.1	102723301	LOC102723301	RNA, 7SL, cytoplasmic 1	ncRNA	ENSSSCG00000062074	Metazoa_SRP	Metazoan signal recognition particle RNA [Source:RFAM;Acc:RF00017]	0	102723301	LOC102723301	RNA, 7SL, cytoplasmic 1	misc_RNA	NR_002715.1	6029	RN7SL1	RNA component of signal recognition particle 7SL1	scRNA		25	15	14	29	9	22	30	21	8	5	13	11	32	38	17	57	164
CAGTGCGCTATGCCGATCGGGTGTCCGCACTAAGTTCGGC	40	ncRNA	RN7SL						RF00017	Metazoa_SRP	Metazoan signal recognition particle RNA	ncRNA	piR-ssc-790292	NR_110378.1	102723301	LOC102723301	RNA, 7SL, cytoplasmic 1	ncRNA	ENSSSCG00000062074	Metazoa_SRP	Metazoan signal recognition particle RNA [Source:RFAM;Acc:RF00017]	0	102723301	LOC102723301	RNA, 7SL, cytoplasmic 1	misc_RNA	NR_002715.1	6029	RN7SL1	RNA component of signal recognition particle 7SL1	scRNA		45	32	33	63	25	33	54	30	28	21	38	32	106	66	58	65	402
CATCAATATGGTGACCCTCCGGGAGCGGGGGACCACCAGG	40	ncRNA	RN7SL						RF00017	Metazoa_SRP	Metazoan signal recognition particle RNA	ncRNA	piR-ssc-806200	NR_110378.1	102723301	LOC102723301	RNA, 7SL, cytoplasmic 1	ncRNA	ENSSSCG00000062074	Metazoa_SRP	Metazoan signal recognition particle RNA [Source:RFAM;Acc:RF00017]	0	102723301	LOC102723301	RNA, 7SL, cytoplasmic 1	misc_RNA	NR_002715.1	6029	RN7SL1	RNA component of signal recognition particle 7SL1	scRNA		32	39	25	40	29	40	66	39	35	24	30	30	80	59	62	74	362
CCACCAGGTTGCCTAAGGAGGGGTGAACCGGCCCAGGTCG	40	ncRNA	RN7SL						RF01856	Protozoa_SRP	Protozoan signal recognition particle RNA	ncRNA	piR-ssc-1228278	NR_110378.1	102723301	LOC102723301	RNA, 7SL, cytoplasmic 1	ncRNA	ENSSSCG00000062074	Metazoa_SRP	Metazoan signal recognition particle RNA [Source:RFAM;Acc:RF00017]	0	102723301	LOC102723301	RNA, 7SL, cytoplasmic 1	misc_RNA	NR_002715.1	6029	RN7SL1	RNA component of signal recognition particle 7SL1	scRNA		46	44	34	52	27	46	63	30	23	12	30	37	76	57	55	73	381
CCACTGTACTCCAGCCTGGGCAACATAGCGAGACCCCGTC	40	ncRNA	RN7SL	ssc-miR-1285	FALSE	ssc-mir-1285	34	73	RF00017	Metazoa_SRP	Metazoan signal recognition particle RNA	ncRNA	piR-ssc-764501	NR_110378.1	102723301	LOC102723301	RNA, 7SL, cytoplasmic 1	ncRNA	ENSSSCG00000062074	Metazoa_SRP	Metazoan signal recognition particle RNA [Source:RFAM;Acc:RF00017]	0	102723301	LOC102723301	RNA, 7SL, cytoplasmic 1	misc_RNA	NR_002715.1	6029	RN7SL1	RNA component of signal recognition particle 7SL1	scRNA		3	1	0	3	1	4	6	0	3	1	3	5	5	1	2	30	33
CCAGCTACTCGGGAGGCTGAGGCTGGAGGATCGCTTGAGC	40	ncRNA	RN7SL						RF00017	Metazoa_SRP	Metazoan signal recognition particle RNA	ncRNA	piR-ssc-1260430	NR_110378.1	102723301	LOC102723301	RNA, 7SL, cytoplasmic 1	ncRNA	ENSSSCG00000062074	Metazoa_SRP	Metazoan signal recognition particle RNA [Source:RFAM;Acc:RF00017]	0	102723301	LOC102723301	RNA, 7SL, cytoplasmic 1	misc_RNA	NR_002715.1	6029	RN7SL1	RNA component of signal recognition particle 7SL1	scRNA		16	19	13	13	9	24	28	23	11	10	25	10	44	24	33	20	178
CCAGGAGTTCTGGGCTGCAGTGCGCTATGCCGATCGGGTG	40	ncRNA	RN7SL						RF00017	Metazoa_SRP	Metazoan signal recognition particle RNA	ncRNA	piR-ssc-786899	NR_110378.1	102723301	LOC102723301	RNA, 7SL, cytoplasmic 1	ncRNA	ENSSSCG00000062074	Metazoa_SRP	Metazoan signal recognition particle RNA [Source:RFAM;Acc:RF00017]	0	102723301	LOC102723301	RNA, 7SL, cytoplasmic 1	misc_RNA	NR_002715.1	6029	RN7SL1	RNA component of signal recognition particle 7SL1	scRNA		16	15	9	19	10	11	24	19	13	4	11	23	46	30	36	20	228
CCAGGTCGGAAACGGAGCAGGTCAAAACTCCCGTGCTGAT	40	ncRNA	RN7SL						RF01856	Protozoa_SRP	Protozoan signal recognition particle RNA	ncRNA	piR-ssc-826924	NR_110378.1	102723301	LOC102723301	RNA, 7SL, cytoplasmic 1	ncRNA	ENSSSCG00000062074	Metazoa_SRP	Metazoan signal recognition particle RNA [Source:RFAM;Acc:RF00017]	0	102723301	LOC102723301	RNA, 7SL, cytoplasmic 1	misc_RNA	NR_002715.1	6029	RN7SL1	RNA component of signal recognition particle 7SL1	scRNA		3	9	3	10	4	2	7	4	6	2	4	5	11	3	10	27	59
CCAGGTTGCCTAAGGAGGGGTGAACCGGCCCAGGTCGGAA	40	ncRNA	RN7SL						RF01856	Protozoa_SRP	Protozoan signal recognition particle RNA	ncRNA	piR-ssc-1228278	NR_110378.1	102723301	LOC102723301	RNA, 7SL, cytoplasmic 1	ncRNA	ENSSSCG00000062074	Metazoa_SRP	Metazoan signal recognition particle RNA [Source:RFAM;Acc:RF00017]	0	102723301	LOC102723301	RNA, 7SL, cytoplasmic 1	misc_RNA	NR_002715.1	6029	RN7SL1	RNA component of signal recognition particle 7SL1	scRNA		44	47	33	30	36	30	71	37	35	13	36	33	89	72	44	83	461
CCCAGCTACTCGGGAGGCTGAGGCTGGAGGATCGCTTGAG	40	ncRNA	RN7SL						RF00017	Metazoa_SRP	Metazoan signal recognition particle RNA	ncRNA	piR-ssc-763371	NR_110378.1	102723301	LOC102723301	RNA, 7SL, cytoplasmic 1	ncRNA	ENSSSCG00000062074	Metazoa_SRP	Metazoan signal recognition particle RNA [Source:RFAM;Acc:RF00017]	0	102723301	LOC102723301	RNA, 7SL, cytoplasmic 1	misc_RNA	NR_002715.1	6029	RN7SL1	RNA component of signal recognition particle 7SL1	scRNA		21	20	14	24	17	34	40	32	14	13	26	21	71	36	39	41	220
CCCAGGAGTTCTGGGCTGCAGTGCGCTATGCCGATCGGGT	40	ncRNA	RN7SL						RF00017	Metazoa_SRP	Metazoan signal recognition particle RNA	ncRNA	piR-ssc-786899	NR_110378.1	102723301	LOC102723301	RNA, 7SL, cytoplasmic 1	ncRNA	ENSSSCG00000062074	Metazoa_SRP	Metazoan signal recognition particle RNA [Source:RFAM;Acc:RF00017]	0	102723301	LOC102723301	RNA, 7SL, cytoplasmic 1	misc_RNA	NR_027260.1	378706	RN7SL2	RNA component of signal recognition particle 7SL2	scRNA		15	17	11	13	11	18	16	10	9	6	15	17	35	35	27	15	167
[truncated: 11,262 more rows]
[truncated: 7 more columns]

## Sheet: Table S2
Table S2. The mean percentage of read counts of each of the RNA class identified in each of 12 samples of small (S) and 12 samples of large (L) extracellular vesicles isolated from porcine seminal plasma.
[truncated: 38 more rows]

[truncated: 7 more sheets: Table S3, Table S4, Table S5, Table S6, Table S7, Table S8, Table S9]
