# Supplementary material for: RNA profiles differ between small and large extracellular vesicle subsets isolated from porcine seminal plasma
Source: BMC Genomics. 2024 Dec 27;25:1250. doi: 10.1186/s12864-024-11167-4 (PMC11673705; doi:10.1186/s12864-024-11167-4)
Supplement: Supplementary file 6 — Additional file 6 (.xlsx). Comparison of microRNAs (miRNAs) identified in porcine seminal extracellular vesicles in other research studies, showing those shared with the present study [file 12864_2024_11167_MOESM6_ESM.xlsx]

## Sheet: Comparison with other studies
Additional file 6.- Comparison between studies of microRNAs (miRNAs) identified in porcine seminal extracellular vesicles.
miRNA ID	miRNA common name		Dlamini et al. PMID 36834606	miRNA common name	Match	Zhang et al. PMID 31483222	miRNA common name	Match	Sun et al. DE miRNA PMID 34673403	miRNA common name	Match	Xu et al. top miRNAs PMID 33263017	miRNA common name	Match	Ding et al. PMID 34820370	Match
hsa-let-7a-3p	let-7a-3p		ssc-let-7a	let-7a-5p	x	ssc-let-7a-5p	let-7a-5p	x	ssc-miR-101	miR-101-3p	x	ssc-let-7a	let-7a-5p	x	miR-1468-5p	x
ssc-let-7a	let-7a-5p		ssc-let-7f-5p	let-7f-5p	x	ssc-let-7c-5p	let-7c-5p	x	ssc-miR-1249	miR-1249-3p	x	ssc-miR-10a-5p	miR-10a-5p	x	miR-155-5p	x
hsa-let-7b-3p	let-7b-3p		ssc-miR-10a-5p	miR-10a-5p	x	ssc-let-7d-3p	let-7d-3p	x	ssc-miR-148a-5p	miR-148a-5p		ssc-miR-10b	miR-10b-5p	x	miR-190a-5p	x
hsa-let-7b-5p	let-7b-5p		ssc-miR-10b	miR-10b-5p	x	ssc-let-7d-5p	let-7d-5p	x	ssc-miR-155e5p	miR-155-5p	x	ssc-miR-125b	miR-125b-5p	x	miR-222-3p	x
hsa-let-7c-3p	let-7c-3p		ssc-miR-125b	miR-125b-5p	x	ssc-let-7e-5p	let-7e-5p	x	ssc-miR-184	miR-184-3p		ssc-miR-148a-3p	miR-148a-3p	x	miR-375-3p	x
ssc-let-7c	let-7c-5p		ssc-miR-191	miR-191-5p	x	ssc-let-7f-5p	let-7f-5p	x	ssc-miR-202e3p	miR-202-3p		ssc-miR-191	miR-191-5p	x	miR-196a-5p
ssc-let-7d-3p	let-7d-3p		ssc-miR-200b	miR-200b-3p	x	ssc-let-7g-5p	let-7g-5p	x	ssc-miR-221e5p	miR-221-5p	x	ssc-miR-200b	miR-200b-3p	x	miR-196b-5p
ssc-let-7d-5p	let-7d-5p		ssc-miR-26a	miR-26a-5p	x	ssc-let-7i-5p	let-7i-5p	x	ssc-miR-2483	miR-2483-3p		ssc-miR-21-5p	miR-21-5p	x
ssc-let-7e	let-7e-5p		ssc-miR-30d	miR-30d-5p	x	ssc-mir-1-3p	miR-1-3p	x	ssc-miR-296e5p	miR-296-5p		ssc-miR-26a	miR-26a-5p	x
ssc-let-7f-3p	let-7f-3p		ssc-miR-99a-5p	miR-99a-5p	x	ssc-mir-100-5p	miR-100-5p	x	ssc-miR-29a-3p	miR-29a-3p	x	ssc-miR-30d	miR-30d-5p	x
ssc-let-7f-5p	let-7f-5p		ssc-miR-10386	miR-10386	x	ssc-mir-101-3p	miR-101-3p	x	ssc-miR-29c	miR-29c-3p	x	ssc-miR-99a-5p	miR-99a-5p	x
ssc-let-7g	let-7g-5p		ssc-miR-1277	miR-1277-3p	x	ssc-mir-103-3p	miR-103-3p	x	ssc-miR-31	miR-31-5p	x	ssc-miR-135	miR-135-5p	x
ssc-let-7i-5p	let-7i-5p		ssc-miR-205	miR-205-5p	x	ssc-mir-107-3p	miR-107-3p	x	ssc-miR-362	miR-362-5p		ssc-miR-744	miR-744-5p	x
ssc-miR-1	miR-1-3p		ssc-miR-369	miR-369-3p		ssc-mir-10a-3p	miR-10a-3p		ssc-miR-500e5p	miR-500-5p	x
hsa-miR-1-5p	miR-1-5p		ssc-miR-378b-3p	miR-378b-3p	x	ssc-mir-10a-5p	miR-10a-5p	x	ssc-miR-542e3p	miR-542-3p	x
ssc-miR-100	miR-100-5p		ssc-miR-493-5p	miR-493-5p		ssc-mir-10b-5p	miR-10b-5p	x	ssc-miR-769e5p	miR-769-5p	x
ssc-miR-101	miR-101-3p		ssc-miR-7137-3p	miR-7137-3p		ssc-mir-122-5p	miR-122-5p	x
bta-miR-10174-3p	miR-10174-3p		ssc-miR-7139-3p	miR-7139-3p		ssc-mir-125a-5p	miR-125a-5p	x
bta-miR-10180-3p	miR-10180-3p		ssc-miR-7142-5p	miR-7142-5p		ssc-mir-125b-5p	miR-125b-5p	x
ssc-miR-10386	miR-10386		ssc-miR-802	miR-802-5p		ssc-mir-126-3p	miR-126-3p	x
ssc-miR-10390	miR-10390		ssc-miR-9788-3p	miR-9788-3p		ssc-mir-126-5p	miR-126-5p	x
hsa-miR-10395-3p	miR-10395-3p		ssc-miR-9828-3p	miR-9828-3p		ssc-mir-128-3p	miR-128-3p	x
ssc-miR-103	miR-103-3p		ssc-miR-9830-5p	miR-9830-5p		ssc-mir-1296-5p	miR-1296-5p	x
hsa-miR-103b	miR-103b		ssc-miR-9846-3p	miR-9846-3p		ssc-mir-1306-3p	miR-1306-3p
hsa-miR-10401-3p	miR-10401-3p		ssc-miR-9862-3p	miR-9862-3p		ssc-mir-1306-5p	miR-1306-5p	x
hsa-miR-10401-5p	miR-10401-5p					ssc-mir-130b-3p	miR-130b-3p
ssc-miR-106a	miR-106a-5p					ssc-mir-132-3p	miR-132-3p
hsa-miR-106b-3p	miR-106b-3p					ssc-mir-1343-3p	miR-1343-3p	x
hsa-miR-106b-5p	miR-106b-5p					ssc-mir-135-5p	miR-135-5p	x
ssc-miR-107	miR-107-3p					ssc-mir-143-3p	miR-143-3p	x
eca-miR-107a	miR-107a					ssc-mir-1468-5p	miR-1468-5p	x
ssc-miR-10a-5p	miR-10a-5p					ssc-mir-146a-5p	miR-146a-5p	x
hsa-miR-10b-3p	miR-10b-3p					ssc-mir-146b-5p	miR-146b-5p	x
ssc-miR-10b	miR-10b-5p					ssc-mir-148a-3p	miR-148a-3p	x
hsa-miR-11399	miR-11399					ssc-mir-148a-5p	miR-148a-5p
hsa-miR-1181	miR-1181					ssc-mir-148b-3p	miR-148b-3p	x
bta-miR-11972	miR-11972					ssc-mir-148b-5p	miR-148b-5p
bta-miR-11975	miR-11975					ssc-mir-152-3p	miR-152-3p
bta-miR-11976	miR-11976					ssc-mir-15b-5p	miR-15b-5p	x
bta-miR-11987	miR-11987					ssc-mir-16-5p	miR-16-5p	x
hsa-miR-1200	miR-1200					ssc-mir-17-5p	miR-17-5p	x
bta-miR-12023	miR-12023					ssc-mir-181a-5p	miR-181a-5p	x
bta-miR-12034	miR-12034					ssc-mir-181b-5p	miR-181b-5p	x
bta-miR-12058	miR-12058					ssc-mir-181c-5p	miR-181c-5p
hsa-miR-12116	miR-12116					ssc-mir-181d-5p	miR-181d-5p
ssc-miR-122-5p	miR-122-5p					ssc-mir-182-5p	miR-182-5p	x
ssc-miR-1224	miR-1224-3p					ssc-mir-183-5p	miR-183-5p	x
hsa-miR-1229-3p	miR-1229-3p					ssc-mir-1839-5p	miR-1839-5p
hsa-miR-122b-3p	miR-122b-3p					ssc-mir-184-3p	miR-184-3p
hsa-miR-124-3p	miR-124-3p					ssc-mir-185-5p	miR-185-5p	x
hsa-miR-1246	miR-1246					ssc-mir-186-5p	miR-186-5p	x
ssc-miR-1249	miR-1249-3p					ssc-mir-18a-5p	miR-18a-5p	x
ssc-miR-124a	miR-124a					ssc-mir-190b-5p	miR-190b-5p
bta-miR-124b	miR-124b					ssc-mir-191-5p	miR-191-5p	x
hsa-miR-1250-3p	miR-1250-3p					ssc-mir-192-5p	miR-192-5p	x
hsa-miR-125a-3p	miR-125a-3p					ssc-mir-193a-5p	miR-193a-5p	x
ssc-miR-125a	miR-125a-5p					ssc-mir-194a-5p	miR-194a-5p
hsa-miR-125b-2-3p	miR-125b-2-3p					ssc-mir-195-5p	miR-195-5p	x
ssc-miR-125b	miR-125b-5p					ssc-mir-196b-5p	miR-196b-5p
ssc-miR-126-3p	miR-126-3p					ssc-mir-199a-3p	miR-199a-3p	x
ssc-miR-126-5p	miR-126-5p					ssc-mir-19a-3p	miR-19a-3p	x
hsa-miR-1260a	miR-1260a					ssc-mir-19b-3p	miR-19b-3p	x
hsa-miR-1260b	miR-1260b					ssc-mir-202-5p	miR-202-5p	x
hsa-miR-1268b	miR-1268b					ssc-mir-204-5p	miR-204-5p	x
ssc-miR-1271-5p	miR-1271-5p					ssc-mir-205-5p	miR-205-5p	x
hsa-miR-1273h-3p	miR-1273h-3p					ssc-mir-20a-5p	miR-20a-5p	x
hsa-miR-1275	miR-1275					ssc-mir-21-5p	miR-21-5p	x
ssc-miR-1277	miR-1277-3p					ssc-mir-210-3p	miR-210-3p	x
hsa-miR-1277-5p	miR-1277-5p					ssc-mir-221-3p	miR-221-3p	x
hsa-miR-128-1-5p	miR-128-1-5p					ssc-mir-221-5p	miR-221-5p	x
ssc-miR-128	miR-128-3p					ssc-mir-222-3p	miR-222-3p	x
hsa-miR-1281	miR-1281					ssc-mir-2320-5p	miR-2320-5p
hsa-miR-1282	miR-1282					ssc-mir-23a-3p	miR-23a-3p	x
hsa-miR-1283	miR-1283					ssc-mir-23b-3p	miR-23b-3p	x
ssc-miR-1285	miR-1285-3p					ssc-mir-24-1-5p	miR-24-1-5p
hsa-miR-1285-5p	miR-1285-5p					ssc-mir-24-3p	miR-24-3p	x
hsa-miR-129-1-3p	miR-129-1-3p					ssc-mir-2483-3p	miR-2483-3p
hsa-miR-129-2-3p	miR-129-2-3p					ssc-mir-27a-3p	miR-27a-3p	x
hsa-miR-1290	miR-1290					ssc-mir-27b-3p	miR-27b-3p	x
hsa-miR-1291	miR-1291					ssc-mir-28-3p	miR-28-3p	x
hsa-miR-1293	miR-1293					ssc-mir-28-5p	miR-28-5p	x
hsa-miR-1295b-5p	miR-1295b-5p					ssc-mir-296-3p	miR-296-3p
ssc-miR-1296-5p	miR-1296-5p					ssc-mir-29a-3p	miR-29a-3p	x
hsa-miR-1297	miR-1297					ssc-mir-29b-3p	miR-29b-3p	x
ssc-miR-129a-3p	miR-129a-3p					ssc-mir-29c-3p	miR-29c-3p	x
ssc-miR-1306-5p	miR-1306-5p					ssc-mir-30a-3p	miR-30a-3p	x
ssc-miR-130b-5p	miR-130b-5p					ssc-mir-30a-5p	miR-30a-5p	x
hsa-miR-132-5p	miR-132-5p					ssc-mir-30b-3p	miR-30b-3p	x
hsa-miR-1321	miR-1321					ssc-mir-30b-5p	miR-30b-5p	x
ssc-miR-133a-3p	miR-133a-3p					ssc-mir-30c-1-3p	miR-30c-1-3p
ssc-miR-1343	miR-1343-3p					ssc-mir-30c-3p	miR-30c-3p
hsa-miR-1343-5p	miR-1343-5p					ssc-mir-30c-5p	miR-30c-5p	x
ssc-miR-135	miR-135-5p					ssc-mir-30d-5p	miR-30d-5p	x
ssc-miR-139-5p	miR-139-5p					ssc-mir-30e-3p	miR-30e-3p	x
ssc-miR-140-5p	miR-140-5p					ssc-mir-30e-5p	miR-30e-5p	x
ssc-miR-141	miR-141-3p					ssc-mir-31-5p	miR-31-5p	x
ssc-miR-142-3p	miR-142-3p					ssc-mir-32-5p	miR-32-5p	x
ssc-miR-143-3p	miR-143-3p					ssc-mir-320-3p	miR-320-3p	x
ssc-miR-145-5p	miR-145-5p					ssc-mir-326-3p	miR-326-3p	x
ssc-miR-1468	miR-1468-5p					ssc-mir-328-3p	miR-328-3p	x
hsa-miR-1469	miR-1469					ssc-mir-331-3p	miR-331-3p	x
ssc-miR-146a-5p	miR-146a-5p					ssc-mir-331-5p	miR-331-5p	x
ssc-miR-146b	miR-146b-5p					ssc-mir-335-5p	miR-335-5p
hsa-miR-1470	miR-1470					ssc-mir-339-5p	miR-339-5p	x
ssc-miR-148a-3p	miR-148a-3p					ssc-mir-340-5p	miR-340-5p	x
ssc-miR-148b-3p	miR-148b-3p					ssc-mir-345-3p	miR-345-3p	x
hsa-miR-149-3p	miR-149-3p					ssc-mir-345-5p	miR-345-5p	x
ssc-miR-150	miR-150-5p					ssc-mir-34c-5p	miR-34c-5p
ssc-miR-151-3p	miR-151-3p					ssc-mir-361-3p	miR-361-3p	x
ssc-miR-151-5p	miR-151-5p					ssc-mir-361-5p	miR-361-5p	x
hsa-miR-151b	miR-151b					ssc-mir-362-5p	miR-362-5p
ssc-miR-153	miR-153-3p					ssc-mir-363-3p	miR-363-3p
hsa-miR-155-5p	miR-155-5p					ssc-mir-374a-3p	miR-374a-3p	x
ssc-miR-15a	miR-15a-5p					ssc-mir-374a-5p	miR-374a-5p	x
hsa-miR-15b-3p	miR-15b-3p					ssc-mir-374b-3p	miR-374b-3p	x
ssc-miR-15b	miR-15b-5p					ssc-mir-374b-5p	miR-374b-5p	x
ssc-miR-16	miR-16-5p					ssc-mir-378-3p	miR-378-3p	x
ssc-miR-17-3p	miR-17-3p					ssc-mir-378b-3p	miR-378b-3p	x
ssc-miR-17-5p	miR-17-5p					ssc-mir-421-3p	miR-421-3p
bta-miR-1777a	miR-1777a					ssc-mir-423-3p	miR-423-3p	x
bta-miR-1777b	miR-1777b					ssc-mir-423-5p	miR-423-5p	x
ssc-miR-181a	miR-181a-5p					ssc-mir-425-3p	miR-425-3p	x
ssc-miR-181b	miR-181b-5p					ssc-mir-425-5p	miR-425-5p	x
hsa-miR-181c-3p	miR-181c-3p					ssc-mir-429-3p	miR-429-3p	x
ssc-miR-182	miR-182-5p					ssc-mir-4331-3p	miR-4331-3p
ssc-miR-183	miR-183-5p					ssc-mir-4334-3p	miR-4334-3p	x
ssc-miR-185	miR-185-5p					ssc-mir-486-3p	miR-486-3p
ssc-miR-186-5p	miR-186-5p					ssc-mir-497-5p	miR-497-5p
ssc-miR-18a	miR-18a-5p					ssc-mir-499-5p	miR-499-5p	x
ssc-miR-18b	miR-18b-5p					ssc-mir-500-3p	miR-500-3p	x
eca-miR-1902	miR-1902					ssc-mir-505-3p	miR-505-3p	x
eca-miR-1905c	miR-1905c					ssc-mir-532-3p	miR-532-3p	x
hsa-miR-1908-3p	miR-1908-3p					ssc-mir-532-5p	miR-532-5p	x
hsa-miR-1908-5p	miR-1908-5p					ssc-mir-574-3p	miR-574-3p	x
hsa-miR-190a-3p	miR-190a-3p					ssc-mir-582-3p	miR-582-3p
ssc-miR-190a	miR-190a-5p					ssc-mir-628-5p	miR-628-5p	x
ssc-miR-191	miR-191-5p					ssc-mir-664-3p	miR-664-3p	x
hsa-miR-1913	miR-1913					ssc-mir-664-5p	miR-664-5p	x
ssc-miR-192	miR-192-5p					ssc-mir-671-3p	miR-671-3p
ssc-miR-193a-5p	miR-193a-5p					ssc-mir-676-3p	miR-676-3p	x
ssc-miR-195	miR-195-5p					ssc-mir-7-5p	miR-7-5p	x
ssc-miR-196b-3p	miR-196b-3p					ssc-mir-708-3p	miR-708-3p	x
hsa-miR-197-3p	miR-197-3p					ssc-mir-708-5p	miR-708-5p
hsa-miR-1973	miR-1973					ssc-mir-7134-3p	miR-7134-3p	x
ssc-miR-199a-3p	miR-199a-3p					ssc-mir-7134-5p	miR-7134-5p	x
ssc-miR-199a-5p	miR-199a-5p					ssc-mir-7136-5p	miR-7136-5p
ssc-miR-199b-3p	miR-199b-3p					ssc-mir-7142-3p	miR-7142-3p
ssc-miR-19a	miR-19a-3p					ssc-mir-7144-5p	miR-7144-5p
ssc-miR-19b	miR-19b-3p					ssc-mir-744-5p	miR-744-5p	x
hsa-miR-200a-3p	miR-200a-3p					ssc-mir-769-5p	miR-769-5p	x
hsa-miR-200a-5p	miR-200a-5p					ssc-mir-874-3p	miR-874-3p	x
ssc-miR-200b	miR-200b-3p					ssc-mir-9-2-5p	miR-9-2-5p
hsa-miR-200b-5p	miR-200b-5p					ssc-mir-9-5p	miR-9-5p	x
hsa-miR-200c-3p	miR-200c-3p					ssc-mir-92a-3p	miR-92a-3p	x
hsa-miR-200c-5p	miR-200c-5p					ssc-mir-92b-3p	miR-92b-3p	x
ssc-miR-202-5p	miR-202-5p					ssc-mir-92b-5p	miR-92b-5p
hsa-miR-203a-3p	miR-203a-3p					ssc-mir-95-3p	miR-95-3p
hsa-miR-203a-5p	miR-203a-5p					ssc-mir-96-5p	miR-96-5p
ssc-miR-204	miR-204-5p					ssc-mir-98-5p	miR-98-5p	x
ssc-miR-205	miR-205-5p					ssc-mir-9843-3p	miR-9843-3p
ssc-miR-20a-5p	miR-20a-5p					ssc-mir-99a-5p	miR-99a-5p	x
ssc-miR-21-3p	miR-21-3p					ssc-mir-99b-5p	miR-99b-5p	x
ssc-miR-21-5p	miR-21-5p
ssc-miR-210	miR-210-3p
hsa-miR-211-5p	miR-211-5p
hsa-miR-212-3p	miR-212-3p
hsa-miR-216b-5p	miR-216b-5p
ssc-miR-217	miR-217-5p
ssc-miR-22-3p	miR-22-3p
ssc-miR-22-5p	miR-22-5p
ssc-miR-221-3p	miR-221-3p
ssc-miR-221-5p	miR-221-5p
ssc-miR-222	miR-222-3p
hsa-miR-222-5p	miR-222-5p
ssc-miR-223	miR-223-3p
ssc-miR-224	miR-224-5p
bta-miR-2305	miR-2305
bta-miR-2306	miR-2306
bta-miR-2309	miR-2309
ssc-miR-2320-3p	miR-2320-3p
bta-miR-2325c	miR-2325c
bta-miR-2328-3p	miR-2328-3p
bta-miR-2330-3p	miR-2330-3p
bta-miR-2340	miR-2340
bta-miR-2359	miR-2359
bta-miR-2361	miR-2361
bta-miR-2382-3p	miR-2382-3p
ssc-miR-23a	miR-23a-3p
hsa-miR-23a-5p	miR-23a-5p
ssc-miR-23b	miR-23b-3p
ssc-miR-24-3p	miR-24-3p
bta-miR-2415-3p	miR-2415-3p
bta-miR-2435	miR-2435
bta-miR-2436-3p	miR-2436-3p
bta-miR-2444	miR-2444
bta-miR-2478	miR-2478
bta-miR-2483-5p	miR-2483-5p
hsa-miR-25-3p	miR-25-3p
ssc-miR-26a	miR-26a-5p
ssc-miR-26b-5p	miR-26b-5p
ssc-miR-27a	miR-27a-3p
ssc-miR-27b-3p	miR-27b-3p
ssc-miR-28-3p	miR-28-3p
ssc-miR-28-5p	miR-28-5p
bta-miR-2881	miR-2881
bta-miR-2886	miR-2886
bta-miR-2887	miR-2887
bta-miR-2888	miR-2888
bta-miR-2889	miR-2889
bta-miR-2890	miR-2890
bta-miR-2891	miR-2891
bta-miR-2892	miR-2892
bta-miR-2904	miR-2904
ssc-miR-299	miR-299-5p
ssc-miR-29a-3p	miR-29a-3p
hsa-miR-29b-2-5p	miR-29b-2-5p
ssc-miR-29b	miR-29b-3p
ssc-miR-29c	miR-29c-3p
hsa-miR-29c-5p	miR-29c-5p
bta-miR-29d-3p	miR-29d-3p
bta-miR-29d-5p	miR-29d-5p
bta-miR-29e	miR-29e
ssc-miR-30a-3p	miR-30a-3p
ssc-miR-30a-5p	miR-30a-5p
ssc-miR-30b-3p	miR-30b-3p
ssc-miR-30b-5p	miR-30b-5p
ssc-miR-30c-5p	miR-30c-5p
ssc-miR-30d	miR-30d-5p
ssc-miR-30e-3p	miR-30e-3p
ssc-miR-30e-5p	miR-30e-5p
bta-miR-30f	miR-30f
hsa-miR-31-3p	miR-31-3p
ssc-miR-31	miR-31-5p
hsa-miR-3152-3p	miR-3152-3p
hsa-miR-3177-3p	miR-3177-3p
hsa-miR-3181	miR-3181
hsa-miR-3182	miR-3182
hsa-miR-3184-3p	miR-3184-3p
hsa-miR-3187-3p	miR-3187-3p
hsa-miR-3189-3p	miR-3189-3p
hsa-miR-3192-5p	miR-3192-5p
hsa-miR-3195	miR-3195
hsa-miR-32-3p	miR-32-3p
ssc-miR-32	miR-32-5p
ssc-miR-320	miR-320-3p
ssc-miR-323	miR-323a-3p
hsa-miR-324-3p	miR-324-3p
ssc-miR-324	miR-324-5p
ssc-miR-326	miR-326-3p
ssc-miR-328	miR-328-3p
hsa-miR-330-3p	miR-330-3p
ssc-miR-331-3p	miR-331-3p
ssc-miR-331-5p	miR-331-5p
eca-miR-337-3p	miR-337-3p
hsa-miR-338-5p	miR-338-5p
ssc-miR-339	miR-339
ssc-miR-339-5p	miR-339-5p
bta-miR-339b	miR-339b
hsa-miR-33a-3p	miR-33a-3p
hsa-miR-340-3p	miR-340-3p
ssc-miR-340	miR-340-5p
ssc-miR-342	miR-342-3p
hsa-miR-342-5p	miR-342-5p
ssc-miR-345-3p	miR-345-3p
ssc-miR-345-5p	miR-345-5p
hsa-miR-346	miR-346
ssc-miR-34a	miR-34a-5p
hsa-miR-34b-3p	miR-34b-3p
ssc-miR-361-3p	miR-361-3p
ssc-miR-361-5p	miR-361-5p
hsa-miR-3610	miR-3610
hsa-miR-3613-3p	miR-3613-3p
ssc-miR-3613	miR-3613-5p
bta-miR-3613b	miR-3613b
hsa-miR-3614-3p	miR-3614-3p
hsa-miR-3617-3p	miR-3617-3p
hsa-miR-362-3p	miR-362-3p
hsa-miR-3620-3p	miR-3620-3p
ssc-miR-365-3p	miR-365-3p
hsa-miR-365a-3p	miR-365a-3p
hsa-miR-3675-3p	miR-3675-3p
ssc-miR-371-5p	miR-371a-5p
hsa-miR-371b-3p	miR-371b-3p
ssc-miR-374a-3p	miR-374a-3p
ssc-miR-374a-5p	miR-374a-5p
ssc-miR-374b-3p	miR-374b-3p
ssc-miR-374b-5p	miR-374b-5p
hsa-miR-374c-5p	miR-374c-5p
ssc-miR-375	miR-375-3p
ssc-miR-378	miR-378-3p
ssc-miR-378b-3p	miR-378b-3p
hsa-miR-378c	miR-378c
hsa-miR-378d	miR-378d
hsa-miR-378e	miR-378e
hsa-miR-378h	miR-378h
hsa-miR-379-5p	miR-379-5p
hsa-miR-3942-3p	miR-3942-3p
hsa-miR-3960	miR-3960
hsa-miR-3976	miR-3976
hsa-miR-3977	miR-3977
ssc-miR-421-5p	miR-421-5p
ssc-miR-423-3p	miR-423-3p
ssc-miR-423-5p	miR-423-5p
ssc-miR-424-5p	miR-424-5p
ssc-miR-425-3p	miR-425-3p
ssc-miR-425-5p	miR-425-5p
hsa-miR-4254	miR-4254
hsa-miR-4258	miR-4258
hsa-miR-4259	miR-4259
hsa-miR-4281	miR-4281
bta-miR-4286	miR-4286
ssc-miR-429	miR-429-3p
hsa-miR-4290	miR-4290
hsa-miR-4301	miR-4301
hsa-miR-4306	miR-4306
hsa-miR-4313	miR-4313
hsa-miR-4324	miR-4324
ssc-miR-4332	miR-4332
ssc-miR-4334-3p	miR-4334-3p
hsa-miR-4433b-3p	miR-4433b-3p
hsa-miR-4436b-5p	miR-4436b-5p
hsa-miR-4443	miR-4443
hsa-miR-4448	miR-4448
hsa-miR-4451	miR-4451
hsa-miR-4454	miR-4454
hsa-miR-4456	miR-4456
hsa-miR-4472	miR-4472
hsa-miR-4479	miR-4479
hsa-miR-4481	miR-4481
hsa-miR-4485-5p	miR-4485-5p
hsa-miR-449a	miR-449a
hsa-miR-4508	miR-4508
hsa-miR-450a-2-3p	miR-450a-2-3p
ssc-miR-450c-3p	miR-450c-3p
ssc-miR-451	miR-451
hsa-miR-4510	miR-4510
hsa-miR-451a	miR-451a
hsa-miR-4530	miR-4530
hsa-miR-4634	miR-4634
hsa-miR-4638-3p	miR-4638-3p
hsa-miR-4655-3p	miR-4655-3p
hsa-miR-4666a-3p	miR-4666a-3p
hsa-miR-4668-5p	miR-4668-5p
hsa-miR-4677-3p	miR-4677-3p
hsa-miR-4687-5p	miR-4687-5p
hsa-miR-4700-3p	miR-4700-3p
hsa-miR-4718	miR-4718
hsa-miR-4722-3p	miR-4722-3p
hsa-miR-4725-5p	miR-4725-5p
hsa-miR-4728-3p	miR-4728-3p
hsa-miR-4739	miR-4739
hsa-miR-4747-3p	miR-4747-3p
hsa-miR-4749-3p	miR-4749-3p
hsa-miR-4762-5p	miR-4762-5p
hsa-miR-4787-5p	miR-4787-5p
hsa-miR-4800-5p	miR-4800-5p
hsa-miR-4801	miR-4801
hsa-miR-4803	miR-4803
hsa-miR-483-3p	miR-483-3p
hsa-miR-483-5p	miR-483-5p
hsa-miR-484	miR-484
ssc-miR-486	miR-486-5p
hsa-miR-487b-3p	miR-487b-3p
hsa-miR-491-3p	miR-491-3p
ssc-miR-491	miR-491-5p
hsa-miR-494-3p	miR-494-3p
ssc-miR-499-5p	miR-499-5p
ssc-miR-500-3p	miR-500-3p
ssc-miR-500-5p	miR-500-5p
hsa-miR-500b-3p	miR-500b-3p
hsa-miR-501-3p	miR-501-3p
hsa-miR-502-3p	miR-502-3p
bta-miR-502a	miR-502a
bta-miR-503-3p	miR-503-3p
ssc-miR-505	miR-505-3p
hsa-miR-506-3p	miR-506-3p
hsa-miR-5088-3p	miR-5088-3p
hsa-miR-5100	miR-5100
hsa-miR-513a-5p	miR-513a-5p
hsa-miR-515-5p	miR-515-5p
hsa-miR-526a-3p	miR-526a-3p
ssc-miR-532-3p	miR-532-3p
ssc-miR-532-5p	miR-532-5p
ssc-miR-542-3p	miR-542-3p
ssc-miR-545-3p	miR-545-3p
ssc-miR-545-5p	miR-545-5p
hsa-miR-545-5p	miR-545-5p
hsa-miR-548e-5p	miR-548e-5p
hsa-miR-548h-5p	miR-548h-5p
hsa-miR-550a-3p	miR-550a-3p
hsa-miR-551b-3p	miR-551b-3p
hsa-miR-556-3p	miR-556-3p
hsa-miR-557	miR-557
hsa-miR-5584-5p	miR-5584-5p
hsa-miR-5590-3p	miR-5590-3p
hsa-miR-5689	miR-5689
hsa-miR-572	miR-572
hsa-miR-573	miR-573
ssc-miR-574-3p	miR-574-3p
ssc-miR-574-5p	miR-574-5p
hsa-miR-5787	miR-5787
ssc-miR-582-5p	miR-582-5p
bta-miR-584	miR-584
hsa-miR-590-3p	miR-590-3p
eca-miR-590-5p	miR-590-5p
hsa-miR-597-3p	miR-597-3p
hsa-miR-6069	miR-6069
hsa-miR-6088	miR-6088
hsa-miR-6089	miR-6089
hsa-miR-6090	miR-6090
hsa-miR-612	miR-612
hsa-miR-6127	miR-6127
hsa-miR-6129	miR-6129
hsa-miR-615-3p	miR-615-3p
hsa-miR-619-5p	miR-619-5p
ssc-miR-628-3p	miR-628-3p
ssc-miR-628-5p	miR-628-5p
hsa-miR-6499-5p	miR-6499-5p
hsa-miR-6503-3p	miR-6503-3p
hsa-miR-6503-5p	miR-6503-5p
hsa-miR-6511a-3p	miR-6511a-3p
hsa-miR-6511b-3p	miR-6511b-3p
hsa-miR-6513-3p	miR-6513-3p
bta-miR-6517	miR-6517
hsa-miR-652-3p	miR-652-3p
ssc-miR-652	miR-652-5p
hsa-miR-6529-3p	miR-6529-3p
hsa-miR-653-3p	miR-653-3p
bta-miR-658	miR-658
bta-miR-660	miR-660
ssc-miR-660	miR-660-5p
ssc-miR-664-3p	miR-664-3p
ssc-miR-664-5p	miR-664-5p
hsa-miR-6722-3p	miR-6722-3p
hsa-miR-6727-3p	miR-6727-3p
hsa-miR-6735-3p	miR-6735-3p
hsa-miR-6737-3p	miR-6737-3p
hsa-miR-6741-3p	miR-6741-3p
hsa-miR-6746-3p	miR-6746-3p
hsa-miR-6749-5p	miR-6749-5p
hsa-miR-6756-3p	miR-6756-3p
ssc-miR-676-3p	miR-676-3p
hsa-miR-6760-3p	miR-6760-3p
hsa-miR-6760-5p	miR-6760-5p
hsa-miR-6763-3p	miR-6763-3p
hsa-miR-6765-3p	miR-6765-3p
hsa-miR-6772-5p	miR-6772-5p
hsa-miR-6773-5p	miR-6773-5p
bta-miR-6775	miR-6775
hsa-miR-6775-3p	miR-6775-3p
hsa-miR-6777-5p	miR-6777-5p
hsa-miR-6780b-3p	miR-6780b-3p
hsa-miR-6782-3p	miR-6782-3p
hsa-miR-6785-3p	miR-6785-3p
hsa-miR-6786-5p	miR-6786-5p
hsa-miR-6789-5p	miR-6789-5p
hsa-miR-6792-3p	miR-6792-3p
hsa-miR-6793-3p	miR-6793-3p
hsa-miR-6794-3p	miR-6794-3p
hsa-miR-6795-3p	miR-6795-3p
hsa-miR-6797-3p	miR-6797-3p
hsa-miR-6800-3p	miR-6800-3p
hsa-miR-6803-5p	miR-6803-5p
hsa-miR-6805-3p	miR-6805-3p
hsa-miR-6806-3p	miR-6806-3p
hsa-miR-6810-3p	miR-6810-3p
hsa-miR-6825-3p	miR-6825-3p
hsa-miR-6836-3p	miR-6836-3p
hsa-miR-6837-3p	miR-6837-3p
hsa-miR-6840-3p	miR-6840-3p
hsa-miR-6846-3p	miR-6846-3p
hsa-miR-6852-5p	miR-6852-5p
hsa-miR-6861-3p	miR-6861-3p
hsa-miR-6862-3p	miR-6862-3p
hsa-miR-6865-3p	miR-6865-3p
hsa-miR-6871-5p	miR-6871-5p
hsa-miR-6879-3p	miR-6879-3p
hsa-miR-6884-3p	miR-6884-3p
hsa-miR-6886-3p	miR-6886-3p
hsa-miR-6889-5p	miR-6889-5p
hsa-miR-6891-5p	miR-6891-5p
hsa-miR-6892-3p	miR-6892-3p
hsa-miR-6893-3p	miR-6893-3p
ssc-miR-7-3p	miR-7-3p
ssc-miR-7-5p	miR-7-5p
eca-miR-7045	miR-7045
ssc-miR-708-3p	miR-708-3p
hsa-miR-7106-5p	miR-7106-5p
hsa-miR-7108-5p	miR-7108-5p
hsa-miR-7114-3p	miR-7114-3p
ssc-miR-7134-3p	miR-7134-3p
ssc-miR-7134-5p	miR-7134-5p
ssc-miR-7139-5p	miR-7139-5p
hsa-miR-718	miR-718
ssc-miR-744	miR-744-5p
bta-miR-769	miR-769-5p
hsa-miR-7704	miR-7704
hsa-miR-7706	miR-7706
hsa-miR-7847-3p	miR-7847-3p
hsa-miR-7848-3p	miR-7848-3p
hsa-miR-7976	miR-7976
hsa-miR-7977	miR-7977
hsa-miR-8056	miR-8056
hsa-miR-8071	miR-8071
hsa-miR-8077	miR-8077
hsa-miR-8485	miR-8485
ssc-miR-874	miR-874-3p
hsa-miR-874-5p	miR-874-5p
hsa-miR-875-5p	miR-875-5p
hsa-miR-890	miR-890
eca-miR-8924	miR-8924
eca-miR-8954	miR-8954
eca-miR-8993	miR-8993
hsa-miR-9-3p	miR-9-3p
ssc-miR-9	miR-9-5p
eca-miR-9000	miR-9000
eca-miR-9053	miR-9053
eca-miR-9064	miR-9064
eca-miR-9090	miR-9090
eca-miR-9120	miR-9120
eca-miR-9129	miR-9129
eca-miR-9144	miR-9144
eca-miR-9147	miR-9147
eca-miR-9156	miR-9156
eca-miR-9177	miR-9177
ssc-miR-92a	miR-92a-3p
ssc-miR-92b-3p	miR-92b-3p
hsa-miR-93-3p	miR-93-3p
hsa-miR-93-5p	miR-93-5p
hsa-miR-937-3p	miR-937-3p
hsa-miR-940	miR-940
ssc-miR-9786-3p	miR-9786-3p
hsa-miR-98-3p	miR-98-3p
ssc-miR-98	miR-98-5p
ssc-miR-9809-3p	miR-9809-3p
ssc-miR-9851-3p	miR-9851-3p
hsa-miR-9898	miR-9898
ssc-miR-99a-3p	miR-99a-3p
ssc-miR-99a-5p	miR-99a-5p
ssc-miR-99b	miR-99b-5p
